# Supplementary material for: MacroH2A histone variants modulate enhancer activity to repress oncogenic programs and cellular reprogramming
Source: Commun Biol. 2023 Feb 23;6:215. doi: 10.1038/s42003-023-04571-1 (PMC9950461; doi:10.1038/s42003-023-04571-1)
Supplement: Supplementary file 3 — Supplementary_Data_1 [file 42003_2023_4571_MOESM3_ESM.xlsx]

## Sheet: Sheet1
ccreclass	term_name	p_value	intersection_size	term_size	query_size	intersection
Active	response to nitrogen compound	0.00605818	28	1100	205	NCOR2,PRMT5,PCK2,MAX,EIF2B2,CYBA,SREBF1,JUP,SLC9A3R1,ID1,HES1,OGG1,EGR1,FLOT1,ACHE,SH2B2,YWHAG,MAN1B1,SORT1,HCN3,SNX6,RAB15,GNB5,HNRNPAB,LAMTOR4,VGF,GET4,CYC1
Active	response to organonitrogen compound	0.0115805	26	1010	205	NCOR2,PRMT5,PCK2,MAX,EIF2B2,CYBA,SREBF1,JUP,SLC9A3R1,ID1,HES1,OGG1,EGR1,SH2B2,YWHAG,MAN1B1,SORT1,HCN3,SNX6,RAB15,GNB5,HNRNPAB,LAMTOR4,VGF,GET4,CYC1
Active	positive regulation of protein localization	0.0217989	16	457	205	GPSM2,B3GAT3,PCK2,TMEM30B,TMED10,NPTN,JUP,NMD3,TFRC,MEPCE,ACHE,FIS1,MICALL2,ANP32B,PFKFB2,ITGA3
Active	response to oxygen-containing compound	0.0339671	34	1624	205	NCOR2,PRMT5,PCK2,MAX,EIF2B2,TPM1,CYBA,SREBF1,JUP,SLC9A3R1,ID1,HES1,TFRC,OGG1,EGR1,ME1,ACHE,SH2B2,ZNF277,YWHAG,ARPC1B,MAN1B1,SORT1,HCN3,PFKFB2,SNX6,RAB15,GNB5,HNRNPAB,LAMTOR4,VGF,CLDN4,PLEC,CYC1
ATAConly	regulation of cellular metabolic process	3.3506e-07	86	6004	166	DDX20,ZNF670-ZNF695,ZNF669,ZNF672,ZNF692,RPL22,GADD45A,TRIM8,LCOR,OSBP,MEN1,CAPN1,ATXN2,NCOR2,USP5,SIVA1,PGP,RNPS1,CTCF,ZFPM1,JUP,BRCA1,PPP1R15A,CYP1B1,HNRNPLL,SOS1,GZF1,MAFF,BBX,LIMD1,SETD5,F12,TRIM39,RUNX2,PPP1R35,TSC22D4,SRRT,ACHE,CUX1,SCRIB,PUF60,PPP1R16A,PTPN14,ITPKB,EGLN1,TFB2M,PLEKHN1,HNRNPF,TPCN1,PTPN6,MYCBP2,BRF1,SUPT16H,PAX9,JMJD8,MTMR4,TNFSF13,DCXR,JUND,TLE2,ZBTB32,PPP1R13L,BBC3,IRF3,R…
ATAConly	regulation of primary metabolic process	2.04855e-05	80	5812	166	DDX20,ZNF670-ZNF695,ZNF669,ZNF672,ZNF692,RPL22,GADD45A,TRIM8,LCOR,OSBP,MEN1,ATXN2,NCOR2,USP5,SIVA1,PGP,RNPS1,CTCF,ZFPM1,JUP,BRCA1,PPP1R15A,CYP1B1,HNRNPLL,SOS1,GZF1,MAFF,BBX,LIMD1,SETD5,F12,TRIM39,RUNX2,TSC22D4,SRRT,CUX1,PUF60,PPP1R16A,PTPN14,ITPKB,EGLN1,TFB2M,PLEKHN1,HNRNPF,PTPN6,MYCBP2,BRF1,SUPT16H,PAX9,JMJD8,MTMR4,TNFSF13,NEDD4L,JUND,TLE2,ZBTB32,PPP1R13L,BBC3,IRF3,ROCK2,RTN4,YWHAQ,NFKB1,RAD50,P…
ATAConly	regulation of nitrogen compound metabolic process	3.40425e-05	78	5654	166	DDX20,ZNF670-ZNF695,ZNF669,ZNF672,ZNF692,RPL22,GADD45A,TRIM8,LCOR,OSBP,MEN1,ATXN2,NCOR2,USP5,SIVA1,RNPS1,CTCF,ZFPM1,JUP,BRCA1,PPP1R15A,CYP1B1,HNRNPLL,SOS1,GZF1,MAFF,BBX,LIMD1,SETD5,F12,TRIM39,RUNX2,TSC22D4,SRRT,CUX1,PUF60,PPP1R16A,PTPN14,ITPKB,EGLN1,TFB2M,PLEKHN1,HNRNPF,PTPN6,MYCBP2,BRF1,SUPT16H,PAX9,JMJD8,TNFSF13,NEDD4L,JUND,TLE2,ZBTB32,PPP1R13L,BBC3,IRF3,ROCK2,RTN4,YWHAQ,NFKB1,RAD50,PITX1,ZNF35…
ATAConly	regulation of nucleobase-containing compound metabolic process	0.000155548	61	4048	166	DDX20,ZNF670-ZNF695,ZNF669,ZNF672,ZNF692,GADD45A,TRIM8,LCOR,MEN1,NCOR2,SIVA1,RNPS1,CTCF,ZFPM1,JUP,BRCA1,CYP1B1,HNRNPLL,SOS1,GZF1,MAFF,BBX,LIMD1,SETD5,RUNX2,TSC22D4,SRRT,CUX1,PUF60,PTPN14,EGLN1,TFB2M,PLEKHN1,HNRNPF,BRF1,SUPT16H,PAX9,JMJD8,TNFSF13,JUND,TLE2,ZBTB32,PPP1R13L,IRF3,ROCK2,YWHAQ,NFKB1,RAD50,PITX1,ZNF354A,MIER3,HSP90AB1,HBP1,THAP5,SND1,SRI,EXOSC4,ZNF251,ZNF250,ASAH1,EHMT1
ATAConly	regulation of RNA metabolic process	0.000404948	57	3753	166	DDX20,ZNF670-ZNF695,ZNF669,ZNF672,ZNF692,GADD45A,TRIM8,LCOR,MEN1,NCOR2,SIVA1,RNPS1,CTCF,ZFPM1,JUP,BRCA1,CYP1B1,HNRNPLL,SOS1,GZF1,MAFF,BBX,LIMD1,SETD5,RUNX2,TSC22D4,SRRT,CUX1,PUF60,PTPN14,EGLN1,TFB2M,PLEKHN1,HNRNPF,BRF1,SUPT16H,PAX9,JUND,TLE2,ZBTB32,PPP1R13L,IRF3,ROCK2,YWHAQ,NFKB1,PITX1,ZNF354A,MIER3,HBP1,THAP5,SND1,SRI,EXOSC4,ZNF251,ZNF250,ASAH1,EHMT1
ATAConly	osteoblast development	0.000414406	5	18	166	MEN1,LIMD1,RUNX2,ACHE,JUND
Inactive	regulation of cellular metabolic process	1.21307e-05	69	6004	132	SOX13,SARNP,DHRS4,NR2F2,ESRP2,RNFT1,TBX2,ATXN7,ZSCAN21,ZNF3,ZCWPW1,PPP1R35,ZKSCAN1,MCM7,TSC22D4,SRRT,ACHE,TRIM56,EPHB4,FIS1,CUX1,PRKRIP1,DNAJC2,PSMC2,PUS7,SRPK2,NAMPT,CLDN4,AKAP9,TECPR1,SMURF1,ZKSCAN5,YWHAZ,TRIB1,TRAPPC9,PHF19,PIAS3,MDM4,ELK4,OPTN,E2F7,HMGB1,PSMB5,TINF2,SIX1,MAX,EIF2B2,COL1A1,TOB1,MTMR4,POLG2,TFRC,F12,RGMB,TRIM27,FLOT1,DDAH2,SRF,VEGFA,TAF6,KMT2E,YWHAG,FZD1,GATAD1,RNF19A,RNF139,MY…
Inactive	regulation of metabolic process	0.000266408	75	7313	132	SOX13,SARNP,C14orf93,DHRS4,NR2F2,ESRP2,RNFT1,TBX2,ATXN7,ZSCAN21,ZNF3,ZCWPW1,PPP1R35,ZKSCAN1,MCM7,TSC22D4,SRRT,ACHE,TRIM56,EPHB4,FIS1,CUX1,PRKRIP1,DNAJC2,PSMC2,PUS7,SRPK2,NAMPT,CLDN4,AKAP9,CYP51A1,TECPR1,SMURF1,ZKSCAN5,TRIM4,YWHAZ,TRIB1,TRAPPC9,PHF19,PIAS3,MDM4,ELK4,OPTN,E2F7,HMGB1,PSMB5,TINF2,SIX1,MAX,EIF2B2,COL1A1,TOB1,MTMR4,POLG2,PFDN4,TFRC,F12,RGMB,TRIM27,FLOT1,DDAH2,SRF,VEGFA,TAF6,SH2B2,KMT2E…
Inactive	regulation of nitrogen compound metabolic process	0.000366473	63	5654	132	SOX13,SARNP,NR2F2,ESRP2,RNFT1,TBX2,ATXN7,ZSCAN21,ZNF3,ZCWPW1,ZKSCAN1,TSC22D4,SRRT,TRIM56,FIS1,CUX1,PRKRIP1,DNAJC2,PSMC2,PUS7,SRPK2,NAMPT,CLDN4,AKAP9,CYP51A1,SMURF1,ZKSCAN5,YWHAZ,TRIB1,TRAPPC9,PHF19,PIAS3,MDM4,ELK4,E2F7,HMGB1,PSMB5,TINF2,SIX1,MAX,EIF2B2,COL1A1,TOB1,POLG2,PFDN4,TFRC,F12,RGMB,TRIM27,FLOT1,DDAH2,SRF,VEGFA,TAF6,KMT2E,YWHAG,FZD1,GATAD1,RNF19A,AZIN1,RNF139,MYC,HEY1
Inactive	negative regulation of macromolecule biosynthetic process	0.00101727	27	1508	132	SOX13,SARNP,NR2F2,TBX2,ZNF3,TSC22D4,CUX1,DNAJC2,PUS7,YWHAZ,PHF19,PIAS3,MDM4,ELK4,E2F7,HMGB1,TINF2,SIX1,MAX,TOB1,TRIM27,SRF,VEGFA,FZD1,RNF139,MYC,HEY1
Inactive	regulation of primary metabolic process	0.00105647	63	5812	132	SOX13,SARNP,NR2F2,ESRP2,RNFT1,TBX2,ATXN7,ZSCAN21,ZNF3,ZCWPW1,ZKSCAN1,TSC22D4,SRRT,TRIM56,FIS1,CUX1,PRKRIP1,DNAJC2,PSMC2,PUS7,SRPK2,NAMPT,CLDN4,AKAP9,CYP51A1,SMURF1,ZKSCAN5,YWHAZ,TRIB1,TRAPPC9,PHF19,PIAS3,MDM4,ELK4,E2F7,HMGB1,PSMB5,TINF2,SIX1,MAX,EIF2B2,COL1A1,TOB1,MTMR4,POLG2,PFDN4,TFRC,F12,RGMB,TRIM27,FLOT1,SRF,VEGFA,TAF6,KMT2E,YWHAG,FZD1,GATAD1,RNF19A,AZIN1,RNF139,MYC,HEY1
Inactive	positive regulation of cellular metabolic process	0.00136432	43	3271	132	DHRS4,NR2F2,RNFT1,TBX2,ZSCAN21,ZCWPW1,TRIM56,EPHB4,FIS1,DNAJC2,PSMC2,NAMPT,CLDN4,AKAP9,SMURF1,TRIB1,PHF19,PIAS3,ELK4,OPTN,E2F7,HMGB1,SIX1,MAX,COL1A1,TOB1,POLG2,TFRC,F12,RGMB,TRIM27,FLOT1,DDAH2,SRF,VEGFA,TAF6,KMT2E,FZD1,RNF19A,RNF139,MYC,SCRIB,HEY1
mBE	regulation of cellular metabolic process	0.00385526	58	6004	119	CIART,ARNT,TARBP2,FOXA1,SAV1,ACTN1,IRF2BPL,TLE3,TBX2,SOX9,OVOL2,NCOA3,ZNF217,ABCG1,CNBP,HES1,TFRC,ITPR1,ATXN7,ZSCAN21,ZNF3,MCM7,ZCWPW1,PPP1R35,TSC22D4,EPHB4,ACHE,SRRT,TRIM56,FIS1,KMT2E,PUS7,ZNF277,SRI,AKAP9,GATAD1,TECPR1,ZKSCAN5,KLF10,WWP1,TP53INP1,BCL9,KDM2A,EGLN3,FBXO33,STYX,TRIM37,RNFT1,BCAS3,ERN1,SRSF7,PMEPA1,ATG7,PAK2,PRKRIP1,NAMPT,THAP5,ATAD2
mBE	macromolecule modification	0.0225501	42	3936	119	ARNT,EDEM3,TARBP2,CCNB1IP1,PPP2R5E,GPHN,IRF2BPL,ADCK1,RFWD3,SOX9,NCOA3,HES1,TFRC,ATXN7,GAR1,SLC35A1,TRIM4,FBXO24,EPHB4,TRIM56,KMT2E,PUS7,CBLL1,DLD,AKAP9,WWP1,KDM2A,EGLN3,FBXO33,STYX,VIPAS39,TRIM37,RNFT1,ERN1,PMEPA1,ATG7,NCEH1,PAK2,KLHL8,RMND5B,PLOD3,PRKRIP1
mBE	stem cell population maintenance	0.0250429	7	139	119	SAV1,SOX9,NCOA3,HES1,SRRT,KLF10,BCL9
mBE	regulation of metabolic process	0.0251615	64	7313	119	CIART,ARNT,TARBP2,FOXA1,SAV1,ACTN1,IRF2BPL,TLE3,RFWD3,TBX2,SOX9,OVOL2,NCOA3,SULF2,ZNF217,ABCG1,CNBP,HES1,TFRC,ITPR1,ATXN7,TRIM4,ZSCAN21,ZNF3,MCM7,ZCWPW1,PPP1R35,TSC22D4,EPHB4,ACHE,SRRT,TRIM56,FIS1,KMT2E,PUS7,ZNF277,SRI,AKAP9,GATAD1,TECPR1,ZKSCAN5,KLF10,AZIN1,WWP1,TP53INP1,BCL9,KDM2A,EGLN3,FBXO33,STYX,TRIM37,RNFT1,BCAS3,ERN1,SRSF7,PFDN4,PMEPA1,ATG7,PAK2,PRKRIP1,NAMPT,THAP5,ATAD2,PVT1
mBE	mitochondrial fusion	0.0272627	4	27	119	ADCK1,OPA1,TFRC,FIS1
mBE	maintenance of cell number	0.0274821	7	141	119	SAV1,SOX9,NCOA3,HES1,SRRT,KLF10,BCL9
