# Supplementary material for: MacroH2A histone variants modulate enhancer activity to repress oncogenic programs and cellular reprogramming
Source: Commun Biol. 2023 Feb 23;6:215. doi: 10.1038/s42003-023-04571-1 (PMC9950461; doi:10.1038/s42003-023-04571-1)
Supplement: Supplementary file 4 — Supplementary_Data_2 [file 42003_2023_4571_MOESM4_ESM.xlsx]

## Sheet: DEGs_WT_vs_mH2AdKO
Cell Type	Gene	P value	avg_log2FC	pct.1	pct.2	Adjusted P value	neg_log10_adj_pval
Basal	Gm42418	4.30862e-140	1.5181	1	1	1.39104e-135	134.857
Basal	AY036118	9.38864e-131	1.7918	0.979	0.879	3.03112e-126	125.518
Basal	Id3	5.00084e-127	-2.30556	0.188	0.896	1.61452e-122	121.792
Basal	Id1	4.36757e-84	-1.4233	0.134	0.742	1.41007e-79	78.8508
Basal	Jarid2	1.09362e-80	1.50683	0.885	0.669	3.53074e-76	75.4521
Basal	Spp1	2.19965e-73	1.57132	0.944	0.728	7.10156e-69	68.1486
Basal	Lars2	1.07331e-72	1.59371	0.812	0.562	3.46517e-68	67.4603
Basal	Gsta4	1.22021e-69	-1.43645	0.142	0.685	3.93945e-65	64.4046
Basal	Rpl15	5.37386e-61	-0.876225	0.847	0.986	1.73495e-56	55.7607
Basal	Slpi	3.1108e-60	-1.77458	0.515	0.902	1.00432e-55	54.9981
Basal	mt-Co1	1.31279e-58	0.443549	0.987	0.994	4.23835e-54	53.3728
Basal	Ccnd2	1.05063e-57	-0.978541	0.845	0.983	3.39195e-53	52.4696
Basal	Rpl13	3.85362e-56	-0.731197	0.958	0.992	1.24414e-51	50.9051
Basal	Igfbp5	6.01654e-56	1.27442	0.402	0.03	1.94244e-51	50.7117
Basal	Sparc	1.13581e-54	-1.00652	0.632	0.945	3.66696e-50	49.4357
Basal	Ifitm3	7.32295e-54	-1.0108	0.59	0.929	2.36421e-49	48.6263
Basal	S100a10	1.97159e-52	-0.869844	0.745	0.956	6.36529e-48	47.1962
Basal	Cd63	2.30189e-52	-0.904495	0.563	0.926	7.43166e-48	47.1289
Basal	Lgr6	3.28102e-52	-1.06621	0.354	0.809	1.05928e-47	46.975
Basal	Ppia	1.73765e-51	-0.722222	0.914	0.994	5.61001e-47	46.251
Basal	Lcn2	2.18966e-51	1.40385	0.753	0.431	7.06932e-47	46.1506
Basal	Rps3	9.29736e-51	-0.794404	0.854	0.984	3.00165e-46	45.5226
Basal	Gapdh	7.66376e-49	-0.809521	0.741	0.973	2.47425e-44	43.6066
Basal	Rpl7a	4.31213e-48	-0.784876	0.81	0.975	1.39217e-43	42.8563
Basal	Rpl11	6.50139e-48	-0.743527	0.887	0.984	2.09898e-43	42.678
Basal	mt-Cytb	4.07585e-47	0.305966	0.985	0.992	1.31589e-42	41.8808
Basal	Rpl4	1.99819e-46	-0.756916	0.68	0.951	6.45116e-42	41.1904
Basal	Eef1a1	1.49791e-44	-0.634403	0.96	0.997	4.83601e-40	39.3155
Basal	Esd	4.69972e-44	-0.838734	0.51	0.88	1.5173e-39	38.8189
Basal	Pkm	5.51458e-44	-0.669019	0.837	0.976	1.78038e-39	38.7495
Basal	Rpl12	5.68802e-44	-0.63892	0.925	0.987	1.83638e-39	38.736
Basal	Ftl1	1.41358e-43	-0.718442	0.837	0.983	4.56374e-39	38.3407
Basal	Csn3	3.0516e-43	1.19542	0.529	0.184	9.85208e-39	38.0065
Basal	S100a11	4.63163e-43	-0.748766	0.762	0.962	1.49532e-38	37.8253
Basal	Rpl5	8.35636e-43	-0.654255	0.812	0.972	2.69785e-38	37.569
Basal	mt-Nd4l	2.94519e-42	0.826423	0.893	0.946	9.50854e-38	37.0219
Basal	Rims2	1.95917e-40	-0.852465	0.05	0.409	6.32517e-36	35.1989
Basal	Wfdc18	2.70769e-40	1.32333	0.527	0.197	8.74178e-36	35.0584
Basal	Eef1g	6.47403e-40	-0.703997	0.646	0.92	2.09014e-35	34.6798
Basal	Hsp90ab1	1.05673e-39	-0.591926	0.9	0.986	3.41166e-35	34.467
Basal	Gpx1	1.20481e-39	-0.704744	0.674	0.935	3.88972e-35	34.4101
Basal	Itm2b	1.59523e-39	-0.735152	0.619	0.915	5.15021e-35	34.2882
Basal	Rpl18	2.63878e-39	-0.596258	0.895	0.987	8.5193e-35	34.0696
Basal	Timp3	2.70451e-39	-1.17524	0.525	0.849	8.73152e-35	34.0589
Basal	Rpl9	3.56648e-39	-0.626465	0.847	0.978	1.15144e-34	33.9388
Basal	Rps7	1.71714e-38	-0.594195	0.916	0.98	5.5438e-34	33.2562
Basal	Krt14	2.32136e-38	-0.74737	0.931	0.991	7.49452e-34	33.1253
Basal	mt-Nd3	2.55677e-38	0.518576	0.956	0.987	8.25453e-34	33.0833
Basal	Igfbp7	1.29655e-37	-0.814823	0.389	0.787	4.18591e-33	32.3782
Basal	Hspb1	4.5149e-37	-0.818628	0.253	0.658	1.45764e-32	31.8364
Basal	Rps6	1.19292e-36	-0.592148	0.897	0.98	3.85135e-32	31.4144
Basal	Kirrel3	1.3606e-36	-0.928558	0.084	0.439	4.3927e-32	31.3573
Basal	Eef1b2	1.45307e-36	-0.590785	0.795	0.97	4.69122e-32	31.3287
Basal	Rps4x	4.38532e-36	-0.581265	0.891	0.989	1.4158e-31	30.849
Basal	Anxa2	6.5957e-36	-0.535889	0.877	0.986	2.12942e-31	30.6717
Basal	Rplp0	1.19081e-35	-0.513862	0.921	0.986	3.84452e-31	30.4152
Basal	Rpl18a	2.08012e-35	-0.567494	0.885	0.967	6.71566e-31	30.1729
Basal	Rpl10	4.88373e-35	-0.60939	0.831	0.969	1.57671e-30	29.8022
Basal	mt-Nd4	6.81484e-35	0.297155	0.983	0.992	2.20017e-30	29.6575
Basal	Rpl6	1.51087e-34	-0.50261	0.902	0.987	4.87785e-30	29.3118
Basal	Gsto1	1.80842e-34	-0.75597	0.412	0.789	5.83849e-30	29.2337
Basal	Selenoh	1.85673e-34	-0.649408	0.13	0.501	5.99444e-30	29.2223
Basal	Hsp90aa1	2.22524e-34	-0.603242	0.724	0.961	7.1842e-30	29.1436
Basal	Tm4sf1	8.41741e-34	-0.689892	0.81	0.956	2.71756e-29	28.5658
Basal	Rpl14	2.0034e-33	-0.560318	0.86	0.981	6.46796e-29	28.1892
Basal	Rpl19	3.09891e-33	-0.551482	0.906	0.989	1.00048e-28	27.9998
Basal	Thbs1	5.83551e-33	-0.961964	0.527	0.831	1.884e-28	27.7249
Basal	Nme1	6.09866e-33	-0.60463	0.521	0.863	1.96895e-28	27.7058
Basal	Nhp2	6.27019e-33	-0.621883	0.236	0.63	2.02433e-28	27.6937
Basal	Lgals1	7.30789e-33	-0.798912	0.571	0.866	2.35935e-28	27.6272
Basal	Vim	7.39702e-33	-0.840397	0.435	0.776	2.38813e-28	27.6219
Basal	Ran	1.41389e-32	-0.684451	0.51	0.861	4.56473e-28	27.3406
Basal	Aebp1	1.41694e-32	-0.74664	0.157	0.509	4.5746e-28	27.3396
Basal	Ifitm2	1.44369e-32	-0.623319	0.385	0.789	4.66097e-28	27.3315
Basal	Rps2	2.05819e-32	-0.581717	0.847	0.97	6.64486e-28	27.1775
Basal	Oaz1	5.11007e-32	-0.619669	0.632	0.913	1.64979e-27	26.7826
Basal	Ldha	1.33273e-31	-0.604248	0.678	0.937	4.30273e-27	26.3663
Basal	Rpl8	2.77224e-31	-0.503735	0.868	0.984	8.95018e-27	26.0482
Basal	Ppp1r14b	3.05439e-31	-0.570579	0.471	0.836	9.86109e-27	26.0061
Basal	Rpl27a	3.33349e-31	-0.488442	0.91	0.986	1.07622e-26	25.9681
Basal	Rpl21	4.07863e-31	-0.531377	0.791	0.964	1.31679e-26	25.8805
Basal	Rpl7	5.13367e-31	-0.512439	0.883	0.976	1.6574e-26	25.7806
Basal	Rps8	7.33655e-31	-0.491041	0.967	0.987	2.3686e-26	25.6255
Basal	Atp5g1	8.9362e-31	-0.617784	0.308	0.691	2.88505e-26	25.5398
Basal	Rpsa	1.04909e-30	-0.464946	0.954	0.992	3.387e-26	25.4702
Basal	Rps5	1.47964e-30	-0.509777	0.941	0.989	4.77701e-26	25.3208
Basal	Ubb	1.72444e-30	-0.570413	0.504	0.854	5.56734e-26	25.2544
Basal	Psmb5	2.22317e-30	-0.591342	0.318	0.712	7.1775e-26	25.144
Basal	Rps11	7.57965e-30	-0.487106	0.897	0.983	2.44709e-25	24.6113
Basal	Rpl10a	8.14203e-30	-0.468746	0.906	0.978	2.62866e-25	24.5803
Basal	Nme2	1.13784e-29	-0.561464	0.705	0.945	3.67352e-25	24.4349
Basal	Edf1	1.64607e-29	-0.502431	0.245	0.65	5.31433e-25	24.2746
Basal	Prdm5	2.6953e-29	-0.645641	0.075	0.373	8.70179e-25	24.0604
Basal	Myh14	3.41243e-29	-0.528962	0.119	0.447	1.1017e-24	23.9579
Basal	Trf	3.70095e-29	0.768583	0.22	0.014	1.19485e-24	23.9227
Basal	Phlda3	4.43434e-29	-0.578054	0.347	0.735	1.43163e-24	23.8442
Basal	H2afz	1.03175e-28	-0.714931	0.479	0.83	3.33101e-24	23.4774
Basal	Ubc	1.15322e-28	-0.594467	0.272	0.646	3.72317e-24	23.4291
Basal	Krt5	1.16157e-28	-0.606877	0.854	0.935	3.75013e-24	23.426
Basal	Prdx1	1.77154e-28	-0.513319	0.822	0.972	5.7194e-24	23.2426
Basal	Cmss1	2.63306e-28	0.70364	0.881	0.863	8.50082e-24	23.0705
Basal	Rps23	4.18728e-28	-0.441991	0.912	0.987	1.35186e-23	22.8691
Basal	Slc25a4	7.82015e-28	-0.56081	0.354	0.728	2.52474e-23	22.5978
Basal	Mdh2	9.66584e-28	-0.611532	0.374	0.734	3.12062e-23	22.5058
Basal	Myl12a	2.58202e-27	-0.507798	0.686	0.929	8.33606e-23	22.079
Basal	Rack1	7.24475e-27	-0.481337	0.897	0.98	2.33897e-22	21.631
Basal	Calm1	1.00348e-26	-0.506034	0.594	0.883	3.23972e-22	21.4895
Basal	S100a6	1.0542e-26	-0.40057	0.971	0.991	3.40348e-22	21.4681
Basal	Rpl23	1.90172e-26	-0.408865	0.897	0.981	6.13969e-22	21.2119
Basal	Calr	1.91299e-26	-0.561463	0.563	0.86	6.17608e-22	21.2093
Basal	Htra1	4.05929e-26	-0.546008	0.22	0.559	1.31054e-21	20.8825
Basal	Adgrf4	5.47849e-26	-0.44834	0.021	0.254	1.76873e-21	20.7523
Basal	Cdkn1a	8.87375e-26	-0.585492	0.448	0.78	2.86489e-21	20.5429
Basal	Sdk2	1.58895e-25	-0.565758	0.054	0.31	5.12992e-21	20.2899
Basal	Lmna	3.04974e-25	-0.526831	0.713	0.953	9.84608e-21	20.0067
Basal	Rnaseh2c	3.17205e-25	-0.414112	0.075	0.357	1.0241e-20	19.9897
Basal	Hes6	4.52444e-25	-0.449884	0.09	0.376	1.46072e-20	19.8354
Basal	Eif5a	8.20608e-25	-0.517887	0.565	0.879	2.64933e-20	19.5769
Basal	Eno1	8.83253e-25	-0.483983	0.441	0.784	2.85158e-20	19.5449
Basal	Hint1	1.14036e-24	-0.524328	0.533	0.843	3.68164e-20	19.434
Basal	Edil3	1.1599e-24	1.00325	0.828	0.783	3.74474e-20	19.4266
Basal	Jag1	1.39274e-24	0.707788	0.91	0.912	4.49647e-20	19.3471
Basal	Tle5	1.41401e-24	-0.5072	0.358	0.718	4.56514e-20	19.3405
Basal	Fdps	2.39748e-24	-0.583202	0.255	0.586	7.74027e-20	19.1112
Basal	Tmem14c	2.52477e-24	-0.467471	0.182	0.513	8.15121e-20	19.0888
Basal	Pomp	2.81965e-24	-0.485183	0.308	0.655	9.10324e-20	19.0408
Basal	Psmb3	2.9759e-24	-0.476521	0.322	0.676	9.6077e-20	19.0174
Basal	Hmgcll1	4.41369e-24	-0.500999	0.048	0.291	1.42496e-19	18.8462
Basal	Psmb4	4.87269e-24	-0.468917	0.381	0.734	1.57315e-19	18.8032
Basal	Rpl13a	5.04864e-24	-0.346709	0.954	0.994	1.62995e-19	18.7878
Basal	Cfl1	5.89363e-24	-0.515488	0.655	0.901	1.90276e-19	18.7206
Basal	Dut	1.16763e-23	-0.52306	0.13	0.422	3.76968e-19	18.4237
Basal	Sncg	1.42475e-23	-0.58701	0.067	0.321	4.59982e-19	18.3373
Basal	Id2	1.88963e-23	-0.548029	0.18	0.479	6.10068e-19	18.2146
Basal	Sostdc1	3.10522e-23	-0.593997	0.188	0.493	1.00252e-18	17.9989
Basal	Avpi1	4.91893e-23	-0.494286	0.184	0.494	1.58808e-18	17.7991
Basal	Prdx5	9.20418e-23	-0.457222	0.207	0.537	2.97157e-18	17.527
Basal	Ccnd1	1.23564e-22	-0.369344	0.925	0.987	3.98927e-18	17.3991
Basal	Phgdh	1.57131e-22	-0.4778	0.121	0.406	5.07298e-18	17.2947
Basal	Akr1b3	2.36383e-22	-0.420148	0.18	0.496	7.63161e-18	17.1174
Basal	Ctsd	2.88859e-22	-0.290643	0.881	0.972	9.32583e-18	17.0303
Basal	Hs6st2	2.99369e-22	-0.570791	0.105	0.372	9.66512e-18	17.0148
Basal	Atp5j	3.3588e-22	-0.529718	0.389	0.715	1.08439e-17	16.9648
Basal	H2afy	6.60519e-22	-0.418524	0.372	0.701	2.13249e-17	16.6711
Basal	Akr1a1	8.45945e-22	-0.408814	0.471	0.805	2.73113e-17	16.5637
Basal	Tbc1d9	1.05508e-21	-0.414245	0.077	0.329	3.40633e-17	16.4677
Basal	Prmt1	1.07721e-21	-0.469669	0.324	0.661	3.47776e-17	16.4587
Basal	Tsn	1.2974e-21	-0.468701	0.234	0.554	4.18866e-17	16.3779
Basal	Slc25a5	1.53179e-21	-0.503606	0.41	0.734	4.94537e-17	16.3058
Basal	Arpc3	2.18526e-21	-0.459752	0.247	0.575	7.05511e-17	16.1515
Basal	Snrnp70	2.273e-21	0.682917	0.818	0.797	7.33837e-17	16.1344
Basal	Rps18	2.34974e-21	-0.337255	0.956	0.983	7.58612e-17	16.12
Basal	Pebp1	2.3507e-21	-0.424006	0.46	0.794	7.58923e-17	16.1198
Basal	Rnh1	2.80179e-21	-0.405541	0.153	0.454	9.04557e-17	16.0436
Basal	Tinagl1	3.63752e-21	-0.448433	0.092	0.34	1.17437e-16	15.9302
Basal	Cox5a	4.57221e-21	-0.430538	0.533	0.824	1.47614e-16	15.8309
Basal	Ssr4	4.61639e-21	-0.486553	0.358	0.69	1.4904e-16	15.8267
Basal	Pgk1	5.20126e-21	-0.416563	0.513	0.846	1.67923e-16	15.7749
Basal	Ssr2	5.80001e-21	-0.47993	0.257	0.572	1.87253e-16	15.7276
Basal	Tmeff2	6.81218e-21	-0.484775	0.065	0.296	2.19931e-16	15.6577
Basal	Rpl23a	7.26133e-21	-0.423202	0.912	0.981	2.34432e-16	15.63
Basal	Rpl3	8.64448e-21	-0.390712	0.856	0.975	2.79087e-16	15.5543
Basal	Psma2	1.58799e-20	-0.466887	0.372	0.691	5.12683e-16	15.2902
Basal	H3f3b	1.72235e-20	-0.386365	0.764	0.956	5.56062e-16	15.2549
Basal	Lrp1	1.85346e-20	-0.511747	0.266	0.572	5.98389e-16	15.223
Basal	Txndc17	1.86805e-20	-0.468801	0.439	0.756	6.031e-16	15.2196
Basal	Selenom	2.47302e-20	-0.393545	0.063	0.29	7.98413e-16	15.0978
Basal	Vcp	3.01233e-20	-0.3996	0.686	0.926	9.72531e-16	15.0121
Basal	Lmo1	3.60636e-20	-0.390299	0.111	0.367	1.16431e-15	14.9339
Basal	Sf3b5	4.08077e-20	-0.492445	0.182	0.476	1.31748e-15	14.8803
Basal	Gm15564	4.12679e-20	0.597621	0.247	0.061	1.33233e-15	14.8754
Basal	Tceal8	4.2759e-20	-0.351471	0.103	0.353	1.38047e-15	14.86
Basal	Ndufa8	4.33073e-20	-0.404201	0.224	0.529	1.39818e-15	14.8544
Basal	Cd24a	5.84525e-20	-0.448545	0.299	0.605	1.88714e-15	14.7242
Basal	Impdh2	6.85116e-20	-0.402843	0.142	0.405	2.2119e-15	14.6552
Basal	mt-Nd5	6.9575e-20	0.32514	0.956	0.984	2.24623e-15	14.6485
Basal	Prdx6	8.12449e-20	-0.415283	0.23	0.526	2.62299e-15	14.5812
Basal	Atp1a1	8.89011e-20	-0.444342	0.617	0.879	2.87017e-15	14.5421
Basal	Slc1a3	9.77814e-20	-0.488216	0.038	0.236	3.15687e-15	14.5007
Basal	Txn1	1.14353e-19	-0.412097	0.655	0.887	3.69188e-15	14.4328
Basal	Ranbp1	1.2733e-19	-0.442244	0.347	0.658	4.11084e-15	14.3861
Basal	Cd200	1.29342e-19	0.77564	0.657	0.487	4.17581e-15	14.3793
Basal	Pabpc1	1.69981e-19	-0.333058	0.866	0.975	5.48784e-15	14.2606
Basal	Pgam1	1.89851e-19	-0.403141	0.444	0.764	6.12934e-15	14.2126
Basal	Tubb4b	2.00729e-19	-0.656216	0.374	0.672	6.48054e-15	14.1884
Basal	Banf1	2.01367e-19	-0.401085	0.238	0.543	6.50114e-15	14.187
Basal	Eif3c	2.66602e-19	-0.334045	0.454	0.778	8.60724e-15	14.0651
Basal	Capg	2.77742e-19	-0.354537	0.425	0.737	8.96689e-15	14.0474
Basal	Tbcb	3.09688e-19	-0.311441	0.144	0.417	9.99827e-15	14.0001
Basal	Mrfap1	3.17038e-19	-0.374486	0.331	0.644	1.02356e-14	13.9899
Basal	Atp5h	3.47168e-19	-0.407345	0.414	0.761	1.12083e-14	13.9505
Basal	Rbm8a	3.47384e-19	-0.334198	0.215	0.526	1.12153e-14	13.9502
Basal	Ecm1	4.60954e-19	-0.467644	0.241	0.534	1.48819e-14	13.8273
Basal	Prelid1	5.034e-19	-0.400552	0.385	0.688	1.62523e-14	13.7891
Basal	Asap1	5.05598e-19	-0.507052	0.579	0.843	1.63232e-14	13.7872
Basal	Cox4i1	5.50203e-19	-0.317796	0.755	0.937	1.77633e-14	13.7505
Basal	Dynll1	6.31818e-19	-0.431683	0.546	0.803	2.03982e-14	13.6904
Basal	1190005I06Rik	8.41178e-19	-0.413754	0.174	0.446	2.71574e-14	13.5661
Basal	Eif3k	1.17407e-18	-0.41137	0.46	0.761	3.79047e-14	13.4213
Basal	Cks1b	1.18096e-18	-0.483329	0.215	0.487	3.81272e-14	13.4188
Basal	Eef2	1.22026e-18	-0.292335	0.738	0.943	3.93962e-14	13.4045
Basal	Nt5c	1.26249e-18	-0.364678	0.157	0.424	4.07596e-14	13.3898
Basal	Hmgn1	1.29982e-18	-0.450445	0.569	0.861	4.19645e-14	13.3771
Basal	Tbx3	1.35654e-18	-0.388437	0.123	0.373	4.37959e-14	13.3586
Basal	Nt5dc2	1.42564e-18	-0.403225	0.098	0.332	4.60269e-14	13.337
Basal	Smdt1	1.61099e-18	-0.398214	0.201	0.479	5.20107e-14	13.2839
Basal	H2-D1	1.78335e-18	-0.404881	0.199	0.488	5.75756e-14	13.2398
Basal	Mybbp1a	2.40096e-18	-0.34983	0.209	0.506	7.75149e-14	13.1106
Basal	Ccn1	3.0937e-18	-0.602882	0.207	0.466	9.988e-14	13.0005
Basal	Tmem238	3.24739e-18	-0.300048	0.169	0.444	1.04842e-13	12.9795
Basal	Atp6v1f	3.43763e-18	-0.322597	0.236	0.539	1.10984e-13	12.9547
Basal	Nxpe4	3.52653e-18	-0.347421	0.031	0.216	1.13854e-13	12.9437
Basal	Rps9	3.55177e-18	-0.280017	0.954	0.984	1.14669e-13	12.9406
Basal	Ube2s	4.14837e-18	-0.446086	0.37	0.688	1.3393e-13	12.8731
Basal	Eef1d	4.49333e-18	-0.383818	0.328	0.639	1.45067e-13	12.8384
Basal	Perp	4.92551e-18	-0.436727	0.561	0.852	1.5902e-13	12.7985
Basal	Nqo1	5.11975e-18	-0.413151	0.182	0.455	1.65291e-13	12.7818
Basal	Gclm	5.38251e-18	-0.411219	0.251	0.542	1.73774e-13	12.76
Basal	Pdia6	6.11047e-18	-0.397622	0.423	0.723	1.97277e-13	12.7049
Basal	Odc1	7.16577e-18	-0.432635	0.188	0.458	2.31347e-13	12.6357
Basal	Atp5d	8.07616e-18	-0.377624	0.464	0.789	2.60739e-13	12.5838
Basal	Eif1	8.75779e-18	-0.40361	0.766	0.928	2.82745e-13	12.5486
Basal	Hspa8	9.34738e-18	-0.339958	0.734	0.937	3.0178e-13	12.5203
Basal	Fxyd5	9.68138e-18	-0.279876	0.086	0.31	3.12563e-13	12.5051
Basal	Gm26917	1.41077e-17	0.702838	0.787	0.75	4.55466e-13	12.3415
Basal	Kif26b	1.44246e-17	-0.710518	0.257	0.523	4.65697e-13	12.3319
Basal	Samd5	1.47973e-17	-0.496036	0.515	0.794	4.77731e-13	12.3208
Basal	Abca1	1.748e-17	0.593763	0.245	0.072	5.64343e-13	12.2485
Basal	Cisd1	1.75557e-17	-0.40182	0.111	0.339	5.66786e-13	12.2466
Basal	Atp5b	1.94728e-17	-0.38867	0.517	0.83	6.2868e-13	12.2016
Basal	Clta	2.05953e-17	-0.364678	0.383	0.696	6.6492e-13	12.1772
Basal	Ddit4	2.54756e-17	-0.411096	0.186	0.45	8.22479e-13	12.0849
Basal	Azin1	2.84803e-17	-0.402182	0.167	0.414	9.19488e-13	12.0365
Basal	Rpl17	3.31544e-17	-0.294852	0.973	0.992	1.07039e-12	11.9705
Basal	Ror2	3.37346e-17	-0.36604	0.031	0.206	1.08912e-12	11.9629
Basal	Tmed9	3.96566e-17	-0.336089	0.266	0.575	1.28031e-12	11.8927
Basal	Rps16	3.97222e-17	-0.300568	0.958	0.992	1.28243e-12	11.892
Basal	Eif3i	4.14454e-17	-0.3967	0.289	0.594	1.33806e-12	11.8735
Basal	Pfdn6	4.36188e-17	-0.303353	0.069	0.277	1.40823e-12	11.8513
Basal	Stmn2	4.52779e-17	-0.616993	0.169	0.419	1.4618e-12	11.8351
Basal	Fst	4.72339e-17	-0.607345	0.527	0.78	1.52495e-12	11.8167
Basal	Slc6a6	4.93255e-17	-0.425996	0.446	0.735	1.59247e-12	11.7979
Basal	Tmem176b	6.57256e-17	-0.379191	0.393	0.701	2.12195e-12	11.6733
Basal	Psmc3	7.3157e-17	-0.316068	0.257	0.554	2.36187e-12	11.6267
Basal	Cited2	7.44032e-17	-0.355043	0.167	0.428	2.40211e-12	11.6194
Basal	Park7	7.487e-17	-0.304273	0.218	0.504	2.41718e-12	11.6167
Basal	Tpi1	8.64792e-17	-0.393531	0.364	0.674	2.79198e-12	11.5541
Basal	Dpy19l1	9.73513e-17	0.789623	0.672	0.57	3.14299e-12	11.5027
Basal	Gm47283	9.78504e-17	0.648733	0.724	0.69	3.1591e-12	11.5004
Basal	Etfb	1.04491e-16	-0.315832	0.159	0.408	3.37351e-12	11.4719
Basal	Rrm2	1.12022e-16	-0.433013	0.067	0.263	3.61664e-12	11.4417
Basal	Nap1l1	1.18528e-16	-0.388138	0.435	0.731	3.82668e-12	11.4172
Basal	Slc25a3	1.18573e-16	-0.307758	0.646	0.902	3.82812e-12	11.417
Basal	Krt7	1.32041e-16	0.742171	0.619	0.422	4.26296e-12	11.3703
Basal	Wincr1	1.32382e-16	-0.390396	0.065	0.258	4.27395e-12	11.3692
Basal	Samd12	1.41662e-16	-0.550009	0.458	0.726	4.57356e-12	11.3397
Basal	Rpl24	1.45065e-16	-0.2926	0.881	0.976	4.68342e-12	11.3294
Basal	Dad1	1.58679e-16	-0.366307	0.312	0.611	5.12295e-12	11.2905
Basal	Taf10	1.62178e-16	-0.344707	0.274	0.561	5.23591e-12	11.281
Basal	Atp5c1	1.69588e-16	-0.32237	0.328	0.619	5.47514e-12	11.2616
Basal	Gtf2h5	1.7426e-16	-0.344313	0.155	0.395	5.62599e-12	11.2498
Basal	Srm	1.85676e-16	-0.335555	0.079	0.285	5.99455e-12	11.2222
Basal	Arpc1b	1.94399e-16	-0.321337	0.697	0.917	6.27618e-12	11.2023
Basal	Deptor	1.96081e-16	-0.419005	0.182	0.433	6.33047e-12	11.1986
Basal	Sra1	1.97253e-16	-0.341388	0.09	0.296	6.36831e-12	11.196
Basal	Col9a3	2.00795e-16	-0.367358	0.259	0.542	6.48267e-12	11.1882
Basal	Pdia3	2.17912e-16	-0.320818	0.598	0.852	7.03529e-12	11.1527
Basal	Nupr1	2.52414e-16	-0.495173	0.393	0.663	8.14918e-12	11.0889
Basal	Selenof	2.62081e-16	-0.337123	0.312	0.606	8.46128e-12	11.0726
Basal	Mrpl51	3.18743e-16	-0.354214	0.172	0.425	1.02906e-11	10.9876
Basal	Npm1	3.52539e-16	-0.413728	0.686	0.883	1.13817e-11	10.9438
Basal	Knop1	3.55509e-16	-0.345549	0.18	0.431	1.14776e-11	10.9401
Basal	Mrpl17	3.65054e-16	-0.290836	0.172	0.433	1.17858e-11	10.9286
Basal	Lman1	3.99094e-16	-0.333825	0.174	0.424	1.28848e-11	10.8899
Basal	Cdkn2a	5.06515e-16	-0.284265	0.326	0.63	1.63528e-11	10.7864
Basal	Ier5l	5.42165e-16	-0.364849	0.257	0.534	1.75038e-11	10.7569
Basal	Ccng1	5.77256e-16	-0.41754	0.397	0.68	1.86367e-11	10.7296
Basal	Cux1	5.79994e-16	-0.41339	0.433	0.715	1.87251e-11	10.7276
Basal	Col14a1	6.14112e-16	-0.42486	0.002	0.132	1.98266e-11	10.7028
Basal	Cdk4	6.20378e-16	-0.374254	0.312	0.597	2.00289e-11	10.6983
Basal	Ppib	6.4182e-16	-0.370419	0.477	0.769	2.07212e-11	10.6836
Basal	Snrpb	6.55898e-16	-0.359423	0.377	0.669	2.11757e-11	10.6742
Basal	Nedd8	7.45731e-16	-0.390238	0.414	0.713	2.40759e-11	10.6184
Basal	Serpinb6a	8.49821e-16	-0.37897	0.362	0.655	2.74365e-11	10.5617
Basal	Ndufs2	8.78e-16	-0.381552	0.27	0.557	2.83462e-11	10.5475
Basal	Cox7a2l	9.85839e-16	-0.328038	0.383	0.672	3.18278e-11	10.4972
Basal	Dnajc3	1.16777e-15	-0.337298	0.23	0.501	3.77014e-11	10.4236
Basal	Eif4a1	1.26902e-15	-0.290309	0.611	0.877	4.09702e-11	10.3875
Basal	Eif3m	1.31618e-15	-0.37989	0.28	0.556	4.2493e-11	10.3717
Basal	Ndufb9	1.37112e-15	-0.288921	0.381	0.706	4.42665e-11	10.3539
Basal	Csrp2	1.41912e-15	-0.392459	0.107	0.317	4.58163e-11	10.339
Basal	Psmb2	1.55591e-15	-0.387649	0.347	0.62	5.02325e-11	10.299
Basal	S100a4	1.60109e-15	-0.327931	0.048	0.224	5.16912e-11	10.2866
Basal	Taldo1	1.64258e-15	-0.303603	0.295	0.586	5.30306e-11	10.2755
Basal	Il1rap	1.86409e-15	0.774033	0.55	0.405	6.01822e-11	10.2205
Basal	Ddx24	1.92331e-15	-0.354721	0.213	0.469	6.20942e-11	10.2069
Basal	Hspa5	1.99166e-15	-0.354482	0.54	0.803	6.43007e-11	10.1918
Basal	Rps20	2.15048e-15	-0.281747	0.95	0.987	6.94282e-11	10.1585
Basal	Gabarapl2	2.15619e-15	-0.310672	0.138	0.369	6.96125e-11	10.1573
Basal	Psenen	2.19914e-15	-0.306492	0.115	0.334	7.09992e-11	10.1487
Basal	Camk1d	2.29738e-15	0.643007	0.812	0.772	7.41708e-11	10.1298
Basal	Dctn3	2.30103e-15	-0.30595	0.157	0.397	7.42889e-11	10.1291
Basal	Eif3a	2.34466e-15	-0.342602	0.605	0.858	7.56974e-11	10.1209
Basal	Rbp1	2.37617e-15	0.636794	0.893	0.912	7.67146e-11	10.1151
Basal	Ndufab1	2.40246e-15	-0.331029	0.343	0.627	7.75635e-11	10.1103
Basal	Uqcrfs1	2.49613e-15	-0.279892	0.159	0.405	8.05876e-11	10.0937
Basal	Trps1	2.57465e-15	0.694674	0.862	0.901	8.31225e-11	10.0803
Basal	1810037I17Rik	2.70552e-15	-0.361312	0.184	0.436	8.73478e-11	10.0587
Basal	Npnt	2.72143e-15	-0.276445	0.013	0.15	8.78615e-11	10.0562
Basal	Ppic	2.77421e-15	-0.282901	0.071	0.265	8.95655e-11	10.0479
Basal	Hs6st3	3.25917e-15	-0.376635	0.054	0.233	1.05222e-10	9.97789
Basal	Rps3a1	3.41115e-15	-0.304096	0.816	0.961	1.10129e-10	9.9581
Basal	H3f3a	3.76575e-15	-0.344395	0.565	0.819	1.21577e-10	9.91515
Basal	Tomm22	3.77722e-15	-0.287116	0.161	0.408	1.21947e-10	9.91383
Basal	Psme2	4.98548e-15	-0.293188	0.249	0.528	1.60956e-10	9.79329
Basal	Crip2	5.23864e-15	-0.356502	0.423	0.707	1.6913e-10	9.77178
Basal	Tmem33	5.30067e-15	-0.302576	0.132	0.353	1.71132e-10	9.76667
Basal	Mif	6.10376e-15	-0.393431	0.603	0.852	1.9706e-10	9.7054
Basal	P3h2	6.65475e-15	0.637832	0.282	0.109	2.14849e-10	9.66787
Basal	Hnrnpa1	6.87978e-15	-0.344571	0.366	0.641	2.22114e-10	9.65342
Basal	Rpl27	6.91393e-15	-0.27793	0.799	0.962	2.23216e-10	9.65127
Basal	Akt1	7.0094e-15	-0.287021	0.201	0.454	2.26299e-10	9.64532
Basal	Ano3	8.58097e-15	-0.531734	0.054	0.225	2.77037e-10	9.55746
Basal	Igfbp3	8.5878e-15	0.857293	0.37	0.189	2.77257e-10	9.55712
Basal	Cox6a1	8.63541e-15	-0.354434	0.561	0.835	2.78794e-10	9.55472
Basal	Psmb7	9.13693e-15	-0.309761	0.4	0.688	2.94986e-10	9.5302
Basal	Rpl28	1.04105e-14	-0.327672	0.908	0.973	3.36102e-10	9.47353
Basal	Naca	1.15176e-14	-0.33628	0.68	0.901	3.71847e-10	9.42964
Basal	Osr1	1.18099e-14	-0.300813	0.092	0.293	3.81283e-10	9.41875
Basal	Map1lc3b	1.23245e-14	-0.256258	0.167	0.406	3.97896e-10	9.40023
Basal	Chsy3	1.31624e-14	0.63271	0.199	0.054	4.24947e-10	9.37167
Basal	Antxr1	1.43881e-14	-0.407039	0.075	0.258	4.6452e-10	9.333
Basal	Mrpl18	1.58202e-14	-0.301818	0.096	0.299	5.10754e-10	9.29179
Basal	Tceal9	1.73219e-14	-0.289747	0.314	0.6	5.59237e-10	9.2524
Basal	Rpl29	1.75284e-14	-0.328222	0.316	0.595	5.65904e-10	9.24726
Basal	Rps27a	1.82274e-14	-0.250002	0.939	0.984	5.88471e-10	9.23027
Basal	Ptprm	1.93231e-14	-0.32766	0.09	0.283	6.23848e-10	9.20492
Basal	Pcna	1.93619e-14	-0.336854	0.163	0.389	6.25098e-10	9.20405
Basal	Polr1d	1.98443e-14	-0.370385	0.444	0.721	6.40672e-10	9.19336
Basal	Mcm4	2.06359e-14	-0.337795	0.059	0.231	6.66229e-10	9.17638
Basal	Cyb5a	2.19983e-14	-0.308818	0.224	0.476	7.10216e-10	9.14861
Basal	Glrx3	2.27207e-14	-0.269491	0.496	0.77	7.33536e-10	9.13458
Basal	Ptgs1	2.312e-14	-0.292971	0.033	0.186	7.46429e-10	9.12701
Basal	Snrpd3	2.42956e-14	-0.333475	0.207	0.452	7.84385e-10	9.10547
Basal	Zc3h12b	2.44792e-14	-0.340985	0.059	0.231	7.90313e-10	9.1022
Basal	Crispld2	2.57981e-14	0.58173	0.207	0.058	8.32892e-10	9.07941
Basal	Fosl1	2.6628e-14	-0.301996	0.073	0.258	8.59686e-10	9.06566
Basal	Prdx4	2.67432e-14	-0.329433	0.117	0.328	8.63405e-10	9.06379
Basal	Chchd2	2.74368e-14	-0.317177	0.705	0.902	8.85798e-10	9.05267
Basal	Slc39a6	2.93176e-14	-0.325706	0.121	0.328	9.4652e-10	9.02387
Basal	Rps10	3.15379e-14	-0.250135	0.977	0.994	1.0182e-09	8.99217
Basal	Cct2	3.83201e-14	-0.258442	0.37	0.676	1.23717e-09	8.90757
Basal	Ehd1	4.35477e-14	-0.26582	0.149	0.373	1.40594e-09	8.85203
Basal	Fam162a	4.36125e-14	-0.343734	0.374	0.643	1.40803e-09	8.85139
Basal	Cbx6	4.38483e-14	-0.287087	0.092	0.285	1.41564e-09	8.84905
Basal	Copb2	4.42702e-14	-0.293478	0.23	0.487	1.42926e-09	8.84489
Basal	Krt8	4.7194e-14	-0.426854	0.605	0.828	1.52366e-09	8.81711
Basal	Hmgb1	4.87248e-14	-0.3548	0.383	0.661	1.57308e-09	8.80325
Basal	Col7a1	5.11011e-14	0.648147	0.63	0.546	1.6498e-09	8.78257
Basal	Unc5b	5.11631e-14	-0.299709	0.075	0.258	1.6518e-09	8.78204
Basal	Atxn7l3b	5.32234e-14	-0.310171	0.289	0.561	1.71832e-09	8.7649
Basal	Gclc	5.69028e-14	-0.36148	0.395	0.687	1.83711e-09	8.73587
Basal	Jpt1	5.78465e-14	-0.371657	0.381	0.658	1.86757e-09	8.72872
Basal	Bcl2l1	5.80085e-14	-0.40839	0.324	0.586	1.87281e-09	8.72751
Basal	Rab5if	6.45746e-14	-0.341819	0.274	0.526	2.08479e-09	8.68094
Basal	Mdh1	6.50229e-14	-0.282226	0.238	0.491	2.09926e-09	8.67793
Basal	Dpy30	6.51837e-14	-0.323668	0.134	0.345	2.10446e-09	8.67686
Basal	Tpt1	6.72982e-14	-0.276807	0.981	0.992	2.17272e-09	8.663
Basal	Rer1	7.10836e-14	-0.283638	0.142	0.359	2.29494e-09	8.63923
Basal	Dock3	7.48506e-14	-0.282658	0.006	0.124	2.41655e-09	8.6168
Basal	Rgs10	7.68799e-14	-0.277903	0.038	0.191	2.48207e-09	8.60519
Basal	Fbxo32	7.7825e-14	1.0028	0.441	0.26	2.51258e-09	8.59988
Basal	Smad7	8.22227e-14	-0.344291	0.314	0.569	2.65456e-09	8.57601
Basal	Zyx	9.68907e-14	-0.297196	0.121	0.326	3.12812e-09	8.50472
Basal	Ctsl	9.93141e-14	-0.307575	0.592	0.833	3.20636e-09	8.49399
Basal	Tmem50a	1.01915e-13	-0.264001	0.293	0.564	3.29033e-09	8.48276
Basal	Tbc1d2	1.07168e-13	-0.264163	0.199	0.433	3.45993e-09	8.46093
Basal	Psmd12	1.11447e-13	-0.29637	0.211	0.454	3.59808e-09	8.44393
Basal	Ncl	1.18409e-13	-0.33859	0.626	0.868	3.82282e-09	8.41762
Basal	Llph	1.27644e-13	-0.318196	0.209	0.446	4.12099e-09	8.385
Basal	Bax	1.35167e-13	-0.287121	0.299	0.554	4.36385e-09	8.36013
Basal	Acp1	1.42922e-13	-0.314502	0.138	0.343	4.61422e-09	8.3359
Basal	Selenow	1.45863e-13	-0.284214	0.351	0.617	4.7092e-09	8.32705
Basal	Tspo	1.56276e-13	-0.306614	0.536	0.816	5.04537e-09	8.29711
Basal	Sub1	1.60687e-13	-0.322605	0.27	0.52	5.18779e-09	8.28502
Basal	Cox14	1.73407e-13	-0.251889	0.174	0.405	5.59844e-09	8.25193
Basal	Tagln2	1.78476e-13	-0.345272	0.46	0.726	5.7621e-09	8.23942
Basal	Prdx2	1.87869e-13	-0.283938	0.446	0.74	6.06536e-09	8.21714
Basal	Cacybp	1.9542e-13	-0.284376	0.176	0.409	6.30914e-09	8.20003
Basal	Pin1	2.1246e-13	-0.291366	0.149	0.364	6.85928e-09	8.16372
Basal	Actg1	2.19785e-13	-0.279893	0.923	0.986	7.09577e-09	8.149
Basal	Psma5	2.43378e-13	-0.28501	0.28	0.551	7.85745e-09	8.10472
Basal	Serpinh1	2.51556e-13	-0.316087	0.347	0.624	8.1215e-09	8.09036
Basal	Mrpl30	2.81786e-13	-0.319898	0.172	0.395	9.09745e-09	8.04108
Basal	Ctsh	2.87675e-13	-0.285303	0.174	0.405	9.28758e-09	8.0321
Basal	Atp5f1	2.97126e-13	-0.334138	0.439	0.702	9.59271e-09	8.01806
Basal	Sfn	3.09645e-13	-0.286745	0.646	0.879	9.99689e-09	8.00013
Basal	Tpr	3.16307e-13	-0.33094	0.496	0.767	1.0212e-08	7.99089
Basal	Pdzrn3	3.34489e-13	-0.39511	0.454	0.726	1.0799e-08	7.96662
Basal	Kdelr2	3.59001e-13	-0.272507	0.13	0.335	1.15904e-08	7.9359
Basal	Sprr1b	3.80139e-13	-0.355091	0.025	0.159	1.22728e-08	7.91106
Basal	Ndufs7	3.91338e-13	-0.257069	0.192	0.43	1.26344e-08	7.89845
Basal	Ndufa13	3.93003e-13	-0.257733	0.326	0.602	1.26881e-08	7.8966
Basal	Trpm3	3.98311e-13	-0.548206	0.163	0.365	1.28595e-08	7.89078
Basal	Wnt4	4.01698e-13	-0.290208	0.075	0.247	1.29688e-08	7.8871
Basal	Mir205hg	4.21128e-13	0.660739	0.592	0.491	1.35961e-08	7.86659
Basal	Aprt	4.73369e-13	-0.279176	0.266	0.521	1.52827e-08	7.8158
Basal	Tnfrsf12a	4.95896e-13	-0.326483	0.584	0.811	1.601e-08	7.79561
Basal	Actb	5.03858e-13	-0.253451	0.96	0.987	1.6267e-08	7.78869
Basal	Timm13	5.07263e-13	-0.273165	0.354	0.627	1.6377e-08	7.78577
Basal	Micos13	5.1273e-13	-0.3155	0.165	0.383	1.65535e-08	7.78111
Basal	Rhoc	5.16838e-13	-0.262583	0.406	0.69	1.66861e-08	7.77764
Basal	Cdh13	5.26294e-13	-0.36657	0.077	0.247	1.69914e-08	7.76977
Basal	Lage3	5.4023e-13	-0.27627	0.09	0.269	1.74413e-08	7.75842
Basal	Erp29	5.47886e-13	-0.271865	0.31	0.578	1.76885e-08	7.75231
Basal	Rpl22	5.75573e-13	-0.310832	0.665	0.883	1.85824e-08	7.7309
Basal	Fabp5	5.90569e-13	-0.489701	0.487	0.739	1.90665e-08	7.71973
Basal	Cd81	5.96874e-13	-0.266424	0.569	0.833	1.92701e-08	7.71512
Basal	Psma4	6.27791e-13	-0.287353	0.266	0.515	2.02682e-08	7.69318
Basal	Shroom4	6.75739e-13	-0.336271	0.201	0.424	2.18162e-08	7.66122
Basal	Eif3d	6.90844e-13	-0.255207	0.19	0.422	2.23039e-08	7.65162
Basal	Ucp2	7.35678e-13	-0.273181	0.335	0.591	2.37514e-08	7.62431
Basal	Mtch2	8.30026e-13	-0.28101	0.199	0.428	2.67974e-08	7.57191
Basal	Psma7	8.36401e-13	-0.371964	0.496	0.762	2.70032e-08	7.56858
Basal	Trim28	9.22159e-13	-0.27271	0.222	0.457	2.97719e-08	7.52619
Basal	Nucks1	9.73935e-13	-0.307075	0.439	0.709	3.14435e-08	7.50247
Basal	Rps25	1.00343e-12	-0.251936	0.851	0.98	3.23957e-08	7.48951
Basal	Srgap3	1.03833e-12	-0.359319	0.157	0.353	3.35225e-08	7.47466
Basal	Dcbld2	1.04969e-12	-0.390962	0.429	0.668	3.38892e-08	7.46994
Basal	Eprs	1.09492e-12	-0.261226	0.452	0.72	3.53496e-08	7.45162
Basal	Klk8	1.16511e-12	-0.308786	0.203	0.431	3.76155e-08	7.42463
Basal	Pa2g4	1.23679e-12	-0.334972	0.28	0.529	3.99297e-08	7.3987
Basal	Eif3e	1.26162e-12	-0.270794	0.389	0.663	4.07313e-08	7.39007
Basal	Tomm5	1.28826e-12	-0.279044	0.197	0.419	4.15916e-08	7.38099
Basal	Ndufb8	1.3094e-12	-0.256953	0.285	0.539	4.2274e-08	7.37393
Basal	Ruvbl2	1.31084e-12	-0.260051	0.09	0.269	4.23204e-08	7.37345
Basal	Hnrnpa0	1.34066e-12	-0.270081	0.305	0.587	4.32831e-08	7.36368
Basal	B2m	1.42371e-12	-0.320215	0.36	0.631	4.59645e-08	7.33758
Basal	Malat1	1.6147e-12	0.387024	0.996	0.998	5.21305e-08	7.28291
Basal	Med10	1.67699e-12	-0.268249	0.084	0.255	5.41417e-08	7.26647
Basal	Mrpl12	1.70152e-12	-0.254184	0.192	0.42	5.49336e-08	7.26016
Basal	Urah	1.76336e-12	-0.28911	0.172	0.387	5.69301e-08	7.24466
Basal	Slc35b2	1.82573e-12	-0.279889	0.113	0.298	5.89437e-08	7.22956
Basal	Stat3	1.86395e-12	0.579968	0.684	0.609	6.01777e-08	7.22056
Basal	Ppp5c	2.0169e-12	-0.279626	0.094	0.266	6.51155e-08	7.18632
Basal	Psmb6	2.01697e-12	-0.267744	0.347	0.617	6.51178e-08	7.1863
Basal	Myof	2.14729e-12	-0.296622	0.801	0.934	6.93252e-08	7.15911
Basal	Tmem234	2.15733e-12	-0.373251	0.366	0.613	6.96493e-08	7.15708
Basal	Cct5	2.42318e-12	-0.270132	0.406	0.688	7.82325e-08	7.10661
Basal	Serpinb2	2.56411e-12	-0.421729	0.04	0.18	8.27823e-08	7.08206
Basal	Tmem147	2.74358e-12	-0.277892	0.163	0.373	8.85764e-08	7.05268
Basal	mt-Atp8	2.91653e-12	0.607796	0.626	0.569	9.41601e-08	7.02613
Basal	Ttll5	3.12257e-12	-0.322774	0.389	0.635	1.00812e-07	6.99649
Basal	E2f8	3.29222e-12	-0.291513	0.065	0.22	1.06289e-07	6.97351
Basal	Mien1	3.41213e-12	-0.256583	0.111	0.294	1.10161e-07	6.95797
Basal	Uqcrb	3.4559e-12	-0.259537	0.272	0.51	1.11574e-07	6.95244
Basal	Psma3	3.51517e-12	-0.322192	0.469	0.724	1.13487e-07	6.94505
Basal	Aopep	3.61214e-12	0.624504	0.835	0.852	1.16618e-07	6.93323
Basal	Cetn3	3.62816e-12	-0.26326	0.094	0.272	1.17135e-07	6.93131
Basal	Psat1	3.67441e-12	-0.280774	0.105	0.283	1.18628e-07	6.92581
Basal	Cct3	3.69041e-12	-0.263337	0.368	0.636	1.19145e-07	6.92392
Basal	Rbpms	3.72175e-12	-0.32225	0.299	0.55	1.20157e-07	6.92025
Basal	Wnk1	3.91719e-12	-0.389887	0.674	0.888	1.26466e-07	6.89802
Basal	Thoc7	4.68065e-12	-0.27245	0.257	0.506	1.51115e-07	6.82069
Basal	Znrd2	4.68087e-12	-0.267295	0.121	0.309	1.51122e-07	6.82067
Basal	Rrm1	5.6583e-12	-0.299603	0.174	0.378	1.82678e-07	6.73831
Basal	Mrps6	5.6754e-12	-0.27494	0.186	0.406	1.8323e-07	6.737
Basal	Tecr	5.79721e-12	-0.291189	0.301	0.531	1.87163e-07	6.72778
Basal	Serbp1	6.05127e-12	-0.28022	0.701	0.91	1.95365e-07	6.70915
Basal	Pcnt	6.58071e-12	-0.283432	0.109	0.29	2.12458e-07	6.67273
Basal	Epha1	7.50588e-12	-0.283766	0.05	0.195	2.42327e-07	6.6156
Basal	Clic1	7.61814e-12	-0.257973	0.404	0.679	2.45952e-07	6.60915
Basal	Ngf	8.33707e-12	-0.386429	0.065	0.214	2.69162e-07	6.56999
Basal	Tenm2	9.72472e-12	0.508257	0.257	0.11	3.13963e-07	6.50312
Basal	Rbm3	9.99816e-12	-0.27392	0.55	0.794	3.22791e-07	6.49108
Basal	Sdhb	1.09528e-11	-0.273337	0.247	0.474	3.53611e-07	6.45147
Basal	Wnt9a	1.16389e-11	-0.292587	0.079	0.238	3.75761e-07	6.42509
Basal	Rflnb	1.22886e-11	-0.272298	0.561	0.795	3.96738e-07	6.4015
Basal	Mrps17	1.2586e-11	-0.264913	0.14	0.331	4.06339e-07	6.39111
Basal	Rras2	1.26035e-11	-0.362491	0.452	0.698	4.06904e-07	6.39051
Basal	Coro2a	1.2867e-11	-0.325753	0.111	0.283	4.1541e-07	6.38152
Basal	Hells	1.33032e-11	-0.305612	0.174	0.376	4.29494e-07	6.36704
Basal	Iscu	1.36807e-11	-0.266918	0.126	0.313	4.41681e-07	6.35489
Basal	Mgmt	1.3818e-11	-0.31612	0.305	0.54	4.46114e-07	6.35055
Basal	Eif3h	1.43902e-11	-0.302404	0.458	0.707	4.64588e-07	6.33293
Basal	Prkg1	1.44592e-11	-0.481795	0.157	0.342	4.66814e-07	6.33086
Basal	Atic	1.60078e-11	-0.284072	0.188	0.395	5.16811e-07	6.28667
Basal	Ssrp1	1.66184e-11	-0.255581	0.232	0.461	5.36526e-07	6.27041
Basal	Msh6	1.70163e-11	-0.276323	0.063	0.211	5.4937e-07	6.26013
Basal	Svbp	1.71846e-11	-0.272014	0.109	0.285	5.54805e-07	6.25586
Basal	Cmtm7	1.78995e-11	-0.287166	0.094	0.261	5.77886e-07	6.23816
Basal	Mlf2	1.94109e-11	-0.257991	0.282	0.537	6.2668e-07	6.20295
Basal	Zbtb20	1.97632e-11	-0.368601	0.626	0.841	6.38055e-07	6.19514
Basal	Cnih4	2.03112e-11	-0.279601	0.19	0.403	6.55747e-07	6.18326
Basal	Ndufa12	2.07485e-11	-0.261419	0.224	0.454	6.69865e-07	6.17401
Basal	Tuba4a	2.2629e-11	-0.298356	0.266	0.499	7.30578e-07	6.13633
Basal	Dtymk	2.40202e-11	-0.272199	0.192	0.405	7.75491e-07	6.11042
Basal	Klf5	2.54143e-11	-0.343403	0.454	0.709	8.20501e-07	6.08592
Basal	Tcp1	2.56313e-11	-0.310258	0.412	0.663	8.27507e-07	6.08223
Basal	Serpinb5	2.91876e-11	-0.2778	0.397	0.658	9.4232e-07	6.0258
Basal	Lamc2	3.00407e-11	-0.303175	0.561	0.802	9.69865e-07	6.01329
Basal	Rpl38	3.10384e-11	0.512582	0.874	0.926	1.00208e-06	5.9991
Basal	Mrpl54	3.11311e-11	-0.330298	0.113	0.282	1.00507e-06	5.9978
Basal	Spcs2	3.23724e-11	-0.298808	0.226	0.444	1.04514e-06	5.98082
Basal	Magi3	3.36479e-11	-0.331148	0.249	0.463	1.08632e-06	5.96404
Basal	Suclg2	3.38314e-11	-0.281117	0.138	0.323	1.09225e-06	5.96168
Basal	Inhba	3.58243e-11	-0.465836	0.485	0.706	1.15659e-06	5.93682
Basal	Trp53	3.65435e-11	-0.284931	0.213	0.431	1.17981e-06	5.92819
Basal	Nxn	4.09657e-11	-0.361883	0.674	0.888	1.32258e-06	5.87858
Basal	Ddb1	5.12572e-11	-0.300123	0.441	0.688	1.65484e-06	5.78124
Basal	Naaladl2	5.14172e-11	-0.354211	0.337	0.575	1.66e-06	5.77989
Basal	Rpl37a	5.53908e-11	0.484774	0.944	0.961	1.78829e-06	5.74756
Basal	Trim59	5.82638e-11	-0.25097	0.174	0.365	1.88105e-06	5.7256
Basal	Nrbp2	6.22055e-11	0.514127	0.255	0.12	2.00831e-06	5.69717
Basal	Mgst1	6.22255e-11	-0.288515	0.349	0.584	2.00895e-06	5.69703
Basal	Sox10	6.24144e-11	0.356174	0.14	0.035	2.01505e-06	5.69571
Basal	Reln	6.35212e-11	-0.548976	0.054	0.191	2.05078e-06	5.68808
Basal	Trabd2b	6.87621e-11	-0.382114	0.222	0.413	2.21999e-06	5.65365
Basal	Atrx	8.17209e-11	0.42307	0.895	0.935	2.63836e-06	5.57867
Basal	Sema3c	8.27517e-11	-0.475642	0.318	0.518	2.67164e-06	5.57322
Basal	Ppp1ca	9.21534e-11	-0.277016	0.326	0.562	2.97517e-06	5.52649
Basal	Pdlim1	9.33596e-11	-0.272207	0.278	0.51	3.01411e-06	5.52084
Basal	Nedd4	9.44979e-11	-0.255533	0.849	0.964	3.05086e-06	5.51558
Basal	Il18rap	1.03304e-10	0.530595	0.236	0.102	3.33517e-06	5.47688
Basal	Rnd3	1.13482e-10	-0.322711	0.268	0.49	3.66378e-06	5.43607
Basal	Ogt	1.36727e-10	0.617783	0.659	0.614	4.41422e-06	5.35515
Basal	Sin3b	1.50379e-10	-0.262853	0.255	0.479	4.855e-06	5.31381
Basal	Psma1	1.50704e-10	-0.268215	0.287	0.504	4.86548e-06	5.31287
Basal	Psmd7	1.5908e-10	-0.252185	0.36	0.606	5.1359e-06	5.28938
Basal	Sumo2	1.63752e-10	-0.285573	0.481	0.713	5.28673e-06	5.27681
Basal	Frmd6	1.75226e-10	-0.294973	0.582	0.797	5.65717e-06	5.2474
Basal	Topbp1	1.79543e-10	-0.283829	0.28	0.496	5.79655e-06	5.23683
Basal	Fkbp1a	1.89858e-10	-0.264031	0.326	0.559	6.12956e-06	5.21257
Basal	Oaf	1.93299e-10	-0.255874	0.109	0.276	6.24065e-06	5.20477
Basal	Sema6a	2.00561e-10	0.539741	0.251	0.115	6.47511e-06	5.18875
Basal	Wipf1	2.14298e-10	-0.25078	0.1	0.261	6.91861e-06	5.15998
Basal	Itga3	2.14897e-10	-0.351609	0.619	0.803	6.93796e-06	5.15877
Basal	Elmo1	2.22202e-10	0.584936	0.584	0.513	7.17379e-06	5.14425
Basal	Tshz2	2.41922e-10	-0.265554	0.199	0.414	7.81044e-06	5.10732
Basal	Lncpint	2.48583e-10	-0.324881	0.494	0.732	8.0255e-06	5.09553
Basal	Myh10	2.70099e-10	-0.268852	0.056	0.184	8.72014e-06	5.05948
Basal	Loxl3	2.78154e-10	-0.266825	0.201	0.394	8.9802e-06	5.04671
Basal	Pvt1	3.21616e-10	-0.346915	0.389	0.609	1.03834e-05	4.98366
Basal	Ctsc	3.53196e-10	0.775786	0.59	0.476	1.14029e-05	4.94298
Basal	Nid1	3.6143e-10	-0.269464	0.077	0.224	1.16688e-05	4.93298
Basal	Maf	3.84187e-10	0.605751	0.37	0.23	1.24035e-05	4.90646
Basal	St14	4.99605e-10	-0.288251	0.266	0.483	1.61297e-05	4.79237
Basal	Mms22l	5.05617e-10	-0.28137	0.153	0.329	1.63238e-05	4.78718
Basal	Map1b	5.1622e-10	-0.362701	0.356	0.562	1.66662e-05	4.77816
Basal	Anxa3	5.49481e-10	-0.265415	0.72	0.907	1.774e-05	4.75105
Basal	Phldb2	5.52398e-10	-0.323491	0.402	0.633	1.78342e-05	4.74875
Basal	Smarca5	5.53531e-10	-0.28319	0.404	0.65	1.78708e-05	4.74786
Basal	Itga6	5.69875e-10	-0.279881	0.839	0.951	1.83984e-05	4.73522
Basal	Glud1	5.90407e-10	-0.364296	0.379	0.584	1.90613e-05	4.71985
Basal	Has2	6.08323e-10	-0.528741	0.297	0.487	1.96397e-05	4.70686
Basal	Eif3f	6.37834e-10	-0.280374	0.458	0.69	2.05925e-05	4.68629
Basal	Ptn	6.38098e-10	-0.250014	0.088	0.235	2.0601e-05	4.68611
Basal	Nfib	6.64375e-10	0.444077	0.941	0.973	2.14494e-05	4.66859
Basal	Tyms	6.84798e-10	-0.253162	0.113	0.271	2.21087e-05	4.65544
Basal	Col17a1	7.46835e-10	-0.294078	0.774	0.912	2.41116e-05	4.61777
Basal	Ablim1	8.07584e-10	-0.258001	0.107	0.261	2.60728e-05	4.58381
Basal	Evl	1.00012e-09	-0.251374	0.186	0.376	3.22889e-05	4.49095
Basal	Celf2	1.03007e-09	-0.308366	0.278	0.49	3.32559e-05	4.47813
Basal	Pnisr	1.94137e-09	0.521906	0.644	0.622	6.26773e-05	4.20289
Basal	Otud4	2.38713e-09	-0.264011	0.339	0.567	7.70685e-05	4.11312
Basal	Nasp	2.47518e-09	-0.26511	0.195	0.383	7.99111e-05	4.09739
Basal	Pcsk5	2.6022e-09	0.503237	0.226	0.106	8.40121e-05	4.07566
Basal	Cda	3.23167e-09	-0.259526	0.22	0.411	0.000104334	3.98157
Basal	Cdk8	3.83289e-09	0.540258	0.619	0.567	0.000123745	3.90747
Basal	Gpc6	4.31989e-09	-0.293838	0.674	0.871	0.000139468	3.85553
Basal	Lamb3	5.01757e-09	-0.296455	0.659	0.846	0.000161992	3.79051
Basal	Taco1	5.23769e-09	0.535776	0.54	0.449	0.000169099	3.77186
Basal	Comt	5.61532e-09	-0.25911	0.303	0.515	0.000181291	3.74162
Basal	Eif2s2	6.23503e-09	-0.27822	0.523	0.745	0.000201298	3.69616
Basal	Csnk1a1	6.72282e-09	0.341142	0.868	0.907	0.000217046	3.66345
Basal	Myb	9.1568e-09	-0.275537	0.059	0.176	0.000295627	3.52926
Basal	Slc24a3	9.39185e-09	-0.281084	0.197	0.364	0.000303216	3.51825
Basal	Egr3	1.01838e-08	0.427734	0.174	0.069	0.000328786	3.48309
Basal	Tcf7l2	1.03716e-08	0.52517	0.619	0.551	0.000334846	3.47515
Basal	Spats2l	1.04176e-08	-0.27481	0.228	0.411	0.000336331	3.47323
Basal	Ppp1r10	1.08682e-08	-0.252681	0.18	0.346	0.000350881	3.45484
Basal	Sox5	1.13101e-08	0.382474	0.215	0.099	0.000365146	3.43753
Basal	Ccdc34	1.14128e-08	-0.258893	0.182	0.353	0.000368462	3.43361
Basal	Ntng1	1.82227e-08	0.341748	0.09	0.017	0.000588321	3.23039
Basal	Scd1	2.0069e-08	0.631935	0.391	0.288	0.000647927	3.18847
Basal	Slc20a1	2.07397e-08	0.766275	0.504	0.419	0.00066958	3.1742
Basal	Carmn	2.32296e-08	0.288989	0.126	0.038	0.000749969	3.12496
Basal	Csmd1	2.9537e-08	0.859985	0.176	0.071	0.000953603	3.02063
Basal	Pttg1	3.93381e-08	-0.268615	0.061	0.172	0.00127003	2.89619
Basal	Mtap	4.00824e-08	-0.276334	0.496	0.71	0.00129406	2.88805
Basal	Arhgap26	4.58436e-08	-0.252932	0.128	0.272	0.00148006	2.82972
Basal	mt-Nd6	4.6088e-08	0.508708	0.598	0.592	0.00148795	2.82741
Basal	Susd6	5.6901e-08	0.552375	0.745	0.798	0.00183705	2.73588
Basal	Npas3	6.08511e-08	0.632982	0.473	0.383	0.00196458	2.70673
Basal	Tes	6.12598e-08	-0.292372	0.615	0.806	0.00197777	2.70382
Basal	Abcb1b	6.58882e-08	-0.262686	0.192	0.357	0.0021272	2.67219
Basal	Prickle1	1.05055e-07	-0.2673	0.092	0.214	0.00339169	2.46958
Basal	Col11a1	1.26054e-07	0.645831	0.649	0.584	0.00406965	2.39044
Basal	Il18r1	1.29686e-07	0.573991	0.184	0.087	0.00418691	2.37811
Basal	Ppp3ca	1.53192e-07	0.39859	0.874	0.904	0.00494579	2.30576
Basal	Nabp1	1.62954e-07	-0.275858	0.195	0.348	0.00526097	2.27893
Basal	Nkain2	2.05986e-07	-0.521949	0.186	0.328	0.00665026	2.17716
Basal	Tnfaip2	2.10822e-07	0.392349	0.174	0.077	0.0068064	2.16708
Basal	Sntb1	2.34243e-07	0.617857	0.377	0.268	0.00756252	2.12133
Basal	Clca3a2	2.36204e-07	0.299227	0.165	0.071	0.00762584	2.11771
Basal	Plet1	2.59658e-07	0.446076	0.32	0.206	0.00838306	2.0766
Basal	Dgki	2.5993e-07	-0.268738	0.086	0.2	0.00839184	2.07614
Basal	Hspg2	2.79107e-07	0.499616	0.527	0.465	0.00901098	2.04523
Basal	Spaca6	3.0083e-07	0.47662	0.452	0.37	0.00971231	2.01268
Basal	Peak1	3.82158e-07	-0.323031	0.634	0.819	0.012338	1.90876
Basal	Lama4	4.68164e-07	0.564867	0.471	0.376	0.0151147	1.8206
Basal	Lgals7	4.97353e-07	0.526527	0.301	0.189	0.016057	1.79433
Basal	Krt6a	5.3358e-07	-0.406048	0.247	0.406	0.0172266	1.7638
Basal	Tgfbi	5.55052e-07	0.37588	0.082	0.019	0.0179199	1.74667
Basal	Baiap2	6.41605e-07	0.563072	0.598	0.606	0.0207142	1.68373
Basal	Tanc2	6.52716e-07	0.441969	0.776	0.809	0.0210729	1.67628
Basal	Ammecr1	7.6801e-07	0.478848	0.416	0.324	0.0247952	1.60563
Basal	Wwp2	8.25872e-07	0.543311	0.561	0.54	0.0266633	1.57409
Basal	Gsap	8.27079e-07	0.482572	0.387	0.29	0.0267022	1.57345
Basal	Gigyf1	9.65123e-07	0.381943	0.27	0.169	0.031159	1.50642
Basal	Sox11	1.17668e-06	0.566388	0.494	0.438	0.037989	1.42034
Basal	Top2a	1.21874e-06	-0.366602	0.203	0.342	0.0393471	1.40509
Basal	Zfp462	1.42329e-06	-0.270949	0.454	0.649	0.0459508	1.33771
Luminal progenitors	Gm42418	1.92217e-246	1.79017	0.999	1	6.20573e-242	241.207
Luminal progenitors	AY036118	4.3433e-210	2.02609	0.967	0.858	1.40223e-205	204.853
Luminal progenitors	Id3	2.09307e-141	-1.49598	0.337	0.866	6.75747e-137	136.17
Luminal progenitors	Id1	5.18818e-119	-1.11874	0.262	0.798	1.675e-114	113.776
Luminal progenitors	Cd63	1.59603e-105	-1.12764	0.555	0.927	5.15277e-101	100.288
Luminal progenitors	Igfbp5	4.70797e-101	2.60384	0.663	0.194	1.51997e-96	95.8182
Luminal progenitors	Csn3	2.0651e-99	1.93705	0.748	0.325	6.66718e-95	94.1761
Luminal progenitors	Trf	2.67176e-95	2.99669	0.48	0.057	8.62578e-91	90.0642
Luminal progenitors	Jarid2	1.36367e-94	1.56162	0.791	0.644	4.40262e-90	89.3563
Luminal progenitors	Esd	4.40117e-92	-0.917277	0.423	0.857	1.42092e-87	86.8474
Luminal progenitors	Gsta4	3.33663e-86	-0.974856	0.152	0.588	1.07723e-81	80.9677
Luminal progenitors	Anxa2	5.20591e-86	-0.790715	0.674	0.97	1.68073e-81	80.7745
Luminal progenitors	S100a10	9.45115e-85	-0.841474	0.596	0.93	3.0513e-80	79.5155
Luminal progenitors	S100a11	1.85891e-82	-0.748443	0.619	0.935	6.0015e-78	77.2217
Luminal progenitors	Hsp90aa1	2.59316e-81	-0.813045	0.659	0.943	8.37203e-77	76.0772
Luminal progenitors	Itprid1	1.53399e-80	1.66306	0.48	0.1	4.95248e-76	75.3052
Luminal progenitors	Lars2	1.59831e-78	1.45446	0.732	0.564	5.16013e-74	73.2873
Luminal progenitors	Hsp90ab1	2.99805e-78	-0.758804	0.792	0.966	9.6792e-74	73.0142
Luminal progenitors	Rpl15	2.87468e-77	-0.731963	0.772	0.966	9.28091e-73	72.0324
Luminal progenitors	Lcn2	1.55562e-76	1.52939	0.89	0.72	5.0223e-72	71.2991
Luminal progenitors	Ftl1	2.76496e-73	-0.718301	0.733	0.959	8.92667e-69	68.0493
Luminal progenitors	Slpi	1.58942e-71	-0.964757	0.386	0.804	5.13145e-67	66.2898
Luminal progenitors	Myof	4.40849e-71	-0.739664	0.523	0.901	1.42328e-66	65.8467
Luminal progenitors	Lgals1	1.1077e-70	-1.07572	0.421	0.811	3.57622e-66	65.4466
Luminal progenitors	Phldb2	3.95384e-69	-1.07779	0.172	0.558	1.2765e-64	63.894
Luminal progenitors	Ubc	3.03877e-68	-0.639648	0.265	0.685	9.81067e-64	63.0083
Luminal progenitors	Ubb	3.52872e-68	-0.638531	0.487	0.861	1.13925e-63	62.9434
Luminal progenitors	Mtap	5.58459e-68	-0.792429	0.252	0.655	1.80298e-63	62.744
Luminal progenitors	Gapdh	3.91768e-67	-0.650131	0.626	0.937	1.26482e-62	61.898
Luminal progenitors	Myl12a	4.17069e-67	-0.654028	0.547	0.894	1.34651e-62	61.8708
Luminal progenitors	Capg	7.60981e-66	-0.634856	0.321	0.737	2.45683e-61	60.6096
Luminal progenitors	Nme1	9.39611e-65	-0.547506	0.432	0.857	3.03353e-60	59.5181
Luminal progenitors	Psmb5	4.30253e-63	-0.597458	0.301	0.715	1.38907e-58	57.8573
Luminal progenitors	Ppia	4.75119e-63	-0.626418	0.85	0.982	1.53392e-58	57.8142
Luminal progenitors	Cfl1	8.32788e-63	-0.582709	0.501	0.874	2.68866e-58	57.5705
Luminal progenitors	Aebp1	8.60376e-63	-0.691366	0.207	0.592	2.77772e-58	57.5563
Luminal progenitors	Psma2	6.46614e-62	-0.574887	0.291	0.688	2.08759e-57	56.6804
Luminal progenitors	Ran	1.86359e-61	-0.547522	0.394	0.795	6.0166e-57	56.2206
Luminal progenitors	Gm49890	1.53912e-60	-0.698646	0.434	0.825	4.96906e-56	55.3037
Luminal progenitors	Col9a1	2.90532e-59	1.19666	0.32	0.032	9.37982e-55	54.0278
Luminal progenitors	Itgb1	1.69456e-58	-0.770126	0.652	0.921	5.4709e-54	53.2619
Luminal progenitors	Hint1	3.08991e-58	-0.601986	0.411	0.782	9.97579e-54	53.0011
Luminal progenitors	Txn1	3.54669e-58	-0.576636	0.45	0.823	1.14505e-53	52.9412
Luminal progenitors	Rpl7a	4.36273e-57	-0.595387	0.753	0.947	1.40851e-52	51.8512
Luminal progenitors	Gclc	5.22231e-57	-0.754121	0.378	0.757	1.68602e-52	51.7731
Luminal progenitors	Htra1	1.10042e-56	-0.579278	0.095	0.417	3.55271e-52	51.4494
Luminal progenitors	Pkm	1.82669e-56	-0.566993	0.781	0.966	5.89746e-52	51.2293
Luminal progenitors	Ptgs2	2.52655e-56	-1.21812	0.081	0.382	8.15697e-52	51.0885
Luminal progenitors	Ppp1r14b	2.66492e-56	-0.563286	0.393	0.787	8.60369e-52	51.0653
Luminal progenitors	Eef1g	4.86215e-56	-0.56451	0.573	0.879	1.56974e-51	50.8042
Luminal progenitors	Tnfrsf12a	2.75358e-55	-0.514387	0.374	0.779	8.88992e-51	50.0511
Luminal progenitors	S100a6	6.36047e-55	-0.563716	0.899	0.984	2.05348e-50	49.6875
Luminal progenitors	Avpi1	1.60389e-54	-0.485997	0.1	0.418	5.17816e-50	49.2858
Luminal progenitors	Myh14	4.31523e-54	-0.570869	0.256	0.62	1.39317e-49	48.856
Luminal progenitors	Rpl13	7.85685e-54	-0.529196	0.896	0.978	2.53658e-49	48.5958
Luminal progenitors	Map1b	8.76458e-54	-0.661294	0.378	0.767	2.82965e-49	48.5483
Luminal progenitors	Hspb1	1.3097e-53	-0.548808	0.122	0.452	4.22837e-49	48.3738
Luminal progenitors	Gsto1	1.29362e-52	-0.562061	0.336	0.717	4.17647e-48	47.3792
Luminal progenitors	Actb	4.8931e-52	-0.53945	0.853	0.981	1.57974e-47	46.8014
Luminal progenitors	Areg	5.38142e-52	-0.769851	0.251	0.618	1.73739e-47	46.7601
Luminal progenitors	Akr1b3	8.94084e-52	-0.560878	0.117	0.435	2.88655e-47	46.5396
Luminal progenitors	Rpl5	1.04283e-51	-0.506378	0.71	0.945	3.36676e-47	46.4728
Luminal progenitors	Actn1	1.07165e-51	-0.659965	0.506	0.839	3.45982e-47	46.4609
Luminal progenitors	Rpl4	1.91721e-51	-0.549197	0.624	0.908	6.18973e-47	46.2083
Luminal progenitors	Nhp2	6.30656e-51	-0.527126	0.229	0.588	2.03607e-46	45.6912
Luminal progenitors	Tubb4b	6.81697e-51	-0.562746	0.29	0.667	2.20086e-46	45.6574
Luminal progenitors	Rps3	8.85487e-51	-0.553781	0.81	0.961	2.8588e-46	45.5438
Luminal progenitors	Mdh2	1.01641e-50	-0.417306	0.323	0.715	3.28147e-46	45.4839
Luminal progenitors	Klk8	1.11904e-50	-1.18659	0.144	0.458	3.61281e-46	45.4422
Luminal progenitors	Slc6a6	1.20533e-50	-0.705488	0.443	0.785	3.8914e-46	45.4099
Luminal progenitors	Prdx1	1.34301e-50	-0.524297	0.758	0.952	4.33589e-46	45.3629
Luminal progenitors	Basp1	1.41692e-50	-0.537574	0.574	0.885	4.57454e-46	45.3397
Luminal progenitors	Anxa3	1.55331e-50	-0.575612	0.603	0.912	5.01487e-46	45.2997
Luminal progenitors	Rpl18	1.87732e-50	-0.513975	0.808	0.966	6.06094e-46	45.2175
Luminal progenitors	Nme2	2.93473e-50	-0.472218	0.613	0.894	9.47479e-46	45.0234
Luminal progenitors	Ldha	3.27672e-50	-0.559701	0.583	0.894	1.05789e-45	44.9756
Luminal progenitors	Krt8	4.33266e-50	-0.646262	0.735	0.949	1.3988e-45	44.8542
Luminal progenitors	Pgam1	4.63343e-50	-0.464211	0.279	0.659	1.4959e-45	44.8251
Luminal progenitors	Aprt	1.33126e-49	-0.493403	0.174	0.509	4.29796e-45	44.3667
Luminal progenitors	Phlda3	1.48724e-49	-0.458997	0.241	0.618	4.80157e-45	44.3186
Luminal progenitors	Gpx1	3.57683e-49	-0.464275	0.594	0.893	1.15478e-44	43.9375
Luminal progenitors	Edf1	3.78013e-49	-0.421861	0.242	0.615	1.22042e-44	43.9135
Luminal progenitors	Slc25a5	5.61797e-49	-0.483424	0.345	0.721	1.81376e-44	43.7414
Luminal progenitors	Timp3	9.6516e-49	-0.890726	0.643	0.888	3.11602e-44	43.5064
Luminal progenitors	Ctsd	1.13465e-48	-0.578694	0.738	0.942	3.66322e-44	43.4361
Luminal progenitors	Igfbp7	1.13478e-48	-0.637048	0.169	0.494	3.66364e-44	43.4361
Luminal progenitors	Dock3	1.98798e-48	-0.494549	0.048	0.305	6.41818e-44	43.1926
Luminal progenitors	Eif5a	2.43202e-48	-0.490586	0.509	0.848	7.85179e-44	43.105
Luminal progenitors	Fscn1	2.4362e-48	-0.563451	0.208	0.545	7.86527e-44	43.1043
Luminal progenitors	Rpl11	5.05989e-48	-0.500352	0.757	0.952	1.63359e-43	42.7869
Luminal progenitors	Dynll1	5.6298e-48	-0.496874	0.416	0.777	1.81758e-43	42.7405
Luminal progenitors	Eif6	6.6546e-48	-0.517373	0.172	0.505	2.14844e-43	42.6679
Luminal progenitors	Cryab	7.78802e-48	-0.392528	0.036	0.276	2.51436e-43	42.5996
Luminal progenitors	Nid1	1.40479e-47	-0.927204	0.059	0.312	4.53537e-43	42.3434
Luminal progenitors	Tagln2	3.35517e-47	-0.538357	0.279	0.639	1.08322e-42	41.9653
Luminal progenitors	Serpinb6a	5.35887e-47	-0.374	0.288	0.656	1.73011e-42	41.7619
Luminal progenitors	Lmna	6.181e-47	-0.465871	0.647	0.927	1.99554e-42	41.6999
Luminal progenitors	Inhba	7.91607e-47	-1.17422	0.253	0.58	2.5557e-42	41.5925
Luminal progenitors	Krt14	8.44895e-47	-0.84072	0.553	0.857	2.72774e-42	41.5642
Luminal progenitors	H2afz	1.28854e-46	-0.669969	0.41	0.763	4.16005e-42	41.3809
Luminal progenitors	Tcp11l1	2.192e-46	-0.51728	0.12	0.414	7.07688e-42	41.1502
Luminal progenitors	Slc25a4	2.87628e-46	-0.45118	0.321	0.691	9.28608e-42	41.0322
Luminal progenitors	Fdps	3.76705e-46	-0.542219	0.245	0.581	1.21619e-41	40.915
Luminal progenitors	Prdx5	4.54097e-46	-0.40591	0.212	0.553	1.46605e-41	40.8339
Luminal progenitors	Emp1	5.80808e-46	-0.598576	0.335	0.691	1.87514e-41	40.727
Luminal progenitors	Txndc17	1.02485e-45	-0.368438	0.229	0.579	3.30874e-41	40.4803
Luminal progenitors	Prdx2	1.76575e-45	-0.444786	0.388	0.749	5.70071e-41	40.2441
Luminal progenitors	Mbnl1	1.96092e-45	-0.626665	0.619	0.889	6.33084e-41	40.1985
Luminal progenitors	Prmt1	2.59074e-45	-0.489879	0.262	0.613	8.36419e-41	40.0776
Luminal progenitors	Eef1b2	2.60788e-45	-0.489299	0.711	0.937	8.41953e-41	40.0747
Luminal progenitors	Ecm1	3.91e-45	-0.764888	0.256	0.589	1.26234e-40	39.8988
Luminal progenitors	Smad7	4.0218e-45	-0.549268	0.372	0.712	1.29844e-40	39.8866
Luminal progenitors	Arpc1b	4.19691e-45	-0.46416	0.573	0.896	1.35497e-40	39.8681
Luminal progenitors	Adam12	4.2748e-45	-0.596891	0.376	0.744	1.38012e-40	39.8601
Luminal progenitors	Taf10	6.7862e-45	-0.441683	0.196	0.532	2.19093e-40	39.6594
Luminal progenitors	Atp5b	1.24886e-44	-0.435748	0.478	0.828	4.03193e-40	39.3945
Luminal progenitors	Pomp	1.36227e-44	-0.350682	0.272	0.635	4.39808e-40	39.3567
Luminal progenitors	Pgk1	1.82315e-44	-0.441049	0.429	0.78	5.88605e-40	39.2302
Luminal progenitors	Odc1	1.86191e-44	-0.580364	0.152	0.46	6.01118e-40	39.221
Luminal progenitors	Akr1a1	4.51541e-44	-0.494674	0.409	0.749	1.4578e-39	38.8363
Luminal progenitors	Eno1	4.69846e-44	-0.485368	0.355	0.712	1.5169e-39	38.819
Luminal progenitors	Tspo	5.18048e-44	-0.445989	0.398	0.745	1.67252e-39	38.7766
Luminal progenitors	Cldn7	1.08635e-43	-0.503685	0.357	0.715	3.50729e-39	38.455
Luminal progenitors	Cox5a	1.48378e-43	-0.408465	0.475	0.809	4.79037e-39	38.3196
Luminal progenitors	Asap1	2.5075e-43	-0.481689	0.547	0.868	8.09548e-39	38.0918
Luminal progenitors	Eif1	2.71397e-43	-0.392731	0.67	0.932	8.76205e-39	38.0574
Luminal progenitors	Mfge8	2.82085e-43	1.69994	0.727	0.621	9.1071e-39	38.0406
Luminal progenitors	Phgdh	9.95714e-43	-0.433119	0.1	0.373	3.21466e-38	37.4929
Luminal progenitors	Clu	1.0628e-42	-1.31522	0.547	0.831	3.43124e-38	37.4645
Luminal progenitors	Rbm8a	1.15546e-42	-0.381773	0.172	0.489	3.7304e-38	37.4282
Luminal progenitors	Myl6	1.35742e-42	-0.462598	0.658	0.918	4.38242e-38	37.3583
Luminal progenitors	Psmb7	1.84879e-42	-0.433505	0.32	0.676	5.96882e-38	37.2241
Luminal progenitors	Tubb5	1.9147e-42	-0.464201	0.324	0.672	6.18161e-38	37.2089
Luminal progenitors	Ext1	2.03924e-42	-0.706714	0.651	0.917	6.5837e-38	37.1815
Luminal progenitors	Psmb3	2.38315e-42	-0.388273	0.307	0.652	7.69398e-38	37.1138
Luminal progenitors	Wfdc18	2.4619e-42	1.25336	0.661	0.406	7.94823e-38	37.0997
Luminal progenitors	Psmd1	3.0777e-42	-0.458916	0.387	0.726	9.93635e-38	37.0028
Luminal progenitors	Slc25a3	3.51237e-42	-0.38809	0.589	0.89	1.13397e-37	36.9454
Luminal progenitors	Sparc	4.45469e-42	-0.603785	0.23	0.545	1.4382e-37	36.8422
Luminal progenitors	Apod	4.83981e-42	2.54304	0.249	0.03	1.56253e-37	36.8062
Luminal progenitors	Gm26917	5.88691e-42	1.32969	0.803	0.753	1.90059e-37	36.7211
Luminal progenitors	Cct2	7.21331e-42	-0.354894	0.336	0.687	2.32882e-37	36.6329
Luminal progenitors	Atp5j	7.22046e-42	-0.36656	0.319	0.671	2.33113e-37	36.6324
Luminal progenitors	Wfdc2	8.67932e-42	-0.618909	0.486	0.818	2.80212e-37	36.5525
Luminal progenitors	Msn	9.11703e-42	-0.499863	0.435	0.777	2.94343e-37	36.5311
Luminal progenitors	Perp	9.81291e-42	-0.329454	0.323	0.676	3.1681e-37	36.4992
Luminal progenitors	Gpr137b	1.27458e-41	-0.57003	0.152	0.438	4.11499e-37	36.3856
Luminal progenitors	Hspa8	1.54998e-41	-0.383048	0.653	0.912	5.00411e-37	36.3007
Luminal progenitors	Snrpb	1.73476e-41	-0.51491	0.342	0.669	5.60066e-37	36.2518
Luminal progenitors	Thbs1	1.75699e-41	-0.879555	0.531	0.793	5.67244e-37	36.2462
Luminal progenitors	Lamb3	2.05401e-41	-0.478189	0.239	0.555	6.63138e-37	36.1784
Luminal progenitors	Tmsb4x	2.92846e-41	-0.463151	0.691	0.926	9.45453e-37	36.0244
Luminal progenitors	Cct3	3.27406e-41	-0.419917	0.339	0.684	1.05703e-36	35.9759
Luminal progenitors	Krt7	5.52676e-41	-0.515123	0.596	0.898	1.78431e-36	35.7485
Luminal progenitors	Dcbld2	1.1463e-40	-0.501884	0.267	0.584	3.70082e-36	35.4317
Luminal progenitors	Tmem14c	1.17021e-40	-0.36446	0.187	0.499	3.77803e-36	35.4227
Luminal progenitors	Tacstd2	1.49077e-40	-0.4562	0.167	0.461	4.81296e-36	35.3176
Luminal progenitors	Krt18	1.62878e-40	-0.560915	0.73	0.937	5.25851e-36	35.2791
Luminal progenitors	Nap1l1	2.27907e-40	-0.449144	0.36	0.679	7.35797e-36	35.1332
Luminal progenitors	Adamts6	9.93752e-40	-0.600578	0.089	0.338	3.20833e-35	34.4937
Luminal progenitors	Taldo1	1.51375e-39	-0.332139	0.315	0.659	4.88714e-35	34.3109
Luminal progenitors	B2m	2.75224e-39	-0.399032	0.323	0.668	8.8856e-35	34.0513
Luminal progenitors	Ctsl	4.97018e-39	-0.570571	0.531	0.848	1.60462e-34	33.7946
Luminal progenitors	Rras2	8.26728e-39	-0.509211	0.367	0.701	2.66909e-34	33.5736
Luminal progenitors	H2afy	1.11552e-38	-0.401454	0.353	0.679	3.60145e-34	33.4435
Luminal progenitors	Sema3c	1.19611e-38	-0.730384	0.135	0.395	3.86166e-34	33.4132
Luminal progenitors	Vcp	1.37294e-38	-0.400431	0.575	0.866	4.43253e-34	33.3533
Luminal progenitors	Itga3	1.52759e-38	-0.599662	0.386	0.696	4.93182e-34	33.307
Luminal progenitors	Eef1a1	1.65904e-38	-0.358732	0.922	0.984	5.35621e-34	33.2711
Luminal progenitors	Ube2s	2.02165e-38	-0.395347	0.322	0.66	6.5269e-34	33.1853
Luminal progenitors	Rpl7	2.17412e-38	-0.406077	0.819	0.96	7.01914e-34	33.1537
Luminal progenitors	Cadm1	2.18915e-38	-0.54568	0.259	0.564	7.06767e-34	33.1507
Luminal progenitors	Auts2	3.15683e-38	1.52084	0.737	0.679	1.01918e-33	32.9917
Luminal progenitors	Mal	3.19669e-38	-0.418251	0.021	0.204	1.03205e-33	32.9863
Luminal progenitors	Dnaja1	5.38235e-38	-0.403595	0.372	0.708	1.73769e-33	32.76
Luminal progenitors	Klf5	7.34715e-38	-0.439963	0.241	0.557	2.37203e-33	32.6249
Luminal progenitors	Prelid1	8.16454e-38	-0.334612	0.311	0.654	2.63592e-33	32.5791
Luminal progenitors	Selenoh	8.86926e-38	-0.36797	0.085	0.328	2.86344e-33	32.5431
Luminal progenitors	Jpt1	1.33736e-37	-0.396689	0.341	0.684	4.31768e-33	32.3647
Luminal progenitors	Psma7	1.58566e-37	-0.384677	0.436	0.767	5.11929e-33	32.2908
Luminal progenitors	Cd24a	1.71911e-37	-0.439676	0.342	0.662	5.55015e-33	32.2557
Luminal progenitors	Rpl14	1.8834e-37	-0.423324	0.786	0.958	6.08055e-33	32.2161
Luminal progenitors	Acsl5	2.2691e-37	-0.363199	0.234	0.543	7.3258e-33	32.1351
Luminal progenitors	Npm1	3.29527e-37	-0.45997	0.632	0.873	1.06388e-32	31.9731
Luminal progenitors	Wincr1	3.5712e-37	-0.404618	0.027	0.216	1.15296e-32	31.9382
Luminal progenitors	Ndufb8	3.7946e-37	-0.318068	0.248	0.571	1.22509e-32	31.9118
Luminal progenitors	Rpl8	3.85805e-37	-0.406783	0.831	0.965	1.24557e-32	31.9046
Luminal progenitors	Rps6	4.73988e-37	-0.445105	0.801	0.961	1.53027e-32	31.8152
Luminal progenitors	Ddx24	6.56138e-37	-0.450123	0.211	0.501	2.11834e-32	31.674
Luminal progenitors	Rpl9	6.9022e-37	-0.411019	0.767	0.96	2.22837e-32	31.652
Luminal progenitors	Ahnak	7.09939e-37	-0.47244	0.762	0.945	2.29204e-32	31.6398
Luminal progenitors	Cmss1	7.2481e-37	0.841276	0.799	0.824	2.34005e-32	31.6308
Luminal progenitors	Tuba1a	9.6502e-37	-0.403713	0.16	0.438	3.11557e-32	31.5065
Luminal progenitors	Calm1	1.38898e-36	-0.354195	0.508	0.816	4.48431e-32	31.3483
Luminal progenitors	Pebp1	1.86176e-36	-0.390209	0.432	0.747	6.01068e-32	31.2211
Luminal progenitors	mt-Co1	2.04858e-36	0.320298	0.943	0.974	6.61384e-32	31.1795
Luminal progenitors	Eif3k	2.65388e-36	-0.338003	0.381	0.712	8.56805e-32	31.0671
Luminal progenitors	Rack1	3.06237e-36	-0.363639	0.829	0.96	9.88686e-32	31.0049
Luminal progenitors	Has2	4.14676e-36	-0.68881	0.145	0.41	1.33878e-31	30.8733
Luminal progenitors	Tacc2	4.58105e-36	-0.425589	0.275	0.592	1.47899e-31	30.83
Luminal progenitors	Clic1	4.82122e-36	-0.389649	0.36	0.686	1.55653e-31	30.8078
Luminal progenitors	Psma5	5.10974e-36	-0.308451	0.248	0.567	1.64968e-31	30.7826
Luminal progenitors	Stmn2	5.17169e-36	-0.683641	0.077	0.298	1.66968e-31	30.7774
Luminal progenitors	Cyb5a	7.72599e-36	-0.343714	0.216	0.515	2.49434e-31	30.603
Luminal progenitors	Rpl19	8.08058e-36	-0.338083	0.86	0.973	2.60882e-31	30.5836
Luminal progenitors	Ybx1	1.18339e-35	-0.306135	0.424	0.734	3.82058e-31	30.4179
Luminal progenitors	Rims2	1.20393e-35	-0.581968	0.098	0.333	3.88689e-31	30.4104
Luminal progenitors	Cd44	1.32017e-35	-0.498873	0.739	0.95	4.26216e-31	30.3704
Luminal progenitors	Clta	1.5809e-35	-0.349756	0.336	0.667	5.10394e-31	30.2921
Luminal progenitors	Ttc39b	1.7014e-35	-0.40303	0.311	0.635	5.49298e-31	30.2602
Luminal progenitors	Ctsh	2.03823e-35	-0.424349	0.299	0.6	6.58043e-31	30.1817
Luminal progenitors	Nedd8	2.4916e-35	-0.364552	0.342	0.661	8.04415e-31	30.0945
Luminal progenitors	Anp32b	2.54411e-35	-0.365552	0.251	0.553	8.21366e-31	30.0855
Luminal progenitors	Gls	2.70657e-35	-0.4554	0.533	0.823	8.73818e-31	30.0586
Luminal progenitors	Calr	2.73187e-35	-0.368907	0.539	0.818	8.81985e-31	30.0545
Luminal progenitors	Trabd2b	3.14099e-35	-0.731988	0.268	0.551	1.01407e-30	29.9939
Luminal progenitors	Cks1b	3.91511e-35	-0.358436	0.139	0.405	1.26399e-30	29.8983
Luminal progenitors	Rps11	4.28533e-35	-0.384609	0.819	0.962	1.38352e-30	29.859
Luminal progenitors	Mybbp1a	4.51091e-35	-0.354477	0.227	0.525	1.45635e-30	29.8367
Luminal progenitors	Uqcrc1	4.73197e-35	-0.340646	0.224	0.531	1.52772e-30	29.816
Luminal progenitors	Psmb4	5.33834e-35	-0.349005	0.366	0.684	1.72348e-30	29.7636
Luminal progenitors	Gabarapl2	5.69545e-35	-0.253118	0.15	0.424	1.83878e-30	29.7355
Luminal progenitors	Itgb6	6.76389e-35	-0.545276	0.102	0.334	2.18372e-30	29.6608
Luminal progenitors	Zyx	8.26626e-35	-0.371938	0.109	0.354	2.66876e-30	29.5737
Luminal progenitors	Psma4	9.08402e-35	-0.295683	0.214	0.516	2.93278e-30	29.5327
Luminal progenitors	Nupr1	1.34356e-34	-0.667566	0.389	0.699	4.33767e-30	29.3627
Luminal progenitors	Tuba1b	2.88422e-34	-0.393641	0.238	0.53	9.31172e-30	29.031
Luminal progenitors	Tpm4	2.99544e-34	-0.370437	0.215	0.5	9.67077e-30	29.0145
Luminal progenitors	Sptbn1	3.53616e-34	-0.411464	0.599	0.876	1.14165e-29	28.9425
Luminal progenitors	Llph	3.8834e-34	-0.331573	0.163	0.444	1.25376e-29	28.9018
Luminal progenitors	Tceal9	4.00176e-34	-0.370606	0.289	0.59	1.29197e-29	28.8887
Luminal progenitors	Tes	6.65904e-34	-0.3472	0.418	0.731	2.14987e-29	28.6676
Luminal progenitors	Atxn7l3b	7.00773e-34	-0.269072	0.3	0.616	2.26245e-29	28.6454
Luminal progenitors	Klra4	7.33439e-34	-0.506913	0.102	0.333	2.36791e-29	28.6256
Luminal progenitors	Nasp	1.06513e-33	-0.339563	0.13	0.379	3.43877e-29	28.4636
Luminal progenitors	Lgals3	1.09658e-33	-0.527445	0.549	0.824	3.54032e-29	28.451
Luminal progenitors	Depdc7	1.10059e-33	-0.30921	0.048	0.244	3.55325e-29	28.4494
Luminal progenitors	Plaur	1.12063e-33	-0.400465	0.078	0.299	3.61796e-29	28.4415
Luminal progenitors	Atp5h	1.29317e-33	-0.366056	0.398	0.712	4.17499e-29	28.3793
Luminal progenitors	Psmd7	1.3591e-33	-0.332268	0.324	0.63	4.38784e-29	28.3577
Luminal progenitors	C1qbp	1.37557e-33	-0.314065	0.179	0.458	4.44102e-29	28.3525
Luminal progenitors	Ccn1	1.64703e-33	-0.511534	0.227	0.508	5.31743e-29	28.2743
Luminal progenitors	Eef1d	1.88422e-33	-0.32002	0.292	0.613	6.08321e-29	28.2159
Luminal progenitors	Psmc5	3.14842e-33	-0.285402	0.202	0.491	1.01647e-28	27.9929
Luminal progenitors	Ifitm3	3.3459e-33	-0.275004	0.426	0.74	1.08023e-28	27.9665
Luminal progenitors	Tmem234	4.24746e-33	-0.330073	0.253	0.553	1.37129e-28	27.8629
Luminal progenitors	Rpl21	5.07612e-33	-0.307266	0.707	0.939	1.63883e-28	27.7855
Luminal progenitors	Cyp1b1	5.28674e-33	-0.774544	0.192	0.444	1.70682e-28	27.7678
Luminal progenitors	Ywhag	6.23866e-33	-0.404765	0.336	0.642	2.01415e-28	27.6959
Luminal progenitors	Bex3	6.29449e-33	-0.372198	0.087	0.307	2.03218e-28	27.692
Luminal progenitors	Serpinb5	8.05467e-33	-0.287795	0.241	0.532	2.60045e-28	27.585
Luminal progenitors	Hnrnpf	9.15943e-33	-0.302729	0.402	0.718	2.95712e-28	27.5291
Luminal progenitors	Psmb6	9.59344e-33	-0.258799	0.293	0.602	3.09724e-28	27.509
Luminal progenitors	Arpc3	9.68374e-33	-0.351805	0.275	0.581	3.1264e-28	27.505
Luminal progenitors	Rpl10	1.19641e-32	-0.374818	0.768	0.944	3.86262e-28	27.4131
Luminal progenitors	Csn1s1	1.56337e-32	1.19409	0.186	0.017	5.04735e-28	27.2969
Luminal progenitors	Sin3b	1.92822e-32	-0.406066	0.236	0.524	6.22527e-28	27.2058
Luminal progenitors	Uqcrb	2.1101e-32	-0.28315	0.221	0.513	6.81247e-28	27.1667
Luminal progenitors	Dad1	2.50479e-32	-0.309197	0.296	0.594	8.08673e-28	27.0922
Luminal progenitors	Lrrk1	3.42182e-32	-0.342131	0.295	0.591	1.10473e-27	26.9567
Luminal progenitors	Hip1	3.59382e-32	-0.331651	0.184	0.457	1.16026e-27	26.9354
Luminal progenitors	Tiparp	3.96635e-32	-0.453626	0.183	0.441	1.28054e-27	26.8926
Luminal progenitors	Ube2l3	4.0398e-32	-0.315787	0.295	0.602	1.30425e-27	26.8846
Luminal progenitors	Ssr2	4.13298e-32	-0.390075	0.261	0.551	1.33433e-27	26.8747
Luminal progenitors	Atp5g1	4.80069e-32	-0.351141	0.318	0.618	1.5499e-27	26.8097
Luminal progenitors	Sox4	4.85416e-32	-0.411416	0.599	0.865	1.56717e-27	26.8049
Luminal progenitors	Cdkn1a	5.37981e-32	-0.461747	0.496	0.79	1.73687e-27	26.7602
Luminal progenitors	Eif3a	6.66014e-32	-0.330932	0.609	0.855	2.15023e-27	26.6675
Luminal progenitors	Kif26b	6.81039e-32	-0.675006	0.293	0.571	2.19873e-27	26.6578
Luminal progenitors	Spp1	8.82716e-32	0.792851	0.93	0.841	2.84985e-27	26.5452
Luminal progenitors	Plec	9.18366e-32	-0.372368	0.354	0.654	2.96494e-27	26.528
Luminal progenitors	Pcna	1.23739e-31	-0.342968	0.113	0.342	3.99491e-27	26.3985
Luminal progenitors	Hspd1	1.26456e-31	-0.31613	0.366	0.676	4.08262e-27	26.3891
Luminal progenitors	Akt1	1.71958e-31	-0.300274	0.188	0.462	5.55165e-27	26.2556
Luminal progenitors	Banf1	1.90862e-31	-0.319637	0.172	0.436	6.16196e-27	26.2103
Luminal progenitors	Tbc1d9	2.00308e-31	-0.333695	0.086	0.298	6.46696e-27	26.1893
Luminal progenitors	Uqcrfs1	2.21403e-31	-0.301578	0.186	0.458	7.14799e-27	26.1458
Luminal progenitors	Gjb3	2.49303e-31	-0.259832	0.063	0.266	8.04875e-27	26.0943
Luminal progenitors	Magoh	3.87498e-31	-0.264533	0.103	0.332	1.25104e-26	25.9027
Luminal progenitors	Wnk1	4.65132e-31	-0.488734	0.619	0.88	1.50168e-26	25.8234
Luminal progenitors	Hspa4l	5.63156e-31	-0.390603	0.159	0.411	1.81815e-26	25.7404
Luminal progenitors	Eif4a1	5.99349e-31	-0.37023	0.575	0.858	1.935e-26	25.7133
Luminal progenitors	Tbcb	6.36482e-31	-0.268244	0.117	0.35	2.05488e-26	25.6872
Luminal progenitors	Lrrc8c	7.49163e-31	-0.393454	0.155	0.397	2.41867e-26	25.6164
Luminal progenitors	Sdhb	8.05757e-31	-0.284336	0.137	0.39	2.60139e-26	25.5848
Luminal progenitors	Mrfap1	9.26014e-31	-0.300224	0.281	0.568	2.98964e-26	25.5244
Luminal progenitors	Stmn1	1.15087e-30	-0.367855	0.082	0.292	3.71558e-26	25.43
Luminal progenitors	Arl4c	1.18133e-30	-0.41902	0.166	0.417	3.81393e-26	25.4186
Luminal progenitors	Pin1	1.34973e-30	-0.272665	0.111	0.342	4.35759e-26	25.3608
Luminal progenitors	Ctnnal1	1.63085e-30	-0.361596	0.088	0.298	5.26519e-26	25.2786
Luminal progenitors	Eif3d	1.76224e-30	-0.268143	0.162	0.414	5.6894e-26	25.2449
Luminal progenitors	Eif3c	2.5293e-30	-0.250691	0.439	0.749	8.16585e-26	25.088
Luminal progenitors	Impdh2	2.79531e-30	-0.275802	0.116	0.348	9.02465e-26	25.0446
Luminal progenitors	Akr1b8	3.06478e-30	-0.350529	0.082	0.284	9.89465e-26	25.0046
Luminal progenitors	Hnrnpa0	3.08595e-30	-0.303965	0.251	0.543	9.96298e-26	25.0016
Luminal progenitors	Mpp1	3.09131e-30	-0.371862	0.194	0.452	9.98028e-26	25.0009
Luminal progenitors	Sntb1	3.31443e-30	1.17609	0.599	0.436	1.07006e-25	24.9706
Luminal progenitors	St6galnac2	3.43175e-30	0.835491	0.285	0.088	1.10794e-25	24.9555
Luminal progenitors	Cxcl5	3.52599e-30	-0.786349	0.141	0.366	1.13837e-25	24.9437
Luminal progenitors	Mdh1	4.60487e-30	-0.273209	0.231	0.511	1.48668e-25	24.8278
Luminal progenitors	Psmd12	5.01507e-30	-0.282182	0.218	0.493	1.61912e-25	24.7907
Luminal progenitors	Ctps	5.75441e-30	-0.342513	0.189	0.454	1.85781e-25	24.731
Luminal progenitors	Cdk4	6.07484e-30	-0.29061	0.304	0.603	1.96126e-25	24.7075
Luminal progenitors	Rps8	6.14832e-30	-0.355667	0.883	0.974	1.98499e-25	24.7022
Luminal progenitors	Ndufa8	9.0457e-30	-0.270132	0.197	0.469	2.92041e-25	24.5346
Luminal progenitors	Thoc3	1.02564e-29	-0.271016	0.116	0.339	3.31127e-25	24.48
Luminal progenitors	Apbb2	1.05512e-29	-0.402084	0.501	0.792	3.40646e-25	24.4677
Luminal progenitors	H3f3b	1.12759e-29	-0.329942	0.701	0.925	3.64041e-25	24.4388
Luminal progenitors	Celf4	1.21003e-29	-0.480438	0.321	0.606	3.90658e-25	24.4082
Luminal progenitors	D8Ertd738e	1.25084e-29	-0.300847	0.21	0.482	4.03833e-25	24.3938
Luminal progenitors	Smarca5	1.27545e-29	-0.337306	0.362	0.65	4.11777e-25	24.3853
Luminal progenitors	Chchd2	1.47735e-29	-0.278931	0.604	0.881	4.76962e-25	24.3215
Luminal progenitors	Psma3	1.65347e-29	-0.396891	0.41	0.712	5.33823e-25	24.2726
Luminal progenitors	Rnh1	1.97084e-29	-0.257047	0.196	0.463	6.36286e-25	24.1963
Luminal progenitors	Cblb	1.9968e-29	-0.333929	0.31	0.605	6.44668e-25	24.1907
Luminal progenitors	Baz1a	2.49802e-29	-0.290574	0.479	0.781	8.06487e-25	24.0934
Luminal progenitors	Myh10	2.56045e-29	-0.283425	0.032	0.193	8.26641e-25	24.0827
Luminal progenitors	Epha1	3.35094e-29	-0.411961	0.1	0.308	1.08185e-24	23.9658
Luminal progenitors	Olfm2	4.18918e-29	-0.283856	0.029	0.186	1.35248e-24	23.8689
Luminal progenitors	Crip2	4.21358e-29	-0.281283	0.309	0.61	1.36036e-24	23.8663
Luminal progenitors	Car13	4.70924e-29	-0.271034	0.068	0.257	1.52038e-24	23.818
Luminal progenitors	Swi5	4.84738e-29	-0.279035	0.284	0.566	1.56498e-24	23.8055
Luminal progenitors	Abcc1	4.96937e-29	-0.392137	0.286	0.561	1.60436e-24	23.7947
Luminal progenitors	Tcp1	7.10275e-29	-0.25138	0.343	0.644	2.29312e-24	23.6396
Luminal progenitors	Hspa9	7.54372e-29	-0.305911	0.442	0.747	2.43549e-24	23.6134
Luminal progenitors	Myh9	7.60515e-29	-0.379756	0.621	0.879	2.45532e-24	23.6099
Luminal progenitors	Ehd1	8.96378e-29	-0.327228	0.128	0.355	2.89396e-24	23.5385
Luminal progenitors	Tinagl1	9.10633e-29	-0.303013	0.104	0.318	2.93998e-24	23.5317
Luminal progenitors	Nt5c	1.18051e-28	-0.271697	0.151	0.393	3.81127e-24	23.4189
Luminal progenitors	Cisd1	1.24546e-28	-0.275154	0.083	0.285	4.02097e-24	23.3957
Luminal progenitors	Ranbp1	1.58125e-28	-0.28431	0.289	0.571	5.10505e-24	23.292
Luminal progenitors	Kpnb1	1.79711e-28	-0.256822	0.269	0.562	5.80197e-24	23.2364
Luminal progenitors	Psmd4	1.94006e-28	-0.26408	0.292	0.583	6.26349e-24	23.2032
Luminal progenitors	Rgs12	2.51319e-28	-0.354548	0.186	0.43	8.11384e-24	23.0908
Luminal progenitors	Samd4	2.98508e-28	-0.403996	0.164	0.397	9.63732e-24	23.016
Luminal progenitors	Mcm3	3.30441e-28	-0.257927	0.041	0.209	1.06683e-23	22.9719
Luminal progenitors	Bzw1	4.33962e-28	-0.28409	0.299	0.597	1.40105e-23	22.8535
Luminal progenitors	Cdkn2a	4.77158e-28	-0.360969	0.299	0.576	1.5405e-23	22.8123
Luminal progenitors	Rpsa	4.98694e-28	-0.318443	0.884	0.974	1.61003e-23	22.7932
Luminal progenitors	Kirrel3	5.15808e-28	-0.551635	0.049	0.217	1.66529e-23	22.7785
Luminal progenitors	Dek	5.32637e-28	-0.331985	0.191	0.435	1.71962e-23	22.7646
Luminal progenitors	Pdlim5	5.46173e-28	-0.479775	0.54	0.814	1.76332e-23	22.7537
Luminal progenitors	BC018473	6.33808e-28	0.880149	0.21	0.041	2.04625e-23	22.689
Luminal progenitors	Msln	6.43163e-28	-0.559979	0.051	0.223	2.07645e-23	22.6827
Luminal progenitors	Psma1	7.46634e-28	-0.269201	0.241	0.514	2.41051e-23	22.6179
Luminal progenitors	Crispld2	7.91381e-28	1.54459	0.379	0.172	2.55497e-23	22.5926
Luminal progenitors	Rrp1	7.95008e-28	-0.292479	0.232	0.502	2.56668e-23	22.5906
Luminal progenitors	Tpr	8.6256e-28	-0.323985	0.53	0.795	2.78477e-23	22.5552
Luminal progenitors	Cyc1	9.15613e-28	-0.253633	0.182	0.428	2.95606e-23	22.5293
Luminal progenitors	Eprs	1.00813e-27	-0.338644	0.432	0.707	3.25476e-23	22.4875
Luminal progenitors	Hprt	1.07766e-27	-0.309649	0.17	0.409	3.47924e-23	22.4585
Luminal progenitors	Cldn3	1.15156e-27	-0.364759	0.202	0.459	3.71781e-23	22.4297
Luminal progenitors	Timp2	1.15956e-27	-0.288565	0.099	0.307	3.74364e-23	22.4267
Luminal progenitors	Rasa1	1.15988e-27	-0.369385	0.508	0.789	3.74467e-23	22.4266
Luminal progenitors	Cct5	1.24094e-27	-0.270503	0.378	0.683	4.00637e-23	22.3972
Luminal progenitors	Rps2	1.30577e-27	-0.317849	0.756	0.945	4.21569e-23	22.3751
Luminal progenitors	Acot7	1.37246e-27	-0.251121	0.18	0.42	4.43098e-23	22.3535
Luminal progenitors	Ifitm2	1.97417e-27	-0.317542	0.439	0.747	6.3736e-23	22.1956
Luminal progenitors	Cnih4	2.07752e-27	-0.261686	0.192	0.447	6.70727e-23	22.1735
Luminal progenitors	Rps4x	2.0796e-27	-0.296885	0.838	0.962	6.714e-23	22.173
Luminal progenitors	Syt8	2.18637e-27	-0.26691	0.11	0.318	7.05871e-23	22.1513
Luminal progenitors	Set	2.34353e-27	-0.286786	0.464	0.761	7.5661e-23	22.1211
Luminal progenitors	Rps7	3.53153e-27	-0.319211	0.862	0.953	1.14015e-22	21.943
Luminal progenitors	Rps5	4.01766e-27	-0.313842	0.858	0.966	1.2971e-22	21.887
Luminal progenitors	Rab31	4.60212e-27	-0.342982	0.144	0.371	1.48579e-22	21.828
Luminal progenitors	Afdn	4.99672e-27	-0.327903	0.579	0.849	1.61319e-22	21.7923
Luminal progenitors	Shroom4	5.36616e-27	-0.371362	0.223	0.473	1.73246e-22	21.7613
Luminal progenitors	Adgrf4	5.64621e-27	-0.253274	0.019	0.155	1.82288e-22	21.7392
Luminal progenitors	Rpl18a	5.84468e-27	-0.298279	0.815	0.95	1.88695e-22	21.7242
Luminal progenitors	Frmd6	8.22718e-27	-0.363996	0.452	0.729	2.65615e-22	21.5757
Luminal progenitors	Rplp0	1.04298e-26	-0.303439	0.854	0.963	3.36726e-22	21.4727
Luminal progenitors	Anln	1.21016e-26	-0.582723	0.132	0.337	3.907e-22	21.4082
Luminal progenitors	Cdv3	1.43622e-26	-0.345345	0.345	0.627	4.63685e-22	21.3338
Luminal progenitors	Kras	1.45889e-26	-0.360816	0.316	0.596	4.71002e-22	21.327
Luminal progenitors	Dstn	1.49175e-26	-0.278441	0.603	0.871	4.8161e-22	21.3173
Luminal progenitors	Phf5a	1.851e-26	-0.25426	0.138	0.362	5.97594e-22	21.2236
Luminal progenitors	Ndufb9	1.88683e-26	-0.265198	0.367	0.664	6.09161e-22	21.2153
Luminal progenitors	Tpi1	1.96736e-26	-0.275025	0.315	0.592	6.35164e-22	21.1971
Luminal progenitors	Hells	2.00306e-26	-0.378531	0.162	0.388	6.46686e-22	21.1893
Luminal progenitors	Ppib	2.01526e-26	-0.282425	0.389	0.683	6.50628e-22	21.1867
Luminal progenitors	Copb2	2.0638e-26	-0.299562	0.239	0.507	6.66299e-22	21.1763
Luminal progenitors	Mrpl17	2.16507e-26	-0.278377	0.151	0.382	6.98994e-22	21.1555
Luminal progenitors	Rbm3	2.23078e-26	-0.257632	0.439	0.719	7.20208e-22	21.1425
Luminal progenitors	Nfkbia	2.2675e-26	-0.275116	0.257	0.532	7.32061e-22	21.1355
Luminal progenitors	Axl	2.33525e-26	-0.432333	0.184	0.413	7.53936e-22	21.1227
Luminal progenitors	Atp6v1b1	2.56018e-26	0.871926	0.261	0.081	8.26555e-22	21.0827
Luminal progenitors	Ccdc34	2.63196e-26	-0.330855	0.12	0.333	8.49728e-22	21.0707
Luminal progenitors	Ncl	2.74368e-26	-0.403556	0.574	0.829	8.85797e-22	21.0527
Luminal progenitors	Hdgfl3	2.75275e-26	-0.25735	0.014	0.14	8.88725e-22	21.0512
Luminal progenitors	Tead4	2.8694e-26	-0.305187	0.141	0.363	9.26387e-22	21.0332
Luminal progenitors	Peak1	3.39796e-26	-0.4521	0.663	0.892	1.09703e-21	20.9598
Luminal progenitors	Zbtb38	3.77249e-26	-0.406329	0.373	0.644	1.21795e-21	20.9144
Luminal progenitors	Knop1	4.03783e-26	-0.327317	0.239	0.497	1.30361e-21	20.8849
Luminal progenitors	Sf3b2	4.07321e-26	-0.293811	0.358	0.645	1.31504e-21	20.8811
Luminal progenitors	Eva1c	5.36844e-26	-0.337474	0.182	0.422	1.7332e-21	20.7612
Luminal progenitors	Tomm20	5.57659e-26	-0.308	0.401	0.689	1.8004e-21	20.7446
Luminal progenitors	Large1	7.80637e-26	-0.415066	0.494	0.781	2.52029e-21	20.5986
Luminal progenitors	Tubb6	9.04584e-26	-0.25169	0.143	0.371	2.92045e-21	20.5346
Luminal progenitors	Snrpc	9.14063e-26	-0.276204	0.163	0.396	2.95105e-21	20.53
Luminal progenitors	Igfbp4	9.28731e-26	-0.45528	0.103	0.299	2.99841e-21	20.5231
Luminal progenitors	Atp1a1	9.46501e-26	-0.335947	0.597	0.852	3.05578e-21	20.5149
Luminal progenitors	Rpl12	9.81077e-26	-0.264869	0.881	0.971	3.16741e-21	20.4993
Luminal progenitors	Hbegf	1.10083e-25	-0.295257	0.23	0.478	3.55402e-21	20.4493
Luminal progenitors	Psmd3	1.26439e-25	-0.269591	0.215	0.47	4.08208e-21	20.3891
Luminal progenitors	Ptprk	1.32127e-25	-0.45498	0.753	0.939	4.26572e-21	20.37
Luminal progenitors	Mrpl57	1.3223e-25	-0.274195	0.132	0.349	4.26904e-21	20.3697
Luminal progenitors	Ola1	1.36378e-25	-0.337086	0.318	0.596	4.40298e-21	20.3563
Luminal progenitors	Dock5	1.54082e-25	-0.30103	0.177	0.409	4.97454e-21	20.3032
Luminal progenitors	Lrp1	1.74914e-25	-0.313233	0.225	0.476	5.64709e-21	20.2482
Luminal progenitors	Tmem176b	1.81125e-25	-0.26942	0.308	0.598	5.84762e-21	20.233
Luminal progenitors	Lurap1l	2.42821e-25	-0.435671	0.573	0.82	7.83949e-21	20.1057
Luminal progenitors	Eif4g1	2.55848e-25	-0.283408	0.568	0.852	8.26004e-21	20.083
Luminal progenitors	Selenof	2.60842e-25	-0.308475	0.277	0.542	8.4213e-21	20.0746
Luminal progenitors	Myo1d	2.70734e-25	-0.300693	0.469	0.78	8.74066e-21	20.0585
Luminal progenitors	Lpin2	2.89311e-25	-0.278861	0.249	0.503	9.3404e-21	20.0296
Luminal progenitors	Bcap31	2.98256e-25	-0.276862	0.33	0.619	9.62919e-21	20.0164
Luminal progenitors	Srsf3	3.53017e-25	-0.272268	0.491	0.772	1.13972e-20	19.9432
Luminal progenitors	Hmgb1	3.86562e-25	-0.315996	0.327	0.592	1.24801e-20	19.9038
Luminal progenitors	Sec13	4.71935e-25	-0.277831	0.107	0.303	1.52364e-20	19.8171
Luminal progenitors	Ttll7	4.7793e-25	-0.253582	0.112	0.314	1.543e-20	19.8116
Luminal progenitors	0610040J01Rik	5.64385e-25	0.744762	0.233	0.067	1.82212e-20	19.7394
Luminal progenitors	Cct7	6.5537e-25	-0.26202	0.367	0.66	2.11586e-20	19.6745
Luminal progenitors	Tuba1c	6.97631e-25	-0.266478	0.252	0.502	2.2523e-20	19.6474
Luminal progenitors	Col18a1	7.31581e-25	-0.337198	0.465	0.743	2.36191e-20	19.6267
Luminal progenitors	Emc4	7.48707e-25	-0.309541	0.124	0.33	2.4172e-20	19.6167
Luminal progenitors	Snrpd1	8.2994e-25	-0.312013	0.2	0.441	2.67946e-20	19.572
Luminal progenitors	Galnt2	8.98337e-25	-0.273296	0.242	0.493	2.90028e-20	19.5376
Luminal progenitors	Gpc6	9.1274e-25	-0.452535	0.654	0.893	2.94678e-20	19.5307
Luminal progenitors	Aldh3a1	1.21529e-24	-0.526705	0.078	0.253	3.92357e-20	19.4063
Luminal progenitors	Map2k2	1.29379e-24	-0.311033	0.316	0.595	4.17702e-20	19.3791
Luminal progenitors	Pdgfa	1.33238e-24	-0.32556	0.199	0.435	4.30159e-20	19.3664
Luminal progenitors	Pdia3	1.425e-24	-0.30146	0.614	0.87	4.60062e-20	19.3372
Luminal progenitors	Cdh2	1.57816e-24	-0.385477	0.359	0.627	5.09509e-20	19.2928
Luminal progenitors	Cav1	1.92925e-24	-0.254207	0.201	0.445	6.22857e-20	19.2056
Luminal progenitors	Bmp1	2.08513e-24	-0.298602	0.398	0.692	6.73183e-20	19.1719
Luminal progenitors	Cdkn2b	2.35468e-24	-0.28148	0.147	0.356	7.60208e-20	19.1191
Luminal progenitors	Hecw2	3.27513e-24	-0.400827	0.053	0.211	1.05737e-19	18.9758
Luminal progenitors	Supt4a	3.515e-24	-0.282348	0.131	0.338	1.13482e-19	18.9451
Luminal progenitors	Ddx39	3.54144e-24	-0.286755	0.118	0.316	1.14335e-19	18.9418
Luminal progenitors	Trps1	4.35034e-24	0.773062	0.906	0.96	1.40451e-19	18.8525
Luminal progenitors	Trappc4	4.98438e-24	-0.324871	0.164	0.386	1.60921e-19	18.7934
Luminal progenitors	Elof1	5.17813e-24	-0.251418	0.11	0.304	1.67176e-19	18.7768
Luminal progenitors	mt-Nd3	5.2518e-24	0.34676	0.839	0.966	1.69554e-19	18.7707
Luminal progenitors	Inpp4b	5.57489e-24	-0.301764	0.108	0.297	1.79985e-19	18.7448
Luminal progenitors	Tmed9	5.83963e-24	-0.256791	0.277	0.538	1.88533e-19	18.7246
Luminal progenitors	Hipk2	6.48174e-24	-0.333536	0.303	0.565	2.09263e-19	18.6793
Luminal progenitors	Man1a	6.93091e-24	-0.625159	0.323	0.567	2.23764e-19	18.6502
Luminal progenitors	Cdk1	8.97848e-24	-0.344766	0.06	0.22	2.8987e-19	18.5378
Luminal progenitors	Bod1	9.39518e-24	-0.279653	0.126	0.326	3.03323e-19	18.5181
Luminal progenitors	Timm17a	1.09219e-23	-0.258994	0.216	0.46	3.52613e-19	18.4527
Luminal progenitors	Rock2	1.1482e-23	-0.336477	0.688	0.918	3.70695e-19	18.431
Luminal progenitors	Tiam1	1.21078e-23	-0.30408	0.119	0.314	3.90902e-19	18.4079
Luminal progenitors	Smc2	1.24266e-23	-0.384574	0.099	0.279	4.01193e-19	18.3966
Luminal progenitors	Tsg101	1.34175e-23	-0.256438	0.229	0.466	4.33183e-19	18.3633
Luminal progenitors	Hras	1.34375e-23	-0.261131	0.167	0.388	4.3383e-19	18.3627
Luminal progenitors	Tmem238	1.42253e-23	-0.29685	0.181	0.4	4.59263e-19	18.3379
Luminal progenitors	Laptm4a	1.44223e-23	-0.291228	0.439	0.704	4.65625e-19	18.332
Luminal progenitors	Clca3a2	1.60872e-23	1.05779	0.471	0.279	5.19374e-19	18.2845
Luminal progenitors	Psmc6	1.69887e-23	-0.321138	0.322	0.589	5.4848e-19	18.2608
Luminal progenitors	Flvcr2	1.74069e-23	0.383327	0.126	0.008	5.61982e-19	18.2503
Luminal progenitors	Pla2g4a	1.81659e-23	-0.449394	0.268	0.502	5.86487e-19	18.2317
Luminal progenitors	Tle5	2.81231e-23	-0.287274	0.444	0.725	9.07955e-19	18.0419
Luminal progenitors	Sox5	2.85735e-23	0.853887	0.328	0.15	9.22494e-19	18.035
Luminal progenitors	Pak3	3.65113e-23	-0.297335	0.181	0.404	1.17877e-18	17.9286
Luminal progenitors	Tomm5	3.82641e-23	-0.251406	0.15	0.358	1.23536e-18	17.9082
Luminal progenitors	Endod1	4.68121e-23	-0.290433	0.157	0.37	1.51133e-18	17.8206
Luminal progenitors	Scd1	6.03392e-23	1.19393	0.569	0.421	1.94805e-18	17.7104
Luminal progenitors	Lamc2	6.4553e-23	-0.307342	0.349	0.604	2.08409e-18	17.6811
Luminal progenitors	Gpx2	6.83126e-23	-0.258407	0.142	0.34	2.20547e-18	17.6565
Luminal progenitors	Cux1	7.28506e-23	-0.346599	0.474	0.744	2.35198e-18	17.6286
Luminal progenitors	Tbc1d2	7.37287e-23	-0.298227	0.094	0.269	2.38033e-18	17.6234
Luminal progenitors	Kpna4	7.66776e-23	-0.276951	0.424	0.696	2.47554e-18	17.6063
Luminal progenitors	Gprin3	8.58818e-23	-0.268791	0.033	0.166	2.77269e-18	17.5571
Luminal progenitors	Klk6	8.70614e-23	-0.656951	0.057	0.208	2.81078e-18	17.5512
Luminal progenitors	Slc25a48	9.96922e-23	-0.295096	0.054	0.204	3.21856e-18	17.4923
Luminal progenitors	Smc4	1.02772e-22	-0.52889	0.22	0.432	3.31799e-18	17.4791
Luminal progenitors	Nucks1	1.1362e-22	-0.342335	0.41	0.671	3.66821e-18	17.4355
Luminal progenitors	Diaph3	1.19982e-22	-0.440372	0.121	0.312	3.87362e-18	17.4119
Luminal progenitors	Tulp4	1.30401e-22	-0.303618	0.643	0.882	4.20999e-18	17.3757
Luminal progenitors	Rpl41	1.3519e-22	0.638484	0.934	0.947	4.36462e-18	17.3601
Luminal progenitors	Rgs6	1.53288e-22	-0.38832	0.017	0.132	4.94892e-18	17.3055
Luminal progenitors	Ebna1bp2	1.81899e-22	-0.27242	0.098	0.274	5.87262e-18	17.2312
Luminal progenitors	Rgs16	2.07885e-22	-0.295414	0.027	0.153	6.71156e-18	17.1732
Luminal progenitors	Dut	2.16585e-22	-0.272883	0.115	0.303	6.99243e-18	17.1554
Luminal progenitors	Tgfbr3	2.21564e-22	0.98483	0.333	0.164	7.15319e-18	17.1455
Luminal progenitors	Fosl1	3.4375e-22	-0.274406	0.079	0.247	1.1098e-17	16.9548
Luminal progenitors	Ptx3	4.39829e-22	-0.326191	0.099	0.274	1.41999e-17	16.8477
Luminal progenitors	Efnb2	4.84276e-22	-0.289937	0.169	0.377	1.56348e-17	16.8059
Luminal progenitors	Rhoc	4.88916e-22	-0.250351	0.31	0.584	1.57846e-17	16.8018
Luminal progenitors	Trim59	4.99167e-22	-0.324104	0.094	0.266	1.61156e-17	16.7928
Luminal progenitors	Gm14636	5.69076e-22	-0.298883	0.213	0.437	1.83726e-17	16.7358
Luminal progenitors	Zfp697	6.36466e-22	-0.2507	0.137	0.332	2.05483e-17	16.6872
Luminal progenitors	Ncam1	7.70232e-22	-0.298276	0.308	0.548	2.48669e-17	16.6044
Luminal progenitors	Rtn4	7.79453e-22	-0.291487	0.683	0.916	2.51646e-17	16.5992
Luminal progenitors	Col6a1	8.03551e-22	-0.400349	0.064	0.218	2.59427e-17	16.586
Luminal progenitors	Sorbs2	8.8498e-22	0.963475	0.549	0.436	2.85716e-17	16.5441
Luminal progenitors	Tmeff2	1.01517e-21	-0.309559	0.018	0.13	3.27748e-17	16.4845
Luminal progenitors	Ctnnd2	1.06317e-21	-0.259501	0.045	0.185	3.43244e-17	16.4644
Luminal progenitors	Nectin1	1.08833e-21	-0.254358	0.171	0.377	3.51369e-17	16.4542
Luminal progenitors	Ctla2a	1.09655e-21	-0.305526	0.027	0.15	3.54022e-17	16.451
Luminal progenitors	Btg2	1.24015e-21	-0.312067	0.196	0.408	4.00383e-17	16.3975
Luminal progenitors	Clic4	1.31252e-21	-0.259109	0.194	0.41	4.23747e-17	16.3729
Luminal progenitors	Pdzrn3	1.75804e-21	-0.492376	0.614	0.841	5.67583e-17	16.246
Luminal progenitors	Clcf1	1.83037e-21	-0.331473	0.147	0.344	5.90933e-17	16.2285
Luminal progenitors	Prl2c3	1.97708e-21	-0.427409	0.019	0.132	6.38299e-17	16.195
Luminal progenitors	Fabp5	2.3645e-21	-0.324786	0.324	0.578	7.6338e-17	16.1173
Luminal progenitors	Rai14	2.45888e-21	-0.349603	0.288	0.523	7.93851e-17	16.1003
Luminal progenitors	Clip4	2.67953e-21	-0.374892	0.171	0.37	8.65087e-17	16.0629
Luminal progenitors	Col6a2	2.83963e-21	-0.376127	0.056	0.201	9.16775e-17	16.0377
Luminal progenitors	Slc43a2	3.04082e-21	-0.334475	0.251	0.487	9.81729e-17	16.008
Luminal progenitors	Sh3kbp1	3.19122e-21	-0.285697	0.35	0.603	1.03029e-16	15.987
Luminal progenitors	Rab21	3.23217e-21	-0.26579	0.29	0.535	1.0435e-16	15.9815
Luminal progenitors	Hmga2	3.79115e-21	-0.508263	0.425	0.666	1.22397e-16	15.9122
Luminal progenitors	Rpl37a	4.49895e-21	0.694911	0.878	0.928	1.45249e-16	15.8379
Luminal progenitors	Fn1	5.08527e-21	-0.642542	0.114	0.284	1.64178e-16	15.7847
Luminal progenitors	mt-Nd4l	5.2847e-21	0.512434	0.767	0.918	1.70616e-16	15.768
Luminal progenitors	Rhou	5.59835e-21	-0.263276	0.146	0.341	1.80743e-16	15.7429
Luminal progenitors	Gnas	6.52585e-21	-0.264944	0.672	0.887	2.10687e-16	15.6764
Luminal progenitors	Snrnp70	6.89754e-21	0.661881	0.78	0.836	2.22687e-16	15.6523
Luminal progenitors	Agrn	7.56253e-21	-0.261586	0.369	0.621	2.44156e-16	15.6123
Luminal progenitors	Fkbp1a	7.92154e-21	-0.251145	0.282	0.522	2.55747e-16	15.5922
Luminal progenitors	Klf6	9.23552e-21	-0.267131	0.215	0.43	2.98169e-16	15.5255
Luminal progenitors	Esyt2	1.27844e-20	-0.256668	0.564	0.811	4.12746e-16	15.3843
Luminal progenitors	Gm49708	1.27995e-20	-0.274245	0.072	0.224	4.13233e-16	15.3838
Luminal progenitors	Prrg4	1.39762e-20	-0.339693	0.206	0.414	4.51222e-16	15.3456
Luminal progenitors	Ube2c	1.51699e-20	-0.296455	0.068	0.218	4.8976e-16	15.31
Luminal progenitors	Adam10	2.0593e-20	-0.314236	0.575	0.804	6.64844e-16	15.1773
Luminal progenitors	Ptpn14	2.43856e-20	-0.253293	0.235	0.459	7.8729e-16	15.1039
Luminal progenitors	Samd5	2.50451e-20	-0.281069	0.122	0.3	8.0858e-16	15.0923
Luminal progenitors	Hspa5	3.36632e-20	-0.346415	0.585	0.82	1.08682e-15	14.9638
Luminal progenitors	Scube1	3.39747e-20	0.836234	0.266	0.112	1.09687e-15	14.9598
Luminal progenitors	BC006965	3.9624e-20	0.789348	0.729	0.691	1.27926e-15	14.893
Luminal progenitors	Pde7a	5.13845e-20	-0.290217	0.378	0.614	1.65895e-15	14.7802
Luminal progenitors	Smchd1	5.5125e-20	-0.260971	0.386	0.638	1.77971e-15	14.7497
Luminal progenitors	Nos1ap	5.75781e-20	0.764795	0.307	0.154	1.85891e-15	14.7307
Luminal progenitors	2310002F09Rik	5.86978e-20	-0.313736	0.123	0.297	1.89506e-15	14.7224
Luminal progenitors	Zbtb7c	6.79913e-20	-0.488574	0.167	0.361	2.1951e-15	14.6585
Luminal progenitors	Cxcl1	7.93052e-20	-0.446445	0.383	0.606	2.56037e-15	14.5917
Luminal progenitors	Nck2	9.41147e-20	0.92158	0.612	0.561	3.03849e-15	14.5173
Luminal progenitors	Nav2	9.67208e-20	-0.272612	0.567	0.816	3.12263e-15	14.5055
Luminal progenitors	Chrm3	1.09834e-19	0.986785	0.656	0.594	3.54599e-15	14.4503
Luminal progenitors	Pak2	1.4038e-19	-0.288902	0.511	0.777	4.53217e-15	14.3437
Luminal progenitors	Phactr1	1.57913e-19	-0.252349	0.099	0.264	5.09822e-15	14.2926
Luminal progenitors	Lmo4	1.80411e-19	0.904002	0.553	0.465	5.82457e-15	14.2347
Luminal progenitors	Mgam	2.19502e-19	-0.287116	0.101	0.265	7.08661e-15	14.1496
Luminal progenitors	Sdc1	2.44855e-19	-0.31562	0.511	0.752	7.90513e-15	14.1021
Luminal progenitors	Etv1	2.56318e-19	0.603224	0.208	0.068	8.27522e-15	14.0822
Luminal progenitors	Reln	3.07304e-19	-0.349575	0.081	0.231	9.9213e-15	14.0034
Luminal progenitors	Pcdh7	3.17288e-19	-0.342934	0.5	0.748	1.02437e-14	13.9895
Luminal progenitors	Rnd3	3.77387e-19	-0.393919	0.224	0.425	1.21839e-14	13.9142
Luminal progenitors	Myo1e	3.92807e-19	-0.25639	0.475	0.729	1.26818e-14	13.8968
Luminal progenitors	Rrm2	4.09434e-19	-0.274766	0.047	0.175	1.32186e-14	13.8788
Luminal progenitors	Lbp	4.28568e-19	0.552367	0.191	0.057	1.38363e-14	13.859
Luminal progenitors	Zfhx4	5.12067e-19	-0.34793	0.088	0.239	1.65321e-14	13.7817
Luminal progenitors	Ect2	6.23352e-19	-0.261741	0.093	0.249	2.01249e-14	13.6963
Luminal progenitors	2022-09-07	6.70426e-19	-0.252364	0.438	0.689	2.16447e-14	13.6646
Luminal progenitors	Stac2	6.99123e-19	0.646361	0.225	0.083	2.25712e-14	13.6464
Luminal progenitors	Acer3	8.83114e-19	-0.30548	0.398	0.623	2.85113e-14	13.545
Luminal progenitors	Gm15564	9.73092e-19	0.486448	0.192	0.061	3.14163e-14	13.5028
Luminal progenitors	Etv5	9.91302e-19	0.958728	0.536	0.455	3.20042e-14	13.4948
Luminal progenitors	Sgk1	1.42185e-18	-0.285818	0.409	0.635	4.59043e-14	13.3381
Luminal progenitors	Abi1	1.87624e-18	-0.26829	0.519	0.768	6.05746e-14	13.2177
Luminal progenitors	Prkg2	2.02537e-18	-0.301701	0.105	0.267	6.53891e-14	13.1845
Luminal progenitors	Gprc5a	2.14287e-18	-0.256982	0.06	0.195	6.91824e-14	13.16
Luminal progenitors	C3	2.39439e-18	-0.280486	0.222	0.427	7.73028e-14	13.1118
Luminal progenitors	Slc24a3	2.59873e-18	-0.331476	0.117	0.28	8.39e-14	13.0762
Luminal progenitors	Lats2	3.36884e-18	-0.282417	0.18	0.371	1.08763e-13	12.9635
Luminal progenitors	Emid1	3.75791e-18	0.615827	0.195	0.063	1.21324e-13	12.9161
Luminal progenitors	Runx2	3.9748e-18	-0.28225	0.35	0.567	1.28326e-13	12.8917
Luminal progenitors	Lhfpl2	4.5821e-18	-0.30545	0.438	0.692	1.47933e-13	12.8299
Luminal progenitors	Stat3	5.19755e-18	0.729075	0.732	0.755	1.67803e-13	12.7752
Luminal progenitors	Tmem132a	5.72305e-18	-0.250752	0.186	0.38	1.84769e-13	12.7334
Luminal progenitors	Tmpo	6.75054e-18	-0.266538	0.169	0.354	2.17941e-13	12.6617
Luminal progenitors	Atp2b1	7.51701e-18	-0.265137	0.682	0.911	2.42687e-13	12.615
Luminal progenitors	Myo5b	8.47684e-18	-0.320412	0.297	0.509	2.73675e-13	12.5628
Luminal progenitors	Stox2	1.19527e-17	0.962634	0.752	0.831	3.85892e-13	12.4135
Luminal progenitors	Rhob	1.21597e-17	-0.250423	0.11	0.269	3.92575e-13	12.4061
Luminal progenitors	Tm4sf1	1.87531e-17	-0.306172	0.824	0.953	6.05443e-13	12.2179
Luminal progenitors	Rora	2.01318e-17	0.852435	0.723	0.719	6.49957e-13	12.1871
Luminal progenitors	Rrm1	2.02448e-17	-0.315569	0.124	0.289	6.53603e-13	12.1847
Luminal progenitors	Fst	3.20271e-17	-0.342623	0.141	0.308	1.03399e-12	11.9855
Luminal progenitors	Abca1	4.75768e-17	0.660567	0.327	0.184	1.53602e-12	11.8136
Luminal progenitors	Prlr	9.00375e-17	0.794207	0.466	0.336	2.90686e-12	11.5366
Luminal progenitors	Slc1a3	1.18916e-16	-0.397448	0.024	0.12	3.83919e-12	11.4158
Luminal progenitors	Atp8a1	1.28254e-16	1.00522	0.457	0.342	4.14068e-12	11.3829
Luminal progenitors	Celf2	1.45688e-16	-0.309694	0.624	0.849	4.70354e-12	11.3276
Luminal progenitors	Fth1	1.8291e-16	0.636851	0.952	0.967	5.90525e-12	11.2288
Luminal progenitors	Crim1	1.83149e-16	-0.339933	0.233	0.42	5.91298e-12	11.2282
Luminal progenitors	Kif15	2.86146e-16	-0.353481	0.049	0.164	9.23822e-12	11.0344
Luminal progenitors	Knl1	3.60814e-16	-0.278227	0.049	0.164	1.16489e-11	10.9337
Luminal progenitors	Tfap2c	6.75966e-16	0.832164	0.494	0.396	2.18236e-11	10.6611
Luminal progenitors	Serpinb2	7.88488e-16	-0.308967	0.03	0.128	2.54563e-11	10.5942
Luminal progenitors	Elmo1	2.00032e-15	0.808142	0.561	0.487	6.45804e-11	10.1899
Luminal progenitors	Smurf2	2.08322e-15	-0.280157	0.646	0.866	6.72568e-11	10.1723
Luminal progenitors	Ckap5	2.1507e-15	-0.257478	0.338	0.557	6.94352e-11	10.1584
Luminal progenitors	Palld	2.19298e-15	-0.296269	0.145	0.303	7.08003e-11	10.15
Luminal progenitors	Ccbe1	3.12938e-15	-0.365501	0.151	0.309	1.01032e-10	9.99554
Luminal progenitors	Plekha1	3.75931e-15	-0.273781	0.3	0.508	1.21369e-10	9.91589
Luminal progenitors	Lce1g	4.60615e-15	-0.263972	0.006	0.075	1.48709e-10	9.82766
Luminal progenitors	Palmd	4.75291e-15	-0.251926	0.266	0.459	1.53448e-10	9.81404
Luminal progenitors	Fbxo32	4.76792e-15	0.771749	0.37	0.228	1.53932e-10	9.81267
Luminal progenitors	Nrbp2	6.21404e-15	0.6149	0.262	0.135	2.0062e-10	9.69762
Luminal progenitors	4931406C07Rik	6.57788e-15	0.805898	0.291	0.166	2.12367e-10	9.67291
Luminal progenitors	Kif23	7.26773e-15	-0.361695	0.112	0.248	2.34639e-10	9.6296
Luminal progenitors	Col11a1	7.57175e-15	0.714606	0.577	0.477	2.44454e-10	9.6118
Luminal progenitors	Acss1	7.916e-15	0.373413	0.118	0.025	2.55568e-10	9.59249
Luminal progenitors	Dlg1	9.12313e-15	-0.25556	0.666	0.888	2.9454e-10	9.53086
Luminal progenitors	Sorcs1	9.61588e-15	0.785782	0.117	0.025	3.10449e-10	9.50801
Luminal progenitors	Pde9a	1.1422e-14	0.597144	0.296	0.167	3.6876e-10	9.43326
Luminal progenitors	Pip5k1a	1.49416e-14	-0.262698	0.372	0.602	4.82389e-10	9.3166
Luminal progenitors	Kif20b	1.58983e-14	-0.258082	0.074	0.194	5.13278e-10	9.28965
Luminal progenitors	Gm20275	1.61579e-14	1.1446	0.26	0.132	5.21658e-10	9.28261
Luminal progenitors	Klk10	2.10466e-14	-0.292859	0.045	0.15	6.7949e-10	9.16782
Luminal progenitors	Top2a	2.19643e-14	-0.554888	0.106	0.237	7.09118e-10	9.14928
Luminal progenitors	Cenpe	2.5753e-14	-0.493101	0.077	0.196	8.31434e-10	9.08017
Luminal progenitors	Sptb	3.12041e-14	0.428796	0.226	0.102	1.00742e-09	8.99679
Luminal progenitors	Hmmr	6.11574e-14	-0.271459	0.048	0.151	1.97447e-09	8.70455
Luminal progenitors	Ano1	7.18408e-14	0.595743	0.788	0.829	2.31938e-09	8.63463
Luminal progenitors	Csmd1	9.80069e-14	0.956263	0.567	0.422	3.16415e-09	8.49974
Luminal progenitors	Tpx2	1.05571e-13	-0.297961	0.075	0.193	3.40835e-09	8.46746
Luminal progenitors	Mki67	1.07726e-13	-0.329861	0.087	0.209	3.47792e-09	8.45868
Luminal progenitors	Prkg1	1.26447e-13	-0.588422	0.031	0.119	4.08235e-09	8.38909
Luminal progenitors	Pde7b	1.63945e-13	0.979993	0.337	0.211	5.29297e-09	8.2763
Luminal progenitors	Abhd2	2.09547e-13	0.863285	0.526	0.469	6.76522e-09	8.16972
Luminal progenitors	Gm42707	4.69431e-13	0.377226	0.093	0.016	1.51556e-08	7.81943
Luminal progenitors	Mms22l	4.85765e-13	-0.255542	0.131	0.264	1.56829e-08	7.80457
Luminal progenitors	Gm6260	8.70748e-13	0.279303	0.068	0.005	2.81121e-08	7.55111
Luminal progenitors	Zfp395	9.87243e-13	0.549053	0.256	0.142	3.18731e-08	7.49658
Luminal progenitors	Anpep	1.07716e-12	0.424078	0.141	0.047	3.47761e-08	7.45872
Luminal progenitors	Hlf	1.16402e-12	0.415893	0.183	0.075	3.75804e-08	7.42504
Luminal progenitors	Clic6	3.16408e-12	0.534358	0.16	0.062	1.02152e-07	6.99075
Luminal progenitors	Rpl38	3.49236e-12	0.640949	0.824	0.881	1.12751e-07	6.94788
Luminal progenitors	P3h2	3.52958e-12	0.859279	0.309	0.195	1.13952e-07	6.94328
Luminal progenitors	Cenpf	5.76011e-12	-0.369415	0.065	0.164	1.85965e-07	6.73057
Luminal progenitors	Zfp521	1.11022e-11	0.393723	0.109	0.03	3.58435e-07	6.44559
Luminal progenitors	Prc1	1.54713e-11	-0.282241	0.064	0.16	4.99491e-07	6.30147
Luminal progenitors	mt-Nd1	2.03645e-11	-0.25642	0.925	0.974	6.57467e-07	6.18213
Luminal progenitors	Fgfr1	2.37284e-11	0.871352	0.694	0.759	7.66072e-07	6.11573
Luminal progenitors	Gphn	2.38957e-11	0.547819	0.701	0.719	7.71472e-07	6.11268
Luminal progenitors	Rbp1	2.85399e-11	0.657833	0.763	0.803	9.21409e-07	6.03555
Luminal progenitors	Stxbp6	3.42714e-11	0.545492	0.201	0.103	1.10645e-06	5.95607
Luminal progenitors	Kitl	3.79661e-11	0.777849	0.284	0.18	1.22573e-06	5.9116
Luminal progenitors	Col9a2	3.91547e-11	0.298965	0.119	0.038	1.26411e-06	5.89821
Luminal progenitors	Gabrp	4.4935e-11	0.59315	0.393	0.268	1.45073e-06	5.83841
Luminal progenitors	Krt6a	5.12609e-11	-0.421945	0.074	0.172	1.65496e-06	5.78121
Luminal progenitors	Tgfb3	7.44577e-11	0.998399	0.408	0.323	2.40387e-06	5.61909
Luminal progenitors	Ogt	7.87277e-11	0.673673	0.644	0.699	2.54172e-06	5.59487
Luminal progenitors	Coro2a	1.82415e-10	0.583989	0.377	0.272	5.88928e-06	5.22994
Luminal progenitors	Megf6	2.7362e-10	0.320659	0.132	0.049	8.83383e-06	5.05385
Luminal progenitors	Sec14l5	2.80251e-10	0.400387	0.167	0.076	9.0479e-06	5.04345
Luminal progenitors	Krt6b	3.00816e-10	-0.285545	0.011	0.065	9.71184e-06	5.0127
Luminal progenitors	Pik3r1	4.29937e-10	0.732174	0.558	0.533	1.38805e-05	4.85759
Luminal progenitors	Camk1d	6.09798e-10	0.604185	0.714	0.767	1.96873e-05	4.70581
Luminal progenitors	Airn	6.96645e-10	0.475824	0.811	0.917	2.24912e-05	4.64799
Luminal progenitors	Neat1	7.15438e-10	0.440328	0.871	0.938	2.30979e-05	4.63643
Luminal progenitors	Slc29a1	7.22737e-10	0.566898	0.327	0.231	2.33336e-05	4.63202
Luminal progenitors	Krt19	8.78229e-10	-0.384031	0.561	0.699	2.83536e-05	4.54739
Luminal progenitors	Rps26	9.21176e-10	0.550495	0.882	0.946	2.97402e-05	4.52666
Luminal progenitors	Nfib	9.48821e-10	0.37353	0.925	0.97	3.06327e-05	4.51382
Luminal progenitors	Nf1	1.02603e-09	0.555578	0.742	0.842	3.31252e-05	4.47984
Luminal progenitors	Ltbp2	1.45806e-09	-0.303405	0.467	0.638	4.70733e-05	4.32722
Luminal progenitors	Egln3	1.4809e-09	0.255282	0.079	0.018	4.78108e-05	4.32047
Luminal progenitors	Scml4	1.52233e-09	0.402611	0.102	0.033	4.91483e-05	4.30849
Luminal progenitors	Rassf3	1.80281e-09	0.635435	0.493	0.445	5.82037e-05	4.23505
Luminal progenitors	Lama4	2.16892e-09	0.57322	0.5	0.437	7.00235e-05	4.15476
Luminal progenitors	Papln	2.82679e-09	0.702973	0.437	0.362	9.12629e-05	4.03971
Luminal progenitors	Tmtc2	4.56486e-09	0.790951	0.338	0.255	0.000147377	3.83157
Luminal progenitors	Cp	5.079e-09	0.535469	0.809	0.812	0.000163976	3.78522
Luminal progenitors	Lalba	8.53238e-09	0.301511	0.053	0.007	0.000275468	3.55993
Luminal progenitors	Hp	9.04614e-09	0.473914	0.102	0.035	0.000292055	3.53454
Luminal progenitors	Tnc	9.3112e-09	-0.295129	0.404	0.542	0.000300612	3.52199
Luminal progenitors	Prkn	1.22242e-08	0.688416	0.384	0.314	0.000394658	3.40378
Luminal progenitors	Mme	1.29967e-08	0.542832	0.184	0.099	0.000419599	3.37717
Luminal progenitors	Tnfrsf11a	1.30512e-08	0.336378	0.125	0.053	0.000421359	3.37535
Luminal progenitors	Plppr3	1.69763e-08	0.318828	0.136	0.061	0.00054808	3.26116
Luminal progenitors	Adamts3	1.74146e-08	0.570756	0.216	0.129	0.00056223	3.25009
Luminal progenitors	Gng7	1.80966e-08	0.269077	0.116	0.047	0.00058425	3.2334
Luminal progenitors	Atxn1	2.31018e-08	0.726123	0.564	0.581	0.000745842	3.12735
Luminal progenitors	Rps29	2.71441e-08	0.551578	0.803	0.864	0.000876349	3.05732
Luminal progenitors	Shroom3	3.07123e-08	0.967455	0.415	0.378	0.000991546	3.00369
Luminal progenitors	Sox10	9.56815e-08	0.520388	0.373	0.295	0.00308908	2.51017
Luminal progenitors	Cd200	1.07535e-07	0.574451	0.569	0.548	0.00347178	2.45945
Luminal progenitors	Syn2	1.18375e-07	0.297174	0.074	0.022	0.00382175	2.41774
Luminal progenitors	Piezo2	1.74432e-07	0.488982	0.121	0.055	0.00563154	2.24937
Luminal progenitors	Spata13	1.87546e-07	0.37215	0.194	0.116	0.00605493	2.21789
Luminal progenitors	Nrg1	2.22173e-07	0.793987	0.422	0.36	0.00717285	2.14431
Luminal progenitors	Il18r1	2.77596e-07	0.321395	0.117	0.053	0.00896219	2.04759
Luminal progenitors	Slc2a9	3.02347e-07	0.479914	0.224	0.143	0.00976129	2.01049
Luminal progenitors	Osmr	3.20306e-07	0.588192	0.367	0.3	0.0103411	1.98543
Luminal progenitors	Bcl11a	5.25372e-07	0.374752	0.175	0.102	0.0169616	1.77053
Luminal progenitors	Alpl	5.58685e-07	0.440494	0.159	0.088	0.0180372	1.74383
Luminal progenitors	Rftn1	5.99688e-07	0.291014	0.082	0.03	0.0193609	1.71307
Luminal progenitors	Aldoc	7.87527e-07	0.315499	0.145	0.076	0.0254253	1.59473
Luminal progenitors	Gm43445	8.40065e-07	0.423477	0.165	0.095	0.0271215	1.56669
Luminal progenitors	Nav3	1.13225e-06	0.593539	0.419	0.368	0.0365546	1.43706
Luminal progenitors	Rtn1	1.15853e-06	0.274907	0.09	0.035	0.0374032	1.42709
Luminal progenitors	Gas6	1.20467e-06	0.727739	0.326	0.264	0.0388928	1.41013
Luminal progenitors	Wnt5b	1.21943e-06	0.643062	0.325	0.26	0.0393693	1.40484
Luminal progenitors	Car12	1.36099e-06	0.642654	0.234	0.16	0.0439395	1.35715
Luminal mature	Gm42418	1.33812e-18	2.06833	1	1	4.32012e-14	13.3645
Luminal mature	Id3	1.88802e-12	-1.85658	0.215	0.872	6.09546e-08	7.21499
Luminal mature	AY036118	5.2158e-09	1.97215	0.892	0.766	0.000168392	3.77368
Luminal mature	Slpi	3.20623e-08	-1.36199	0.4	0.915	0.00103513	2.985
Luminal mature	S100a11	1.61858e-07	-1.02091	0.477	0.915	0.00522559	2.28186
Luminal mature	Jarid2	1.90834e-07	1.97249	0.754	0.489	0.00616109	2.21034
