# Supplementary material for: MacroH2A histone variants modulate enhancer activity to repress oncogenic programs and cellular reprogramming
Source: Commun Biol. 2023 Feb 23;6:215. doi: 10.1038/s42003-023-04571-1 (PMC9950461; doi:10.1038/s42003-023-04571-1)
Supplement: Supplementary file 5 — Supplementary_Data_3 [file 42003_2023_4571_MOESM5_ESM.xlsx]

## Sheet: ATACseq
Sample Number	Name	Number of biological replicates	Overall alignment rate	Total reads (Chromosomal, q30 and above)	Mates	Usable Fragments	NRF	Paired or Single End	Total number of peaks	Fraction of reads in peaks (FRiP)	TSS Enrichment
1	Human Mammary Epithelial Cells - ATAC	1	0.969	251321079	2	1.25661e+08	0.596577	Paired End	444220	0.22	2.162
2	MDA-MB-231L - ATAC (GFP)	1	0.9836	44959955	2	2.248e+07	0.714716	Paired End	93987	0.543	5.839
3	MDA-MB-231L - ATAC (m2OE)	1	0.9727	50398068	2	25199034	0.68251	Paired End	97169	0.545	6.819
4	Dermal Fibroblasts - ATAC	1	0.9794	201003870	2	100501935	0.512601	Paired End	227951	0.641	8.322
Notes: - Overall alignment rate, as reported by Bowtie/Bowtie2 - Non-Redundant Fraction (NRF) – Number of distinct uniquely mapping reads (i.e. after removing duplicates) / Total number of reads - FRiP = Fraction of (autosomal) reads in (autosomal) peaks (as calculated by ataqv) - TSS Enrichment, as calculated by ataqv

## Sheet: ChIPseq
Sample Number	Name	Number of biological replicates	Input control	Overall alignment rate	Total reads (Chromosomal, q30 and above)	Mates	Usable Fragments	NRF	Paired or Single End
1	Human Mammary Epithelial Cells - Input	1		0.9153	111875138	1	111875138	0.866985	Single End
2	Human Mammary Epithelial Cells - macro H2A.1	1	GSM5229253	0.9029	60843642	1	60843642	0.582904	Single End
3	Human Mammary Epithelial Cells - macro H2A.2	1	GSM5229253	0.9043	66584541	1	66584541	0.88445	Single End
4	MCF-7 - Input	1		0.9235	36532620	1	36532620	0.955625	Single End
5	MCF-7 - macro H2A.1	1	GSM5229256	0.9109	32829965	1	32829965	0.760463	Single End
6	MCF-7 - macro H2A.2	1	GSM5229256	0.9033	71802448	1	71802448	0.721755	Single End
7	Normal Human Melanocytes - Input	1		0.9118	118171617	1	118171617	0.882199	Single End
8	Normal Human Melanocytes - macro H2A.1	1	GSM5229261	0.9077	52629141	1	52629141	0.641078	Single End
9	Normal Human Melanocytes - macro H2A.2	1	GSM5229261	0.8946	44001075	1	44001075	0.635387	Single End
10	MDA-MB-231L - Input1 (GFP)	1		0.9148	80505732	1	80505732	0.799014	Single End
11	MDA-MB-231L - Input1 - macro H2A.1 (GFP)	1	GSM5229266	0.8905	60178878	1	60178878	0.791646	Single End
12	MDA-MB-231L - Input1 - macro H2A.2 (GFP)	1	GSM5229266	0.8886	55606737	1	55606737	0.433882	Single End
13	MDA-MB-231L - Input1 - H3K27me3 (GFP)	1	GSM5229266	0.848	53259865	1	53259865	0.813553	Single End
14	MDA-MB-231L - Input1 - macro H2A.2 (m2OE)	1	GSM5229266	0.9042	53474660	1	53474660	0.954776	Single End
15	MDA-MB-231L - Input2 (GFP)	1		0.9852	59326193	2	2.96631e+07	0.930714	Paired End
16	MDA-MB-231L - Input2 - H3K27ac (GFP)	1	GSM5229271	0.9887	60463837	2	3.02319e+07	0.900211	Paired End
17	MDA-MB-231L - Input2 - H3K4me1 (GFP)	1	GSM5229271	0.9898	69236713	2	3.46184e+07	0.860408	Paired End
18	MDA-MB-231L - Input2 - p300 (GFP)	1	GSM5229271	0.9667	50961953	2	2.5481e+07	0.926282	Paired End
19	MDA-MB-231L - Input2 - BRD4 (GFP)	1	GSM5229271	0.9795	51804331	2	2.59022e+07	0.92057	Paired End
20	MDA-MB-231L - Input2 - H3K27ac (m2OE)	1	GSM5229271	0.9849	47296331	2	2.36482e+07	0.908652	Paired End
21	MDA-MB-231L - Input2 - H3K4me1 (m2OE)	1	GSM5229271	0.9879	70020089	2	3.501e+07	0.843027	Paired End
22	MDA-MB-231L - Input2 - p300 (m2OE)	1	GSM5229271	0.9545	46522675	2	2.32613e+07	0.924539	Paired End
23	MDA-MB-231L - Input2 - BRD4 (m2OE)	1	GSM5229271	0.982	60699852	2	30349926	0.918727	Paired End
Notes: - Overall alignment rate, as reported by Bowtie/Bowtie2 - Non-Redundant Fraction (NRF) – Number of distinct uniquely mapping reads (i.e. after removing duplicates) / Total number of reads

## Sheet: RNAseq
Number	Name	Replicate Number	Aligned Reads	Paired or Single End
1	Dermal Fibroblasts - RNAseq - Rep1	1	33006277	Single End
2	Dermal Fibroblasts - RNAseq - Rep2	2	34761236	Single End

## Sheet: MCF7_scATACseq
Sample Number	1	2	3	4
Sample.ID	Rep1_WT	Rep1_KO	Rep2_WT	Rep2_KO
Genome	GRCh38	GRCh38	GRCh38	GRCh38
Pipeline.version	cellranger-atac-2.0.0	cellranger-atac-2.0.0	cellranger-atac-2.0.0	cellranger-atac-2.0.0
Estimated.number.of.cells	7711	6171	8249	9883
Confidently.mapped.read.pairs	0.5118	0.5663	0.8767	0.859
Estimated.bulk.library.complexity	NA	NA	193349686	224642143
Fraction.of.genome.in.peaks	0.0073	0.0073	0.0073	0.0073
Fraction.of.high.quality.fragments.in.cells	0.7032	0.6773	0.7237	0.759
Fraction.of.high.quality.fragments.overlapping.TSS	0.2617	0.2591	0.2958	0.2894
Fraction.of.high.quality.fragments.overlapping.peaks	0.2632	0.257	0.3114	0.3102
Fraction.of.transposition.events.in.peaks.in.cells	0.2304	0.2239	0.2684	0.2655
Fragments.flanking.a.single.nucleosome	0.3657	0.3563	0.3891	0.3965
Fragments.in.nucleosome.free.regions	0.4634	0.469	0.3835	0.3618
Mean.raw.read.pairs.per.cell	8693.78	10511	9426.76	8640.95
Median.high.quality.fragments.per.cell	1770	2010	3621	3557
Non.nuclear.read.pairs	0.0113	0.0203	0.0102	0.0099
Number.of.peaks	43120	43120	43120	43120
Percent.duplicates	0.0876	0.0864	0.1867	0.1746
Q30.bases.in.barcode	0.9594	0.9593	0.9329	0.9286
Q30.bases.in.read.1	0.9719	0.9716	0.944	0.9583
Q30.bases.in.read.2	0.9433	0.9408	0.8974	0.8913
Q30.bases.in.sample.index.i1	0.9598	0.9606	0.9469	0.9577
Sequenced.read.pairs	67037772	64863306	77761370	85398495
Sequencing.saturation	NA	NA	0.2745	0.2572
TSS.enrichment.score	5.6483	5.2421	5.6604	5.5818
Unmapped.read.pairs	0.3659	0.3098	0.0307	0.0518
Valid.barcodes	0.9812	0.9812	0.9744	0.9722
	Aggregate
annotated_cells	32014
frac_cut_fragments_in_peaks	0.247377
frac_fragments_overlapping_peaks	0.285904
frac_fragments_overlapping_tss	0.276689
frac_primary_genome_in_peaks	0.00732093
mean_sequenced_fragments_per_cell	4030.9
median_fragments_per_cell	1770
post_norm_median_frags_per_cell_Library_Rep1_KO	1771
post_norm_median_frags_per_cell_Library_Rep1_WT	1770
post_norm_median_frags_per_cell_Library_Rep2_KO	1772
post_norm_median_frags_per_cell_Library_Rep2_WT	1768
pre_norm_median_frags_per_cell_Library_Rep1_KO	2010
pre_norm_median_frags_per_cell_Library_Rep1_WT	1770
pre_norm_median_frags_per_cell_Library_Rep2_KO	3557
pre_norm_median_frags_per_cell_Library_Rep2_WT	3621
total_peaks_detected	43120
total_post_normalization	129045083
total_post_normalization_Library_Rep1_KO	30063677
total_post_normalization_Library_Rep1_WT	32251683
total_post_normalization_Library_Rep2_KO	34835447
total_post_normalization_Library_Rep2_WT	31894276
total_pre_normalization	201649419
total_pre_normalization_Library_Rep1_KO	34139931
total_pre_normalization_Library_Rep1_WT	32251683
total_pre_normalization_Library_Rep2_KO	70007355
total_pre_normalization_Library_Rep2_WT	65250450
unique_post_normalization_Library_Rep1_KO	27467269
unique_post_normalization_Library_Rep1_WT	29425538
unique_post_normalization_Library_Rep2_KO	28756543
unique_post_normalization_Library_Rep2_WT	25938631
unique_pre_normalization_Library_Rep1_KO	31191600
unique_pre_normalization_Library_Rep1_WT	29425538
unique_pre_normalization_Library_Rep2_KO	57787264
unique_pre_normalization_Library_Rep2_WT	53065840

## Sheet: MaSC_scMultiome
Sample Number	1	2	3	4
Sample.ID	D92	D92-2	D93	D93-2
Genome	mm10	mm10	mm10	mm10
Pipeline.version	cellranger-arc-2.0.0	cellranger-arc-2.0.0	cellranger-arc-2.0.0	cellranger-arc-2.0.0
Estimated.number.of.cells	1029	1289	5548	5561
Feature.linkages.detected	9282	14096	85969	94907
Linked.genes	1549	2148	5383	5271
Linked.peaks	9685	11038	49982	45391
ATAC.Confidently.mapped.read.pairs	0.8734	0.8802	0.9143	0.9151
ATAC.Fraction.of.genome.in.peaks	0.0552	0.0565	0.0704	0.0699
ATAC.Fraction.of.high.quality.fragments.in.cells	0.8955	0.874	0.9285	0.9284
ATAC.Fraction.of.high.quality.fragments.overlapping.TSS	0.2948	0.2913	0.3081	0.3096
ATAC.Fraction.of.high.quality.fragments.overlapping.peaks	0.6135	0.6121	0.6565	0.6591
ATAC.Fraction.of.transposition.events.in.peaks.in.cells	0.5818	0.5815	0.6262	0.6289
ATAC.Mean.raw.read.pairs.per.cell	154939	134185	33641.5	32263.9
ATAC.Median.high.quality.fragments.per.cell	37420	42364	12863.5	12895
ATAC.Non.nuclear.read.pairs	0.0058	0.0046	0.0122	0.0055
ATAC.Number.of.peaks	174486	178210	223762	221921
ATAC.Percent.duplicates	0.5821	0.5192	0.2753	0.2942
ATAC.Q30.bases.in.barcode	0.9536	0.9588	0.9552	0.9582
ATAC.Q30.bases.in.read.1	0.9625	0.9653	0.963	0.9655
ATAC.Q30.bases.in.read.2	0.9157	0.9075	0.9133	0.905
ATAC.Q30.bases.in.sample.index.i1	0.9349	0.9474	0.9632	0.9455
ATAC.Sequenced.read.pairs	159432501	172965000	186642902	179419551
ATAC.TSS.enrichment.score	10.9873	10.9379	11.9961	12.6232
ATAC.Unmapped.read.pairs	0.0545	0.0419	0.0171	0.0197
ATAC.Valid.barcodes	0.9806	0.9817	0.9784	0.9811
GEX.Fraction.of.transcriptomic.reads.in.cells	0.6495	0.6984	0.7524	0.7833
GEX.Mean.raw.reads.per.cell	132882	126385	22952.5	29031.1
GEX.Median.UMI.counts.per.cell	16232	17294	4655.5	5381
GEX.Median.genes.per.cell	4493	4770	1621	1843
GEX.Percent.duplicates	0.7189	0.7089	0.5112	0.5713
GEX.Q30.bases.in.UMI	0.9825	0.982	0.9818	0.9824
GEX.Q30.bases.in.barcode	0.981	0.9799	0.9796	0.981
GEX.Q30.bases.in.read.2	0.8248	0.8335	0.8303	0.8348
GEX.Q30.bases.in.sample.index.i1	0.9781	0.8207	0.9204	0.9322
GEX.Q30.bases.in.sample.index.i2	0.7632	0.8132	0.7653	0.8575
GEX.Reads.mapped.antisense.to.gene	0.0244	0.0246	0.0195	0.0202
GEX.Reads.mapped.confidently.to.exonic.regions	0.652	0.6662	0.6087	0.5974
GEX.Reads.mapped.confidently.to.genome	0.9203	0.9228	0.9128	0.9138
GEX.Reads.mapped.confidently.to.intergenic.regions	0.1205	0.107	0.187	0.1842
GEX.Reads.mapped.confidently.to.intronic.regions	0.1478	0.1497	0.1172	0.1322
GEX.Reads.mapped.confidently.to.transcriptome	0.7726	0.7886	0.7045	0.7076
GEX.Reads.mapped.to.genome	0.9475	0.9502	0.945	0.9459
GEX.Reads.with.TSO	0.0589	0.0718	0.1139	0.1197
GEX.Sequenced.read.pairs	136735160	162910610	127340410	161441810
GEX.Total.genes.detected	20427	21016	20920	21380
GEX.Valid.UMIs	0.9995	0.9994	0.9995	0.9995
GEX.Valid.barcodes	0.9813	0.9806	0.9727	0.974
	Aggregate
Sample.ID	aggr
Genome	mm10
Pipeline.version	cellranger-arc-2.0.0
Number.of.cells	13427
Number.of.cells..D92_WT.	1029
Number.of.cells..D92_dKO.	1289
Number.of.cells..D93_WT.	5548
Number.of.cells..D93_dKO.	5561
ATAC.Fraction.of.genome.in.peaks	0.0758
ATAC.Fraction.of.high.quality.fragments.overlapping.peaks	0.6626
ATAC.Fraction.of.reads.kept..D92_WT.	0.3438
ATAC.Fraction.of.reads.kept..D92_dKO.	0.3036
ATAC.Fraction.of.reads.kept..D93_WT.	1
ATAC.Fraction.of.reads.kept..D93_dKO.	0.9976
ATAC.Fraction.of.transposition.events.in.peaks.in.cells	0.6308
ATAC.Median.high.quality.fragments.per.cell	12865
ATAC.Number.of.peaks	243457
ATAC.Post.normalization.high.quality.read.pairs	414777329
ATAC.Post.normalization.high.quality.reads.pairs.per.cell	30891.3
ATAC.Pre.normalization.high.quality.read.pairs	606846654
ATAC.Pre.normalization.high.quality.read.pairs..D92_WT.	135017261
ATAC.Pre.normalization.high.quality.read.pairs..D92_dKO.	148087195
ATAC.Pre.normalization.high.quality.read.pairs..D93_WT.	164137176
ATAC.Pre.normalization.high.quality.read.pairs..D93_dKO.	159605022
ATAC.Pre.normalization.high.quality.read.pairs.per.cell..D92_WT.	131212
ATAC.Pre.normalization.high.quality.read.pairs.per.cell..D92_dKO.	114885
ATAC.Pre.normalization.high.quality.read.pairs.per.cell..D93_WT.	29584.9
ATAC.Pre.normalization.high.quality.read.pairs.per.cell..D93_dKO.	28700.8
GEX.Fraction.of.reads.kept..D92_WT.	0.1814
GEX.Fraction.of.reads.kept..D92_dKO.	0.174
GEX.Fraction.of.reads.kept..D93_WT.	1
GEX.Fraction.of.reads.kept..D93_dKO.	0.7551
GEX.Median.UMI.counts.per.cell	5087
GEX.Median.genes.per.cell	1791
GEX.Post.normalization.high.quality.reads	25329359
GEX.Post.normalization.high.quality.reads.per.cell	1886.45
GEX.Pre.normalization.high.quality.reads	428822349
GEX.Pre.normalization.high.quality.reads..D92_WT.	103687081
GEX.Pre.normalization.high.quality.reads..D92_dKO.	125943664
GEX.Pre.normalization.high.quality.reads..D93_WT.	87558435
GEX.Pre.normalization.high.quality.reads..D93_dKO.	111633169
GEX.Pre.normalization.high.quality.reads.per.cell..D92_WT.	100765
GEX.Pre.normalization.high.quality.reads.per.cell..D92_dKO.	97706.5
GEX.Pre.normalization.high.quality.reads.per.cell..D93_WT.	15782
GEX.Pre.normalization.high.quality.reads.per.cell..D93_dKO.	20074.3
