# Supplementary material for: MacroH2A histone variants modulate enhancer activity to repress oncogenic programs and cellular reprogramming
Source: Commun Biol. 2023 Feb 23;6:215. doi: 10.1038/s42003-023-04571-1 (PMC9950461; doi:10.1038/s42003-023-04571-1)
Supplement: Supplementary file 6 — Supplementary_Data_4 [file 42003_2023_4571_MOESM6_ESM.xlsx]

## Sheet: Fig1a
Heatmap of median signal scores of 16 histone marks/variants across 25-state chromatin models from Roadmap
Cell Line	Chromatin State	Histone Mark / Variant	Median Signal	Enrichment Significance (for mH2A1 / mH2A2 only)
HMEC	1	H2AZ	5.51813	FALSE
HMEC	1	H2BK120ac	1.63875	FALSE
HMEC	1	H2BK12ac	1.06094	FALSE
HMEC	1	H2BK5ac	1.8125	FALSE
HMEC	1	H3K27ac	9.32031	FALSE
HMEC	1	H3K27me3	0.46	FALSE
HMEC	1	H3K36me3	0.399375	FALSE
HMEC	1	H3K4me1	1.1875	FALSE
HMEC	1	H3K4me3	41.0988	FALSE
HMEC	1	H3K79me2	1.02234	FALSE
HMEC	1	H3K9ac	13.7997	FALSE
HMEC	1	H3K9me3	0.403542	FALSE
HMEC	1	H4K20me1	0.504583	FALSE
HMEC	1	H4K8ac	2.56453	FALSE
HMEC	1	mH2A1	0.112527	FALSE
HMEC	1	mH2A2	0.085077	FALSE
HMEC	2	H2AZ	6.57208	FALSE
HMEC	2	H2BK120ac	1.93437	FALSE
HMEC	2	H2BK12ac	1.76375	FALSE
HMEC	2	H2BK5ac	1.87875	FALSE
HMEC	2	H3K27ac	7.05938	FALSE
HMEC	2	H3K27me3	0.521562	FALSE
HMEC	2	H3K36me3	0.41875	FALSE
HMEC	2	H3K4me1	4.29375	FALSE
HMEC	2	H3K4me3	21.8725	FALSE
HMEC	2	H3K79me2	0.874167	FALSE
HMEC	2	H3K9ac	7.58063	FALSE
HMEC	2	H3K9me3	0.4255	FALSE
HMEC	2	H4K20me1	0.52875	FALSE
HMEC	2	H4K8ac	3.33646	FALSE
HMEC	2	mH2A1	0.267442	FALSE
HMEC	2	mH2A2	0.210608	FALSE
HMEC	3	H2AZ	6.83839	FALSE
HMEC	3	H2BK120ac	3.49229	FALSE
HMEC	3	H2BK12ac	1.86312	FALSE
HMEC	3	H2BK5ac	4.77134	FALSE
HMEC	3	H3K27ac	22.6129	FALSE
HMEC	3	H3K27me3	0.6525	FALSE
HMEC	3	H3K36me3	0.567187	FALSE
HMEC	3	H3K4me1	2.72543	FALSE
HMEC	3	H3K4me3	80.9263	FALSE
HMEC	3	H3K79me2	5.41281	FALSE
HMEC	3	H3K9ac	35.221	FALSE
HMEC	3	H3K9me3	0.47375	FALSE
HMEC	3	H4K20me1	0.917422	FALSE
HMEC	3	H4K8ac	5.14469	FALSE
HMEC	3	mH2A1	0.154687	FALSE
HMEC	3	mH2A2	0.111554	FALSE
HMEC	4	H2AZ	0.94375	FALSE
HMEC	4	H2BK120ac	1.11975	FALSE
HMEC	4	H2BK12ac	1.06292	FALSE
HMEC	4	H2BK5ac	1.1435	FALSE
HMEC	4	H3K27ac	2.14708	FALSE
HMEC	4	H3K27me3	0.346875	FALSE
HMEC	4	H3K36me3	0.655	FALSE
HMEC	4	H3K4me1	4.31937	FALSE
HMEC	4	H3K4me3	6.99625	FALSE
HMEC	4	H3K79me2	5.55125	FALSE
HMEC	4	H3K9ac	2.82917	FALSE
HMEC	4	H3K9me3	0.39375	FALSE
HMEC	4	H4K20me1	1.21375	FALSE
HMEC	4	H4K8ac	1.28167	FALSE
HMEC	4	mH2A1	0.215912	FALSE
HMEC	4	mH2A2	0.216803	FALSE
HMEC	5	H2AZ	0.382321	FALSE
HMEC	5	H2BK120ac	0.46	FALSE
HMEC	5	H2BK12ac	0.44875	FALSE
HMEC	5	H2BK5ac	0.466726	FALSE
HMEC	5	H3K27ac	0.489643	FALSE
HMEC	5	H3K27me3	0.29	FALSE
HMEC	5	H3K36me3	0.953333	FALSE
HMEC	5	H3K4me1	0.89375	FALSE
HMEC	5	H3K4me3	0.330786	FALSE
HMEC	5	H3K79me2	2.759	FALSE
HMEC	5	H3K9ac	0.4325	FALSE
HMEC	5	H3K9me3	0.361667	FALSE
HMEC	5	H4K20me1	1.34074	FALSE
HMEC	5	H4K8ac	0.554687	FALSE
HMEC	5	mH2A1	0.242077	FALSE
HMEC	5	mH2A2	0.247366	FALSE
HMEC	6	H2AZ	0.404853	FALSE
HMEC	6	H2BK120ac	0.475	FALSE
HMEC	6	H2BK12ac	0.495	FALSE
HMEC	6	H2BK5ac	0.526585	FALSE
HMEC	6	H3K27ac	0.559627	FALSE
HMEC	6	H3K27me3	0.30443	FALSE
HMEC	6	H3K36me3	3.06482	FALSE
HMEC	6	H3K4me1	0.83625	FALSE
HMEC	6	H3K4me3	0.36025	FALSE
HMEC	6	H3K79me2	3.38427	FALSE
HMEC	6	H3K9ac	0.50125	FALSE
HMEC	6	H3K9me3	0.410417	FALSE
HMEC	6	H4K20me1	1.80373	FALSE
HMEC	6	H4K8ac	0.6625	FALSE
HMEC	6	mH2A1	0.203477	FALSE
HMEC	6	mH2A2	0.216803	FALSE
HMEC	7	H2AZ	0.34738	FALSE
HMEC	7	H2BK120ac	0.343125	FALSE
HMEC	7	H2BK12ac	0.33125	FALSE
HMEC	7	H2BK5ac	0.373059	FALSE
HMEC	7	H3K27ac	0.392917	FALSE
HMEC	7	H3K27me3	0.294688	FALSE
HMEC	7	H3K36me3	2.75872	FALSE
HMEC	7	H3K4me1	0.440417	FALSE
HMEC	7	H3K4me3	0.300625	FALSE
HMEC	7	H3K79me2	0.5525	FALSE
HMEC	7	H3K9ac	0.40229	FALSE
HMEC	7	H3K9me3	0.386562	FALSE
HMEC	7	H4K20me1	0.65625	FALSE
HMEC	7	H4K8ac	0.461875	FALSE
HMEC	7	mH2A1	0.237964	FALSE
HMEC	7	mH2A2	0.25154	FALSE
HMEC	8	H2AZ	0.332813	FALSE
HMEC	8	H2BK120ac	0.327917	FALSE
HMEC	8	H2BK12ac	0.300625	FALSE
HMEC	8	H2BK5ac	0.334281	FALSE
HMEC	8	H3K27ac	0.351	FALSE
HMEC	8	H3K27me3	0.282	FALSE
HMEC	8	H3K36me3	1.1118	FALSE
HMEC	8	H3K4me1	0.446972	FALSE
HMEC	8	H3K4me3	0.282303	FALSE
HMEC	8	H3K79me2	0.4575	FALSE
HMEC	8	H3K9ac	0.36	FALSE
HMEC	8	H3K9me3	0.349062	FALSE
HMEC	8	H4K20me1	0.545	FALSE
HMEC	8	H4K8ac	0.403218	FALSE
HMEC	8	mH2A1	0.274767	FALSE
HMEC	8	mH2A2	0.277692	FALSE
HMEC	9	H2AZ	1.08491	FALSE
HMEC	9	H2BK120ac	2.53714	FALSE
HMEC	9	H2BK12ac	2.23881	FALSE
HMEC	9	H2BK5ac	3.22992	FALSE
HMEC	9	H3K27ac	10.2005	FALSE
HMEC	9	H3K27me3	0.347917	FALSE
HMEC	9	H3K36me3	1.09894	FALSE
HMEC	9	H3K4me1	6.88326	FALSE
HMEC	9	H3K4me3	4.22008	FALSE
HMEC	9	H3K79me2	7.11793	FALSE
HMEC	9	H3K9ac	5.12729	FALSE
HMEC	9	H3K9me3	0.4025	FALSE
HMEC	9	H4K20me1	2.21344	FALSE
HMEC	9	H4K8ac	2.46706	FALSE
HMEC	9	mH2A1	0.245529	FALSE
HMEC	9	mH2A2	0.22718	FALSE
HMEC	10	H2AZ	0.640125	FALSE
HMEC	10	H2BK120ac	1.30875	FALSE
HMEC	10	H2BK12ac	1.455	FALSE
HMEC	10	H2BK5ac	1.40902	FALSE
HMEC	10	H3K27ac	3.44703	FALSE
HMEC	10	H3K27me3	0.315821	FALSE
HMEC	10	H3K36me3	1.195	FALSE
HMEC	10	H3K4me1	4.2175	FALSE
HMEC	10	H3K4me3	0.8525	FALSE
HMEC	10	H3K79me2	4.76632	FALSE
HMEC	10	H3K9ac	1.19417	FALSE
HMEC	10	H3K9me3	0.38625	FALSE
HMEC	10	H4K20me1	1.9407	FALSE
HMEC	10	H4K8ac	1.38062	FALSE
HMEC	10	mH2A1	0.268505	FALSE
HMEC	10	mH2A2	0.26115	FALSE
HMEC	11	H2AZ	0.59625	FALSE
HMEC	11	H2BK120ac	0.850437	FALSE
HMEC	11	H2BK12ac	0.976042	FALSE
HMEC	11	H2BK5ac	0.855729	FALSE
HMEC	11	H3K27ac	2.20854	FALSE
HMEC	11	H3K27me3	0.31625	FALSE
HMEC	11	H3K36me3	2.8949	FALSE
HMEC	11	H3K4me1	2.75937	FALSE
HMEC	11	H3K4me3	0.59625	FALSE
HMEC	11	H3K79me2	0.985209	FALSE
HMEC	11	H3K9ac	0.856875	FALSE
HMEC	11	H3K9me3	0.403046	FALSE
HMEC	11	H4K20me1	0.89125	FALSE
HMEC	11	H4K8ac	0.995729	FALSE
HMEC	11	mH2A1	0.277134	FALSE
HMEC	11	mH2A2	0.273017	FALSE
HMEC	12	H2AZ	0.5125	FALSE
HMEC	12	H2BK120ac	0.795	FALSE
HMEC	12	H2BK12ac	0.815417	FALSE
HMEC	12	H2BK5ac	0.778958	FALSE
HMEC	12	H3K27ac	1.15125	FALSE
HMEC	12	H3K27me3	0.31425	FALSE
HMEC	12	H3K36me3	0.95	FALSE
HMEC	12	H3K4me1	2.57687	FALSE
HMEC	12	H3K4me3	0.56875	FALSE
HMEC	12	H3K79me2	4.83375	FALSE
HMEC	12	H3K9ac	0.7235	FALSE
HMEC	12	H3K9me3	0.380833	FALSE
HMEC	12	H4K20me1	1.83725	FALSE
HMEC	12	H4K8ac	0.87125	FALSE
HMEC	12	mH2A1	0.246815	FALSE
HMEC	12	mH2A2	0.253309	FALSE
HMEC	13	H2AZ	2.045	FALSE
HMEC	13	H2BK120ac	2.89375	FALSE
HMEC	13	H2BK12ac	3.00125	FALSE
HMEC	13	H2BK5ac	4.27187	FALSE
HMEC	13	H3K27ac	12.9233	FALSE
HMEC	13	H3K27me3	0.35625	FALSE
HMEC	13	H3K36me3	0.4525	FALSE
HMEC	13	H3K4me1	6.86175	FALSE
HMEC	13	H3K4me3	1.6125	FALSE
HMEC	13	H3K79me2	0.645417	FALSE
HMEC	13	H3K9ac	3.33479	FALSE
HMEC	13	H3K9me3	0.37625	FALSE
HMEC	13	H4K20me1	0.50375	FALSE
HMEC	13	H4K8ac	2.73083	FALSE
HMEC	13	mH2A1	0.546502	TRUE
HMEC	13	mH2A2	0.479598	FALSE
HMEC	14	H2AZ	1.5525	FALSE
HMEC	14	H2BK120ac	1.60052	FALSE
HMEC	14	H2BK12ac	1.725	FALSE
HMEC	14	H2BK5ac	1.58046	FALSE
HMEC	14	H3K27ac	4.43375	FALSE
HMEC	14	H3K27me3	0.37625	FALSE
HMEC	14	H3K36me3	0.421146	FALSE
HMEC	14	H3K4me1	4.80875	FALSE
HMEC	14	H3K4me3	0.965125	FALSE
HMEC	14	H3K79me2	0.503125	FALSE
HMEC	14	H3K9ac	1.34	FALSE
HMEC	14	H3K9me3	0.385625	FALSE
HMEC	14	H4K20me1	0.51375	FALSE
HMEC	14	H4K8ac	1.65292	FALSE
HMEC	14	mH2A1	0.662929	TRUE
HMEC	14	mH2A2	0.604753	TRUE
HMEC	15	H2AZ	0.99	FALSE
HMEC	15	H2BK120ac	1.2475	FALSE
HMEC	15	H2BK12ac	1.32937	FALSE
HMEC	15	H2BK5ac	1.14312	FALSE
HMEC	15	H3K27ac	3.20375	FALSE
HMEC	15	H3K27me3	0.360313	FALSE
HMEC	15	H3K36me3	0.4275	FALSE
HMEC	15	H3K4me1	3.3875	FALSE
HMEC	15	H3K4me3	0.6325	FALSE
HMEC	15	H3K79me2	0.45875	FALSE
HMEC	15	H3K9ac	0.9475	FALSE
HMEC	15	H3K9me3	0.37875	FALSE
HMEC	15	H4K20me1	0.477292	FALSE
HMEC	15	H4K8ac	1.18188	FALSE
HMEC	15	mH2A1	0.75664	TRUE
HMEC	15	mH2A2	0.700047	TRUE
HMEC	16	H2AZ	1.9225	FALSE
HMEC	16	H2BK120ac	0.94875	FALSE
HMEC	16	H2BK12ac	1.03937	FALSE
HMEC	16	H2BK5ac	0.79	FALSE
HMEC	16	H3K27ac	1.435	FALSE
HMEC	16	H3K27me3	0.45875	FALSE
HMEC	16	H3K36me3	0.3775	FALSE
HMEC	16	H3K4me1	3.045	FALSE
HMEC	16	H3K4me3	0.91	FALSE
HMEC	16	H3K79me2	0.45	FALSE
HMEC	16	H3K9ac	0.929375	FALSE
HMEC	16	H3K9me3	0.40125	FALSE
HMEC	16	H4K20me1	0.51	FALSE
HMEC	16	H4K8ac	1.275	FALSE
HMEC	16	mH2A1	0.565668	TRUE
HMEC	16	mH2A2	0.515734	TRUE
HMEC	17	H2AZ	0.846875	FALSE
HMEC	17	H2BK120ac	0.79875	FALSE
HMEC	17	H2BK12ac	0.8525	FALSE
HMEC	17	H2BK5ac	0.68875	FALSE
HMEC	17	H3K27ac	1.16875	FALSE
HMEC	17	H3K27me3	0.3975	FALSE
HMEC	17	H3K36me3	0.4025	FALSE
HMEC	17	H3K4me1	2.44125	FALSE
HMEC	17	H3K4me3	0.49875	FALSE
HMEC	17	H3K79me2	0.4025	FALSE
HMEC	17	H3K9ac	0.63375	FALSE
HMEC	17	H3K9me3	0.38625	FALSE
HMEC	17	H4K20me1	0.5	FALSE
HMEC	17	H4K8ac	0.834375	FALSE
HMEC	17	mH2A1	0.799404	TRUE
HMEC	17	mH2A2	0.752152	TRUE
HMEC	18	H2AZ	0.628125	FALSE
HMEC	18	H2BK120ac	0.60625	FALSE
HMEC	18	H2BK12ac	0.60125	FALSE
HMEC	18	H2BK5ac	0.51	FALSE
HMEC	18	H3K27ac	2.39375	FALSE
HMEC	18	H3K27me3	0.3475	FALSE
HMEC	18	H3K36me3	0.371615	FALSE
HMEC	18	H3K4me1	1.53375	FALSE
HMEC	18	H3K4me3	0.414479	FALSE
HMEC	18	H3K79me2	0.3475	FALSE
HMEC	18	H3K9ac	0.605	FALSE
HMEC	18	H3K9me3	0.36475	FALSE
HMEC	18	H4K20me1	0.454031	FALSE
HMEC	18	H4K8ac	0.61375	FALSE
HMEC	18	mH2A1	0.712063	TRUE
HMEC	18	mH2A2	0.682474	TRUE
HMEC	19	H2AZ	0.7175	FALSE
HMEC	19	H2BK120ac	0.459107	FALSE
HMEC	19	H2BK12ac	0.46625	FALSE
HMEC	19	H2BK5ac	0.41375	FALSE
HMEC	19	H3K27ac	0.51875	FALSE
HMEC	19	H3K27me3	0.4125	FALSE
HMEC	19	H3K36me3	0.3225	FALSE
HMEC	19	H3K4me1	1.11375	FALSE
HMEC	19	H3K4me3	0.36875	FALSE
HMEC	19	H3K79me2	0.30375	FALSE
HMEC	19	H3K9ac	0.43875	FALSE
HMEC	19	H3K9me3	0.395	FALSE
HMEC	19	H4K20me1	0.468125	FALSE
HMEC	19	H4K8ac	0.5325	FALSE
HMEC	19	mH2A1	0.808275	TRUE
HMEC	19	mH2A2	0.822876	TRUE
HMEC	20	H2AZ	0.38875	FALSE
HMEC	20	H2BK120ac	0.36888	FALSE
HMEC	20	H2BK12ac	0.34433	FALSE
HMEC	20	H2BK5ac	0.40875	FALSE
HMEC	20	H3K27ac	0.35125	FALSE
HMEC	20	H3K27me3	0.416526	FALSE
HMEC	20	H3K36me3	3.09271	FALSE
HMEC	20	H3K4me1	0.381531	FALSE
HMEC	20	H3K4me3	0.52125	FALSE
HMEC	20	H3K79me2	0.566937	FALSE
HMEC	20	H3K9ac	0.360902	FALSE
HMEC	20	H3K9me3	2.57844	FALSE
HMEC	20	H4K20me1	0.59625	FALSE
HMEC	20	H4K8ac	0.477135	FALSE
HMEC	20	mH2A1	0.258356	FALSE
HMEC	20	mH2A2	0.293527	FALSE
HMEC	21	H2AZ	0.436875	FALSE
HMEC	21	H2BK120ac	0.325	FALSE
HMEC	21	H2BK12ac	0.305833	FALSE
HMEC	21	H2BK5ac	0.346469	FALSE
HMEC	21	H3K27ac	0.302292	FALSE
HMEC	21	H3K27me3	0.527196	FALSE
HMEC	21	H3K36me3	0.44125	FALSE
HMEC	21	H3K4me1	0.335417	FALSE
HMEC	21	H3K4me3	0.436875	FALSE
HMEC	21	H3K79me2	0.309167	FALSE
HMEC	21	H3K9ac	0.329167	FALSE
HMEC	21	H3K9me3	2.28354	FALSE
HMEC	21	H4K20me1	0.457357	FALSE
HMEC	21	H4K8ac	0.405387	FALSE
HMEC	21	mH2A1	0.59895	TRUE
HMEC	21	mH2A2	0.608385	TRUE
HMEC	22	H2AZ	1.32625	FALSE
HMEC	22	H2BK120ac	0.6175	FALSE
HMEC	22	H2BK12ac	0.559508	FALSE
HMEC	22	H2BK5ac	0.525	FALSE
HMEC	22	H3K27ac	0.861812	FALSE
HMEC	22	H3K27me3	0.49875	FALSE
HMEC	22	H3K36me3	0.345	FALSE
HMEC	22	H3K4me1	1.41375	FALSE
HMEC	22	H3K4me3	2.395	FALSE
HMEC	22	H3K79me2	0.4175	FALSE
HMEC	22	H3K9ac	0.90375	FALSE
HMEC	22	H3K9me3	0.3975	FALSE
HMEC	22	H4K20me1	0.489062	FALSE
HMEC	22	H4K8ac	0.761979	FALSE
HMEC	22	mH2A1	0.396771	FALSE
HMEC	22	mH2A2	0.367447	FALSE
HMEC	23	H2AZ	2.26426	FALSE
HMEC	23	H2BK120ac	0.760946	FALSE
HMEC	23	H2BK12ac	0.805	FALSE
HMEC	23	H2BK5ac	0.600417	FALSE
HMEC	23	H3K27ac	0.995282	FALSE
HMEC	23	H3K27me3	5.12229	FALSE
HMEC	23	H3K36me3	0.404613	FALSE
HMEC	23	H3K4me1	2.5975	FALSE
HMEC	23	H3K4me3	4.766	FALSE
HMEC	23	H3K79me2	0.466302	FALSE
HMEC	23	H3K9ac	1.28829	FALSE
HMEC	23	H3K9me3	0.549635	FALSE
HMEC	23	H4K20me1	0.695625	FALSE
HMEC	23	H4K8ac	1.15433	FALSE
HMEC	23	mH2A1	0.424714	FALSE
HMEC	23	mH2A2	0.373501	FALSE
HMEC	24	H2AZ	0.4995	FALSE
HMEC	24	H2BK120ac	0.362257	FALSE
HMEC	24	H2BK12ac	0.36575	FALSE
HMEC	24	H2BK5ac	0.345417	FALSE
HMEC	24	H3K27ac	0.329702	FALSE
HMEC	24	H3K27me3	2.44516	FALSE
HMEC	24	H3K36me3	0.335625	FALSE
HMEC	24	H3K4me1	0.512083	FALSE
HMEC	24	H3K4me3	0.351667	FALSE
HMEC	24	H3K79me2	0.302917	FALSE
HMEC	24	H3K9ac	0.399286	FALSE
HMEC	24	H3K9me3	0.47625	FALSE
HMEC	24	H4K20me1	0.578229	FALSE
HMEC	24	H4K8ac	0.444	FALSE
HMEC	24	mH2A1	1.03355	TRUE
HMEC	24	mH2A2	1.00626	TRUE
HMEC	25	H2AZ	0.426875	FALSE
HMEC	25	H2BK120ac	0.327902	FALSE
HMEC	25	H2BK12ac	0.309823	FALSE
HMEC	25	H2BK5ac	0.30704	FALSE
HMEC	25	H3K27ac	0.309074	FALSE
HMEC	25	H3K27me3	0.474375	FALSE
HMEC	25	H3K36me3	0.322344	FALSE
HMEC	25	H3K4me1	0.42434	FALSE
HMEC	25	H3K4me3	0.291548	FALSE
HMEC	25	H3K79me2	0.286154	FALSE
HMEC	25	H3K9ac	0.333481	FALSE
HMEC	25	H3K9me3	0.42125	FALSE
HMEC	25	H4K20me1	0.434054	FALSE
HMEC	25	H4K8ac	0.372069	FALSE
HMEC	25	mH2A1	0.945275	TRUE
HMEC	25	mH2A2	0.925653	TRUE
NHM	1	H2AZ	4.79625	FALSE
NHM	1	H2BK120ac	1.28438	FALSE
NHM	1	H2BK12ac	0.88	FALSE
NHM	1	H2BK5ac	1.18625	FALSE
NHM	1	H3K27ac	8.63875	FALSE
NHM	1	H3K27me3	0.527083	FALSE
NHM	1	H3K36me3	0.4575	FALSE
NHM	1	H3K4me1	1.39375	FALSE
NHM	1	H3K4me3	39.3888	FALSE
NHM	1	H3K79me2	1.05688	FALSE
NHM	1	H3K9ac	7.3375	FALSE
NHM	1	H3K9me3	0.4675	FALSE
NHM	1	H4K20me1	0.59125	FALSE
NHM	1	H4K8ac	1.87875	FALSE
NHM	1	mH2A1	0.019039	FALSE
NHM	1	mH2A2	0.011089	FALSE
NHM	2	H2AZ	6.48566	FALSE
NHM	2	H2BK120ac	1.41755	FALSE
NHM	2	H2BK12ac	1.36625	FALSE
NHM	2	H2BK5ac	1.18875	FALSE
NHM	2	H3K27ac	5.72938	FALSE
NHM	2	H3K27me3	0.763875	FALSE
NHM	2	H3K36me3	0.5125	FALSE
NHM	2	H3K4me1	4.04188	FALSE
NHM	2	H3K4me3	25.7885	FALSE
NHM	2	H3K79me2	1.15669	FALSE
NHM	2	H3K9ac	5.74672	FALSE
NHM	2	H3K9me3	0.53	FALSE
NHM	2	H4K20me1	0.719375	FALSE
NHM	2	H4K8ac	2.50806	FALSE
NHM	2	mH2A1	0.020716	FALSE
NHM	2	mH2A2	0.012567	FALSE
NHM	3	H2AZ	8.4725	FALSE
NHM	3	H2BK120ac	2.30448	FALSE
NHM	3	H2BK12ac	1.6025	FALSE
NHM	3	H2BK5ac	2.33256	FALSE
NHM	3	H3K27ac	21.8224	FALSE
NHM	3	H3K27me3	0.837969	FALSE
NHM	3	H3K36me3	0.694167	FALSE
NHM	3	H3K4me1	2.59589	FALSE
NHM	3	H3K4me3	89.4062	FALSE
NHM	3	H3K79me2	4.79113	FALSE
NHM	3	H3K9ac	21.7181	FALSE
NHM	3	H3K9me3	0.55	FALSE
NHM	3	H4K20me1	0.88375	FALSE
NHM	3	H4K8ac	4.515	FALSE
NHM	3	mH2A1	0.019102	FALSE
NHM	3	mH2A2	0.011089	FALSE
NHM	4	H2AZ	0.96	FALSE
NHM	4	H2BK120ac	0.849479	FALSE
NHM	4	H2BK12ac	0.842887	FALSE
NHM	4	H2BK5ac	0.778958	FALSE
NHM	4	H3K27ac	2.08833	FALSE
NHM	4	H3K27me3	0.36625	FALSE
NHM	4	H3K36me3	0.647343	FALSE
NHM	4	H3K4me1	3.62031	FALSE
NHM	4	H3K4me3	7.70188	FALSE
NHM	4	H3K79me2	5.0985	FALSE
NHM	4	H3K9ac	2.25125	FALSE
NHM	4	H3K9me3	0.405863	FALSE
NHM	4	H4K20me1	1.15708	FALSE
NHM	4	H4K8ac	1.03625	FALSE
NHM	4	mH2A1	0.031761	FALSE
NHM	4	mH2A2	0.017742	FALSE
NHM	5	H2AZ	0.4275	FALSE
NHM	5	H2BK120ac	0.491875	FALSE
NHM	5	H2BK12ac	0.482312	FALSE
NHM	5	H2BK5ac	0.475625	FALSE
NHM	5	H3K27ac	0.532083	FALSE
NHM	5	H3K27me3	0.306164	FALSE
NHM	5	H3K36me3	0.821912	FALSE
NHM	5	H3K4me1	1.05969	FALSE
NHM	5	H3K4me3	0.350662	FALSE
NHM	5	H3K79me2	2.624	FALSE
NHM	5	H3K9ac	0.487187	FALSE
NHM	5	H3K9me3	0.377083	FALSE
NHM	5	H4K20me1	1.16688	FALSE
NHM	5	H4K8ac	0.5425	FALSE
NHM	5	mH2A1	0.039773	FALSE
NHM	5	mH2A2	0.023286	FALSE
NHM	6	H2AZ	0.514583	FALSE
NHM	6	H2BK120ac	0.602042	FALSE
NHM	6	H2BK12ac	0.652659	FALSE
NHM	6	H2BK5ac	0.6525	FALSE
NHM	6	H3K27ac	0.755	FALSE
NHM	6	H3K27me3	0.355	FALSE
NHM	6	H3K36me3	3.28085	FALSE
NHM	6	H3K4me1	1.27875	FALSE
NHM	6	H3K4me3	0.439375	FALSE
NHM	6	H3K79me2	3.00171	FALSE
NHM	6	H3K9ac	0.629375	FALSE
NHM	6	H3K9me3	0.46375	FALSE
NHM	6	H4K20me1	1.66452	FALSE
NHM	6	H4K8ac	0.77375	FALSE
NHM	6	mH2A1	0.030819	FALSE
NHM	6	mH2A2	0.018136	FALSE
NHM	7	H2AZ	0.453438	FALSE
NHM	7	H2BK120ac	0.475288	FALSE
NHM	7	H2BK12ac	0.48375	FALSE
NHM	7	H2BK5ac	0.512917	FALSE
NHM	7	H3K27ac	0.521414	FALSE
NHM	7	H3K27me3	0.33875	FALSE
NHM	7	H3K36me3	2.84125	FALSE
NHM	7	H3K4me1	0.707083	FALSE
NHM	7	H3K4me3	0.3595	FALSE
NHM	7	H3K79me2	0.752321	FALSE
NHM	7	H3K9ac	0.501875	FALSE
NHM	7	H3K9me3	0.43	FALSE
NHM	7	H4K20me1	0.945889	FALSE
NHM	7	H4K8ac	0.59175	FALSE
NHM	7	mH2A1	0.036358	FALSE
NHM	7	mH2A2	0.022177	FALSE
NHM	8	H2AZ	0.393333	FALSE
NHM	8	H2BK120ac	0.4025	FALSE
NHM	8	H2BK12ac	0.374643	FALSE
NHM	8	H2BK5ac	0.395938	FALSE
NHM	8	H3K27ac	0.406429	FALSE
NHM	8	H3K27me3	0.29625	FALSE
NHM	8	H3K36me3	1.01833	FALSE
NHM	8	H3K4me1	0.589167	FALSE
NHM	8	H3K4me3	0.304821	FALSE
NHM	8	H3K79me2	0.586216	FALSE
NHM	8	H3K9ac	0.412955	FALSE
NHM	8	H3K9me3	0.363229	FALSE
NHM	8	H4K20me1	0.672917	FALSE
NHM	8	H4K8ac	0.451324	FALSE
NHM	8	mH2A1	0.043554	TRUE
NHM	8	mH2A2	0.027155	FALSE
NHM	9	H2AZ	1.17286	FALSE
NHM	9	H2BK120ac	1.44156	FALSE
NHM	9	H2BK12ac	1.70281	FALSE
NHM	9	H2BK5ac	1.41063	FALSE
NHM	9	H3K27ac	6.539	FALSE
NHM	9	H3K27me3	0.478875	FALSE
NHM	9	H3K36me3	1.73609	FALSE
NHM	9	H3K4me1	6.70833	FALSE
NHM	9	H3K4me3	5.63875	FALSE
NHM	9	H3K79me2	6.51562	FALSE
NHM	9	H3K9ac	3.34219	FALSE
NHM	9	H3K9me3	0.4925	FALSE
NHM	9	H4K20me1	2.42333	FALSE
NHM	9	H4K8ac	1.89083	FALSE
NHM	9	mH2A1	0.023305	FALSE
NHM	9	mH2A2	0.014637	FALSE
NHM	10	H2AZ	0.795625	FALSE
NHM	10	H2BK120ac	1.09625	FALSE
NHM	10	H2BK12ac	1.32875	FALSE
NHM	10	H2BK5ac	1.08625	FALSE
NHM	10	H3K27ac	2.8215	FALSE
NHM	10	H3K27me3	0.42125	FALSE
NHM	10	H3K36me3	1.7075	FALSE
NHM	10	H3K4me1	4.43313	FALSE
NHM	10	H3K4me3	0.861875	FALSE
NHM	10	H3K79me2	4.27813	FALSE
NHM	10	H3K9ac	1.21	FALSE
NHM	10	H3K9me3	0.471667	FALSE
NHM	10	H4K20me1	2.0725	FALSE
NHM	10	H4K8ac	1.34417	FALSE
NHM	10	mH2A1	0.02547	FALSE
NHM	10	mH2A2	0.014785	FALSE
NHM	11	H2AZ	0.7125	FALSE
NHM	11	H2BK120ac	0.8523	FALSE
NHM	11	H2BK12ac	0.98441	FALSE
NHM	11	H2BK5ac	0.901875	FALSE
NHM	11	H3K27ac	1.48	FALSE
NHM	11	H3K27me3	0.454444	FALSE
NHM	11	H3K36me3	3.32985	FALSE
NHM	11	H3K4me1	2.6	FALSE
NHM	11	H3K4me3	0.606375	FALSE
NHM	11	H3K79me2	1.18778	FALSE
NHM	11	H3K9ac	0.904489	FALSE
NHM	11	H3K9me3	0.5	FALSE
NHM	11	H4K20me1	1.39125	FALSE
NHM	11	H4K8ac	1.11187	FALSE
NHM	11	mH2A1	0.025279	FALSE
NHM	11	mH2A2	0.016633	FALSE
NHM	12	H2AZ	0.605	FALSE
NHM	12	H2BK120ac	0.735625	FALSE
NHM	12	H2BK12ac	0.8175	FALSE
NHM	12	H2BK5ac	0.7125	FALSE
NHM	12	H3K27ac	1.0665	FALSE
NHM	12	H3K27me3	0.3575	FALSE
NHM	12	H3K36me3	1.01125	FALSE
NHM	12	H3K4me1	2.57375	FALSE
NHM	12	H3K4me3	0.53325	FALSE
NHM	12	H3K79me2	4.22109	FALSE
NHM	12	H3K9ac	0.736667	FALSE
NHM	12	H3K9me3	0.41875	FALSE
NHM	12	H4K20me1	1.66875	FALSE
NHM	12	H4K8ac	0.85	FALSE
NHM	12	mH2A1	0.032984	FALSE
NHM	12	mH2A2	0.019516	FALSE
NHM	13	H2AZ	1.97875	FALSE
NHM	13	H2BK120ac	1.6225	FALSE
NHM	13	H2BK12ac	1.97812	FALSE
NHM	13	H2BK5ac	1.42125	FALSE
NHM	13	H3K27ac	8.03125	FALSE
NHM	13	H3K27me3	0.510625	FALSE
NHM	13	H3K36me3	0.67875	FALSE
NHM	13	H3K4me1	6.0025	FALSE
NHM	13	H3K4me3	1.96	FALSE
NHM	13	H3K79me2	1.15	FALSE
NHM	13	H3K9ac	2.67792	FALSE
NHM	13	H3K9me3	0.475	FALSE
NHM	13	H4K20me1	0.9575	FALSE
NHM	13	H4K8ac	2.31042	FALSE
NHM	13	mH2A1	0.026489	FALSE
NHM	13	mH2A2	0.016633	FALSE
NHM	14	H2AZ	1.48594	FALSE
NHM	14	H2BK120ac	1.23375	FALSE
NHM	14	H2BK12ac	1.47625	FALSE
NHM	14	H2BK5ac	1.0675	FALSE
NHM	14	H3K27ac	3.70938	FALSE
NHM	14	H3K27me3	0.494375	FALSE
NHM	14	H3K36me3	0.543125	FALSE
NHM	14	H3K4me1	4.33938	FALSE
NHM	14	H3K4me3	0.93125	FALSE
NHM	14	H3K79me2	0.782917	FALSE
NHM	14	H3K9ac	1.26063	FALSE
NHM	14	H3K9me3	0.45875	FALSE
NHM	14	H4K20me1	0.84125	FALSE
NHM	14	H4K8ac	1.5025	FALSE
NHM	14	mH2A1	0.031583	FALSE
NHM	14	mH2A2	0.02129	FALSE
NHM	15	H2AZ	1.00562	FALSE
NHM	15	H2BK120ac	1.025	FALSE
NHM	15	H2BK12ac	1.16875	FALSE
NHM	15	H2BK5ac	0.883021	FALSE
NHM	15	H3K27ac	2.74012	FALSE
NHM	15	H3K27me3	0.464844	FALSE
NHM	15	H3K36me3	0.516459	FALSE
NHM	15	H3K4me1	3.29952	FALSE
NHM	15	H3K4me3	0.579375	FALSE
NHM	15	H3K79me2	0.66875	FALSE
NHM	15	H3K9ac	0.82875	FALSE
NHM	15	H3K9me3	0.442236	FALSE
NHM	15	H4K20me1	0.739375	FALSE
NHM	15	H4K8ac	1.14802	FALSE
NHM	15	mH2A1	0.033111	FALSE
NHM	15	mH2A2	0.022695	FALSE
NHM	16	H2AZ	1.8375	FALSE
NHM	16	H2BK120ac	0.86375	FALSE
NHM	16	H2BK12ac	0.985	FALSE
NHM	16	H2BK5ac	0.752083	FALSE
NHM	16	H3K27ac	1.3775	FALSE
NHM	16	H3K27me3	0.58375	FALSE
NHM	16	H3K36me3	0.4475	FALSE
NHM	16	H3K4me1	2.93292	FALSE
NHM	16	H3K4me3	0.970937	FALSE
NHM	16	H3K79me2	0.615625	FALSE
NHM	16	H3K9ac	0.9925	FALSE
NHM	16	H3K9me3	0.46125	FALSE
NHM	16	H4K20me1	0.71625	FALSE
NHM	16	H4K8ac	1.1225	FALSE
NHM	16	mH2A1	0.032347	FALSE
NHM	16	mH2A2	0.022621	FALSE
NHM	17	H2AZ	0.828125	FALSE
NHM	17	H2BK120ac	0.759375	FALSE
NHM	17	H2BK12ac	0.855	FALSE
NHM	17	H2BK5ac	0.683125	FALSE
NHM	17	H3K27ac	1.02	FALSE
NHM	17	H3K27me3	0.51375	FALSE
NHM	17	H3K36me3	0.50125	FALSE
NHM	17	H3K4me1	2.38125	FALSE
NHM	17	H3K4me3	0.46375	FALSE
NHM	17	H3K79me2	0.60375	FALSE
NHM	17	H3K9ac	0.639583	FALSE
NHM	17	H3K9me3	0.44875	FALSE
NHM	17	H4K20me1	0.75	FALSE
NHM	17	H4K8ac	0.854792	FALSE
NHM	17	mH2A1	0.037674	FALSE
NHM	17	mH2A2	0.03168	FALSE
NHM	18	H2AZ	0.6875	FALSE
NHM	18	H2BK120ac	0.69125	FALSE
NHM	18	H2BK12ac	0.68	FALSE
NHM	18	H2BK5ac	0.614375	FALSE
NHM	18	H3K27ac	2.145	FALSE
NHM	18	H3K27me3	0.358125	FALSE
NHM	18	H3K36me3	0.38625	FALSE
NHM	18	H3K4me1	1.60625	FALSE
NHM	18	H3K4me3	0.425365	FALSE
NHM	18	H3K79me2	0.4475	FALSE
NHM	18	H3K9ac	0.59625	FALSE
NHM	18	H3K9me3	0.38125	FALSE
NHM	18	H4K20me1	0.5725	FALSE
NHM	18	H4K8ac	0.716875	FALSE
NHM	18	mH2A1	0.038714	FALSE
NHM	18	mH2A2	0.0254295	FALSE
NHM	19	H2AZ	0.64125	FALSE
NHM	19	H2BK120ac	0.454375	FALSE
NHM	19	H2BK12ac	0.4575	FALSE
NHM	19	H2BK5ac	0.42375	FALSE
NHM	19	H3K27ac	0.455625	FALSE
NHM	19	H3K27me3	0.419375	FALSE
NHM	19	H3K36me3	0.345	FALSE
NHM	19	H3K4me1	1.03625	FALSE
NHM	19	H3K4me3	0.344375	FALSE
NHM	19	H3K79me2	0.3575	FALSE
NHM	19	H3K9ac	0.43375	FALSE
NHM	19	H3K9me3	0.4075	FALSE
NHM	19	H4K20me1	0.53375	FALSE
NHM	19	H4K8ac	0.49375	FALSE
NHM	19	mH2A1	0.046228	TRUE
NHM	19	mH2A2	0.042578	TRUE
NHM	20	H2AZ	0.5375	FALSE
NHM	20	H2BK120ac	0.519643	FALSE
NHM	20	H2BK12ac	0.52725	FALSE
NHM	20	H2BK5ac	0.5755	FALSE
NHM	20	H3K27ac	0.478333	FALSE
NHM	20	H3K27me3	0.511042	FALSE
NHM	20	H3K36me3	3.15828	FALSE
NHM	20	H3K4me1	0.595	FALSE
NHM	20	H3K4me3	0.56125	FALSE
NHM	20	H3K79me2	0.885938	FALSE
NHM	20	H3K9ac	0.48375	FALSE
NHM	20	H3K9me3	2.57625	FALSE
NHM	20	H4K20me1	0.858125	FALSE
NHM	20	H4K8ac	0.6675	FALSE
NHM	20	mH2A1	0.030787	FALSE
NHM	20	mH2A2	0.020698	FALSE
NHM	21	H2AZ	0.61875	FALSE
NHM	21	H2BK120ac	0.489604	FALSE
NHM	21	H2BK12ac	0.486667	FALSE
NHM	21	H2BK5ac	0.50247	FALSE
NHM	21	H3K27ac	0.37625	FALSE
NHM	21	H3K27me3	0.72625	FALSE
NHM	21	H3K36me3	0.51875	FALSE
NHM	21	H3K4me1	0.49375	FALSE
NHM	21	H3K4me3	0.471667	FALSE
NHM	21	H3K79me2	0.464687	FALSE
NHM	21	H3K9ac	0.43125	FALSE
NHM	21	H3K9me3	2.39938	FALSE
NHM	21	H4K20me1	0.631458	FALSE
NHM	21	H4K8ac	0.59225	FALSE
NHM	21	mH2A1	0.034282	FALSE
NHM	21	mH2A2	0.0377005	TRUE
NHM	22	H2AZ	1.11844	FALSE
NHM	22	H2BK120ac	0.608125	FALSE
NHM	22	H2BK12ac	0.56625	FALSE
NHM	22	H2BK5ac	0.54	FALSE
NHM	22	H3K27ac	0.97375	FALSE
NHM	22	H3K27me3	0.463834	FALSE
NHM	22	H3K36me3	0.365	FALSE
NHM	22	H3K4me1	1.48	FALSE
NHM	22	H3K4me3	2.156	FALSE
NHM	22	H3K79me2	0.541406	FALSE
NHM	22	H3K9ac	0.94125	FALSE
NHM	22	H3K9me3	0.405458	FALSE
NHM	22	H4K20me1	0.57625	FALSE
NHM	22	H4K8ac	0.71	FALSE
NHM	22	mH2A1	0.031837	FALSE
NHM	22	mH2A2	0.022178	FALSE
NHM	23	H2AZ	1.73792	FALSE
NHM	23	H2BK120ac	0.941719	FALSE
NHM	23	H2BK12ac	1.04625	FALSE
NHM	23	H2BK5ac	0.8525	FALSE
NHM	23	H3K27ac	1.28969	FALSE
NHM	23	H3K27me3	5.0325	FALSE
NHM	23	H3K36me3	0.566875	FALSE
NHM	23	H3K4me1	3.55773	FALSE
NHM	23	H3K4me3	3.0975	FALSE
NHM	23	H3K79me2	0.768958	FALSE
NHM	23	H3K9ac	1.30062	FALSE
NHM	23	H3K9me3	0.680417	FALSE
NHM	23	H4K20me1	1.09125	FALSE
NHM	23	H4K8ac	1.18625	FALSE
NHM	23	mH2A1	0.020121	FALSE
NHM	23	mH2A2	0.022176	FALSE
NHM	24	H2AZ	0.716217	FALSE
NHM	24	H2BK120ac	0.629604	FALSE
NHM	24	H2BK12ac	0.659375	FALSE
NHM	24	H2BK5ac	0.6115	FALSE
NHM	24	H3K27ac	0.530929	FALSE
NHM	24	H3K27me3	2.40937	FALSE
NHM	24	H3K36me3	0.495909	FALSE
NHM	24	H3K4me1	0.964114	FALSE
NHM	24	H3K4me3	0.4775	FALSE
NHM	24	H3K79me2	0.55125	FALSE
NHM	24	H3K9ac	0.58375	FALSE
NHM	24	H3K9me3	0.599375	FALSE
NHM	24	H4K20me1	0.918125	FALSE
NHM	24	H4K8ac	0.737121	FALSE
NHM	24	mH2A1	0.037186	FALSE
NHM	24	mH2A2	0.049239	TRUE
NHM	25	H2AZ	0.491112	FALSE
NHM	25	H2BK120ac	0.412552	FALSE
NHM	25	H2BK12ac	0.39846	FALSE
NHM	25	H2BK5ac	0.381181	FALSE
NHM	25	H3K27ac	0.350347	FALSE
NHM	25	H3K27me3	0.477808	FALSE
NHM	25	H3K36me3	0.355	FALSE
NHM	25	H3K4me1	0.526974	FALSE
NHM	25	H3K4me3	0.312596	FALSE
NHM	25	H3K79me2	0.37125	FALSE
NHM	25	H3K9ac	0.385208	FALSE
NHM	25	H3K9me3	0.452325	FALSE
NHM	25	H4K20me1	0.526806	FALSE
NHM	25	H4K8ac	0.440933	FALSE
NHM	25	mH2A1	0.054593	TRUE
NHM	25	mH2A2	0.058433	TRUE
HepG2	1	H2AZ	5.2	FALSE
HepG2	1	H2BK120ac	1.3275	FALSE
HepG2	1	H2BK12ac	0.845	FALSE
HepG2	1	H2BK5ac	1.3675	FALSE
HepG2	1	H3K27ac	10.3175	FALSE
HepG2	1	H3K27me3	0.395	FALSE
HepG2	1	H3K36me3	0.3875	FALSE
HepG2	1	H3K4me1	1.42667	FALSE
HepG2	1	H3K4me3	23.7538	FALSE
HepG2	1	H3K79me2	1.05438	FALSE
HepG2	1	H3K9ac	9.05667	FALSE
HepG2	1	H3K9me3	0.44375	FALSE
HepG2	1	H4K20me1	0.516875	FALSE
HepG2	1	H4K8ac	1.675	FALSE
HepG2	1	mH2A1	2.3	FALSE
HepG2	1	mH2A2	1.84746	FALSE
HepG2	2	H2AZ	7.07625	FALSE
HepG2	2	H2BK120ac	1.44425	FALSE
HepG2	2	H2BK12ac	1.31958	FALSE
HepG2	2	H2BK5ac	1.22656	FALSE
HepG2	2	H3K27ac	8.23875	FALSE
HepG2	2	H3K27me3	0.635208	FALSE
HepG2	2	H3K36me3	0.428125	FALSE
HepG2	2	H3K4me1	3.8575	FALSE
HepG2	2	H3K4me3	17.1379	FALSE
HepG2	2	H3K79me2	0.99725	FALSE
HepG2	2	H3K9ac	7.205	FALSE
HepG2	2	H3K9me3	0.513333	FALSE
HepG2	2	H4K20me1	0.5975	FALSE
HepG2	2	H4K8ac	2.11875	FALSE
HepG2	2	mH2A1	3.46939	FALSE
HepG2	2	mH2A2	3	FALSE
HepG2	3	H2AZ	7.54225	FALSE
HepG2	3	H2BK120ac	2.943	FALSE
HepG2	3	H2BK12ac	1.52958	FALSE
HepG2	3	H2BK5ac	4.30175	FALSE
HepG2	3	H3K27ac	23.5794	FALSE
HepG2	3	H3K27me3	0.476	FALSE
HepG2	3	H3K36me3	0.584583	FALSE
HepG2	3	H3K4me1	3.07917	FALSE
HepG2	3	H3K4me3	60.5822	FALSE
HepG2	3	H3K79me2	5.5205	FALSE
HepG2	3	H3K9ac	26.6153	FALSE
HepG2	3	H3K9me3	0.539375	FALSE
HepG2	3	H4K20me1	0.8585	FALSE
HepG2	3	H4K8ac	3.77775	FALSE
HepG2	3	mH2A1	2.88136	FALSE
HepG2	3	mH2A2	2.5	FALSE
HepG2	4	H2AZ	0.927041	FALSE
HepG2	4	H2BK120ac	1.09	FALSE
HepG2	4	H2BK12ac	1.01375	FALSE
HepG2	4	H2BK5ac	1.13232	FALSE
HepG2	4	H3K27ac	2.37875	FALSE
HepG2	4	H3K27me3	0.352693	FALSE
HepG2	4	H3K36me3	0.604375	FALSE
HepG2	4	H3K4me1	3.90734	FALSE
HepG2	4	H3K4me3	5.37875	FALSE
HepG2	4	H3K79me2	5.93567	FALSE
HepG2	4	H3K9ac	2.90859	FALSE
HepG2	4	H3K9me3	0.421875	FALSE
HepG2	4	H4K20me1	0.99125	FALSE
HepG2	4	H4K8ac	1.23839	FALSE
HepG2	4	mH2A1	3.13333	FALSE
HepG2	4	mH2A2	2.79487	FALSE
HepG2	5	H2AZ	0.377054	FALSE
HepG2	5	H2BK120ac	0.469167	FALSE
HepG2	5	H2BK12ac	0.470298	FALSE
HepG2	5	H2BK5ac	0.479375	FALSE
HepG2	5	H3K27ac	0.555833	FALSE
HepG2	5	H3K27me3	0.296667	FALSE
HepG2	5	H3K36me3	0.836667	FALSE
HepG2	5	H3K4me1	0.953421	FALSE
HepG2	5	H3K4me3	0.3425	FALSE
HepG2	5	H3K79me2	2.85509	FALSE
HepG2	5	H3K9ac	0.485625	FALSE
HepG2	5	H3K9me3	0.37625	FALSE
HepG2	5	H4K20me1	0.963125	FALSE
HepG2	5	H4K8ac	0.569583	FALSE
HepG2	5	mH2A1	3.25	FALSE
HepG2	5	mH2A2	2.92857	FALSE
HepG2	6	H2AZ	0.381875	FALSE
HepG2	6	H2BK120ac	0.46875	FALSE
HepG2	6	H2BK12ac	0.493958	FALSE
HepG2	6	H2BK5ac	0.53125	FALSE
HepG2	6	H3K27ac	0.587031	FALSE
HepG2	6	H3K27me3	0.316875	FALSE
HepG2	6	H3K36me3	3.12188	FALSE
HepG2	6	H3K4me1	0.930417	FALSE
HepG2	6	H3K4me3	0.365	FALSE
HepG2	6	H3K79me2	3.42625	FALSE
HepG2	6	H3K9ac	0.5475	FALSE
HepG2	6	H3K9me3	0.4325	FALSE
HepG2	6	H4K20me1	1.25937	FALSE
HepG2	6	H4K8ac	0.68775	FALSE
HepG2	6	mH2A1	2.8718	FALSE
HepG2	6	mH2A2	2.6	FALSE
HepG2	7	H2AZ	0.357612	FALSE
HepG2	7	H2BK120ac	0.336875	FALSE
HepG2	7	H2BK12ac	0.345	FALSE
HepG2	7	H2BK5ac	0.37875	FALSE
HepG2	7	H3K27ac	0.410625	FALSE
HepG2	7	H3K27me3	0.31375	FALSE
HepG2	7	H3K36me3	2.79188	FALSE
HepG2	7	H3K4me1	0.524062	FALSE
HepG2	7	H3K4me3	0.303125	FALSE
HepG2	7	H3K79me2	0.59748	FALSE
HepG2	7	H3K9ac	0.431802	FALSE
HepG2	7	H3K9me3	0.412	FALSE
HepG2	7	H4K20me1	0.653689	FALSE
HepG2	7	H4K8ac	0.495	FALSE
HepG2	7	mH2A1	2.8816	FALSE
HepG2	7	mH2A2	2.62963	FALSE
HepG2	8	H2AZ	0.349	FALSE
HepG2	8	H2BK120ac	0.319706	FALSE
HepG2	8	H2BK12ac	0.30575	FALSE
HepG2	8	H2BK5ac	0.33125	FALSE
HepG2	8	H3K27ac	0.368095	FALSE
HepG2	8	H3K27me3	0.289583	FALSE
HepG2	8	H3K36me3	1.08167	FALSE
HepG2	8	H3K4me1	0.486875	FALSE
HepG2	8	H3K4me3	0.280575	FALSE
HepG2	8	H3K79me2	0.50975	FALSE
HepG2	8	H3K9ac	0.38375	FALSE
HepG2	8	H3K9me3	0.365	FALSE
HepG2	8	H4K20me1	0.542212	FALSE
HepG2	8	H4K8ac	0.413594	FALSE
HepG2	8	mH2A1	3.45	FALSE
HepG2	8	mH2A2	3.06977	FALSE
HepG2	9	H2AZ	1.00369	FALSE
HepG2	9	H2BK120ac	2.09744	FALSE
HepG2	9	H2BK12ac	1.87375	FALSE
HepG2	9	H2BK5ac	2.75377	FALSE
HepG2	9	H3K27ac	8.20698	FALSE
HepG2	9	H3K27me3	0.370208	FALSE
HepG2	9	H3K36me3	1.08611	FALSE
HepG2	9	H3K4me1	5.66817	FALSE
HepG2	9	H3K4me3	3.50506	FALSE
HepG2	9	H3K79me2	7.88467	FALSE
HepG2	9	H3K9ac	4.70142	FALSE
HepG2	9	H3K9me3	0.45	FALSE
HepG2	9	H4K20me1	1.70188	FALSE
HepG2	9	H4K8ac	2.10323	FALSE
HepG2	9	mH2A1	3.23944	FALSE
HepG2	9	mH2A2	2.97368	FALSE
HepG2	10	H2AZ	0.601667	FALSE
HepG2	10	H2BK120ac	1.13	FALSE
HepG2	10	H2BK12ac	1.28944	FALSE
HepG2	10	H2BK5ac	1.20375	FALSE
HepG2	10	H3K27ac	3.14167	FALSE
HepG2	10	H3K27me3	0.34375	FALSE
HepG2	10	H3K36me3	1.0535	FALSE
HepG2	10	H3K4me1	3.22667	FALSE
HepG2	10	H3K4me3	0.83875	FALSE
HepG2	10	H3K79me2	5.05875	FALSE
HepG2	10	H3K9ac	1.23875	FALSE
HepG2	10	H3K9me3	0.408125	FALSE
HepG2	10	H4K20me1	1.43458	FALSE
HepG2	10	H4K8ac	1.24063	FALSE
HepG2	10	mH2A1	3.18524	FALSE
HepG2	10	mH2A2	2.88496	FALSE
HepG2	11	H2AZ	0.555	FALSE
HepG2	11	H2BK120ac	0.694297	FALSE
HepG2	11	H2BK12ac	0.8025	FALSE
HepG2	11	H2BK5ac	0.6825	FALSE
HepG2	11	H3K27ac	2.20625	FALSE
HepG2	11	H3K27me3	0.36	FALSE
HepG2	11	H3K36me3	3.01047	FALSE
HepG2	11	H3K4me1	2.29604	FALSE
HepG2	11	H3K4me3	0.56875	FALSE
HepG2	11	H3K79me2	0.946375	FALSE
HepG2	11	H3K9ac	0.80875	FALSE
HepG2	11	H3K9me3	0.435	FALSE
HepG2	11	H4K20me1	0.885625	FALSE
HepG2	11	H4K8ac	0.88875	FALSE
HepG2	11	mH2A1	2.97222	FALSE
HepG2	11	mH2A2	2.70909	FALSE
HepG2	12	H2AZ	0.50125	FALSE
HepG2	12	H2BK120ac	0.803333	FALSE
HepG2	12	H2BK12ac	0.85125	FALSE
HepG2	12	H2BK5ac	0.81125	FALSE
HepG2	12	H3K27ac	1.22625	FALSE
HepG2	12	H3K27me3	0.33025	FALSE
HepG2	12	H3K36me3	0.899583	FALSE
HepG2	12	H3K4me1	2.36375	FALSE
HepG2	12	H3K4me3	0.635208	FALSE
HepG2	12	H3K79me2	5.61042	FALSE
HepG2	12	H3K9ac	0.826875	FALSE
HepG2	12	H3K9me3	0.3975	FALSE
HepG2	12	H4K20me1	1.36625	FALSE
HepG2	12	H4K8ac	0.905	FALSE
HepG2	12	mH2A1	2.95	FALSE
HepG2	12	mH2A2	2.65906	FALSE
HepG2	13	H2AZ	1.91	FALSE
HepG2	13	H2BK120ac	2.04125	FALSE
HepG2	13	H2BK12ac	2.24698	FALSE
HepG2	13	H2BK5ac	2.56792	FALSE
HepG2	13	H3K27ac	7.84825	FALSE
HepG2	13	H3K27me3	0.481708	FALSE
HepG2	13	H3K36me3	0.505	FALSE
HepG2	13	H3K4me1	4.4575	FALSE
HepG2	13	H3K4me3	1.3825	FALSE
HepG2	13	H3K79me2	0.7875	FALSE
HepG2	13	H3K9ac	3.27266	FALSE
HepG2	13	H3K9me3	0.4425	FALSE
HepG2	13	H4K20me1	0.60625	FALSE
HepG2	13	H4K8ac	2.08125	FALSE
HepG2	13	mH2A1	4.3587	TRUE
HepG2	13	mH2A2	3.84058	TRUE
HepG2	14	H2AZ	1.435	FALSE
HepG2	14	H2BK120ac	1.1775	FALSE
HepG2	14	H2BK12ac	1.4	FALSE
HepG2	14	H2BK5ac	0.999271	FALSE
HepG2	14	H3K27ac	4.19641	FALSE
HepG2	14	H3K27me3	0.49375	FALSE
HepG2	14	H3K36me3	0.465	FALSE
HepG2	14	H3K4me1	3.10062	FALSE
HepG2	14	H3K4me3	0.87275	FALSE
HepG2	14	H3K79me2	0.55125	FALSE
HepG2	14	H3K9ac	1.45125	FALSE
HepG2	14	H3K9me3	0.431875	FALSE
HepG2	14	H4K20me1	0.5875	FALSE
HepG2	14	H4K8ac	1.2925	FALSE
HepG2	14	mH2A1	4.9	TRUE
HepG2	14	mH2A2	4.35	TRUE
HepG2	15	H2AZ	0.900625	FALSE
HepG2	15	H2BK120ac	0.9175	FALSE
HepG2	15	H2BK12ac	1.09	FALSE
HepG2	15	H2BK5ac	0.77375	FALSE
HepG2	15	H3K27ac	3.47125	FALSE
HepG2	15	H3K27me3	0.46	FALSE
HepG2	15	H3K36me3	0.4775	FALSE
HepG2	15	H3K4me1	2.625	FALSE
HepG2	15	H3K4me3	0.625	FALSE
HepG2	15	H3K79me2	0.52875	FALSE
HepG2	15	H3K9ac	0.94125	FALSE
HepG2	15	H3K9me3	0.4175	FALSE
HepG2	15	H4K20me1	0.575625	FALSE
HepG2	15	H4K8ac	0.97875	FALSE
HepG2	15	mH2A1	4.72111	TRUE
HepG2	15	mH2A2	4.2	TRUE
HepG2	16	H2AZ	2.0425	FALSE
HepG2	16	H2BK120ac	0.8425	FALSE
HepG2	16	H2BK12ac	0.96	FALSE
HepG2	16	H2BK5ac	0.6925	FALSE
HepG2	16	H3K27ac	1.5375	FALSE
HepG2	16	H3K27me3	0.59	FALSE
HepG2	16	H3K36me3	0.40875	FALSE
HepG2	16	H3K4me1	2.53375	FALSE
HepG2	16	H3K4me3	0.878333	FALSE
HepG2	16	H3K79me2	0.469167	FALSE
HepG2	16	H3K9ac	1.1425	FALSE
HepG2	16	H3K9me3	0.45125	FALSE
HepG2	16	H4K20me1	0.577917	FALSE
HepG2	16	H4K8ac	1.0625	FALSE
HepG2	16	mH2A1	4.6	TRUE
HepG2	16	mH2A2	4.05	TRUE
HepG2	17	H2AZ	0.74875	FALSE
HepG2	17	H2BK120ac	0.64625	FALSE
HepG2	17	H2BK12ac	0.755	FALSE
HepG2	17	H2BK5ac	0.56	FALSE
HepG2	17	H3K27ac	1.17875	FALSE
HepG2	17	H3K27me3	0.52	FALSE
HepG2	17	H3K36me3	0.475	FALSE
HepG2	17	H3K4me1	2.23805	FALSE
HepG2	17	H3K4me3	0.48	FALSE
HepG2	17	H3K79me2	0.49	FALSE
HepG2	17	H3K9ac	0.646875	FALSE
HepG2	17	H3K9me3	0.42875	FALSE
HepG2	17	H4K20me1	0.635625	FALSE
HepG2	17	H4K8ac	0.76125	FALSE
HepG2	17	mH2A1	4.25	TRUE
HepG2	17	mH2A2	3.775	TRUE
HepG2	18	H2AZ	0.669663	FALSE
HepG2	18	H2BK120ac	0.58	FALSE
HepG2	18	H2BK12ac	0.6175	FALSE
HepG2	18	H2BK5ac	0.510625	FALSE
HepG2	18	H3K27ac	2.60688	FALSE
HepG2	18	H3K27me3	0.42	FALSE
HepG2	18	H3K36me3	0.38625	FALSE
HepG2	18	H3K4me1	1.3975	FALSE
HepG2	18	H3K4me3	0.438603	FALSE
HepG2	18	H3K79me2	0.389883	FALSE
HepG2	18	H3K9ac	0.619375	FALSE
HepG2	18	H3K9me3	0.3975	FALSE
HepG2	18	H4K20me1	0.509375	FALSE
HepG2	18	H4K8ac	0.636875	FALSE
HepG2	18	mH2A1	4.5	TRUE
HepG2	18	mH2A2	4	TRUE
HepG2	19	H2AZ	0.653333	FALSE
HepG2	19	H2BK120ac	0.35875	FALSE
HepG2	19	H2BK12ac	0.370625	FALSE
HepG2	19	H2BK5ac	0.355	FALSE
HepG2	19	H3K27ac	0.46	FALSE
HepG2	19	H3K27me3	0.477083	FALSE
HepG2	19	H3K36me3	0.3275	FALSE
HepG2	19	H3K4me1	0.885521	FALSE
HepG2	19	H3K4me3	0.33	FALSE
HepG2	19	H3K79me2	0.30625	FALSE
HepG2	19	H3K9ac	0.405	FALSE
HepG2	19	H3K9me3	0.42	FALSE
HepG2	19	H4K20me1	0.49625	FALSE
HepG2	19	H4K8ac	0.4525	FALSE
HepG2	19	mH2A1	3.85	FALSE
HepG2	19	mH2A2	3.5	TRUE
HepG2	20	H2AZ	0.387057	FALSE
HepG2	20	H2BK120ac	0.349199	FALSE
HepG2	20	H2BK12ac	0.353825	FALSE
HepG2	20	H2BK5ac	0.392693	FALSE
HepG2	20	H3K27ac	0.36375	FALSE
HepG2	20	H3K27me3	0.423438	FALSE
HepG2	20	H3K36me3	3.04937	FALSE
HepG2	20	H3K4me1	0.435891	FALSE
HepG2	20	H3K4me3	0.509375	FALSE
HepG2	20	H3K79me2	0.636285	FALSE
HepG2	20	H3K9ac	0.38625	FALSE
HepG2	20	H3K9me3	2.5825	FALSE
HepG2	20	H4K20me1	0.577067	FALSE
HepG2	20	H4K8ac	0.5025	FALSE
HepG2	20	mH2A1	2.90384	FALSE
HepG2	20	mH2A2	2.6701	FALSE
HepG2	21	H2AZ	0.46375	FALSE
HepG2	21	H2BK120ac	0.324375	FALSE
HepG2	21	H2BK12ac	0.3375	FALSE
HepG2	21	H2BK5ac	0.360542	FALSE
HepG2	21	H3K27ac	0.31625	FALSE
HepG2	21	H3K27me3	0.575625	FALSE
HepG2	21	H3K36me3	0.490625	FALSE
HepG2	21	H3K4me1	0.386875	FALSE
HepG2	21	H3K4me3	0.441562	FALSE
HepG2	21	H3K79me2	0.322917	FALSE
HepG2	21	H3K9ac	0.345625	FALSE
HepG2	21	H3K9me3	2.37921	FALSE
HepG2	21	H4K20me1	0.506406	FALSE
HepG2	21	H4K8ac	0.45625	FALSE
HepG2	21	mH2A1	3.46769	FALSE
HepG2	21	mH2A2	3.11111	FALSE
HepG2	22	H2AZ	1.23089	FALSE
HepG2	22	H2BK120ac	0.7025	FALSE
HepG2	22	H2BK12ac	0.686875	FALSE
HepG2	22	H2BK5ac	0.60375	FALSE
HepG2	22	H3K27ac	1.21042	FALSE
HepG2	22	H3K27me3	0.576875	FALSE
HepG2	22	H3K36me3	0.38	FALSE
HepG2	22	H3K4me1	1.39587	FALSE
HepG2	22	H3K4me3	1.07617	FALSE
HepG2	22	H3K79me2	0.44625	FALSE
HepG2	22	H3K9ac	1.00438	FALSE
HepG2	22	H3K9me3	0.450417	FALSE
HepG2	22	H4K20me1	0.54	FALSE
HepG2	22	H4K8ac	0.847917	FALSE
HepG2	22	mH2A1	4.2	TRUE
HepG2	22	mH2A2	3.7	TRUE
HepG2	23	H2AZ	1.78875	FALSE
HepG2	23	H2BK120ac	0.688438	FALSE
HepG2	23	H2BK12ac	0.725521	FALSE
HepG2	23	H2BK5ac	0.557344	FALSE
HepG2	23	H3K27ac	1.22812	FALSE
HepG2	23	H3K27me3	4.61875	FALSE
HepG2	23	H3K36me3	0.409375	FALSE
HepG2	23	H3K4me1	2.64167	FALSE
HepG2	23	H3K4me3	3.08244	FALSE
HepG2	23	H3K79me2	0.4875	FALSE
HepG2	23	H3K9ac	1.30125	FALSE
HepG2	23	H3K9me3	0.624557	FALSE
HepG2	23	H4K20me1	0.750417	FALSE
HepG2	23	H4K8ac	0.9025	FALSE
HepG2	23	mH2A1	4.46339	TRUE
HepG2	23	mH2A2	3.92827	TRUE
HepG2	24	H2AZ	0.564375	FALSE
HepG2	24	H2BK120ac	0.395901	FALSE
HepG2	24	H2BK12ac	0.409353	FALSE
HepG2	24	H2BK5ac	0.384063	FALSE
HepG2	24	H3K27ac	0.382868	FALSE
HepG2	24	H3K27me3	2.51047	FALSE
HepG2	24	H3K36me3	0.3575	FALSE
HepG2	24	H3K4me1	0.73901	FALSE
HepG2	24	H3K4me3	0.392877	FALSE
HepG2	24	H3K79me2	0.345736	FALSE
HepG2	24	H3K9ac	0.450429	FALSE
HepG2	24	H3K9me3	0.547022	FALSE
HepG2	24	H4K20me1	0.681605	FALSE
HepG2	24	H4K8ac	0.5125	FALSE
HepG2	24	mH2A1	4.42136	TRUE
HepG2	24	mH2A2	3.90678	TRUE
HepG2	25	H2AZ	0.457812	FALSE
HepG2	25	H2BK120ac	0.322998	FALSE
HepG2	25	H2BK12ac	0.318009	FALSE
HepG2	25	H2BK5ac	0.317708	FALSE
HepG2	25	H3K27ac	0.334709	FALSE
HepG2	25	H3K27me3	0.475625	FALSE
HepG2	25	H3K36me3	0.331894	FALSE
HepG2	25	H3K4me1	0.475485	FALSE
HepG2	25	H3K4me3	0.293833	FALSE
HepG2	25	H3K79me2	0.304602	FALSE
HepG2	25	H3K9ac	0.354118	FALSE
HepG2	25	H3K9me3	0.449568	FALSE
HepG2	25	H4K20me1	0.478	FALSE
HepG2	25	H4K8ac	0.390625	FALSE
HepG2	25	mH2A1	4.39554	TRUE
HepG2	25	mH2A2	3.98837	TRUE

## Sheet: Fig1c
Heatmap of median Z scores of the log-normalized input-corrected ChIP-seq signal of 6 histone marks/variants used in classifying the CRE sites in each CRE class in 4 cell lines
Cell Line	CRE Class	Histone mark / variant	Median Z		Cell Line	CRE Class	n
HMEC	ATAC-only	H3K27ac	-0.199546		HMEC	ATAC-only	12544
HMEC	ATAC-only	H3K4me1	0.0895979		NHM	ATAC-only	6292
HMEC	ATAC-only	H3K4me3	-0.412126		MCF7	ATAC-only	6131
HMEC	ATAC-only	H3K27me3	-0.317242		HepG2	ATAC-only	13202
HMEC	ATAC-only	mH2A1	-0.756546		HMEC	Active	17874
HMEC	ATAC-only	mH2A2	-0.705864		NHM	Active	8063
HMEC	Active	H3K27ac	1.22287		MCF7	Active	9316
HMEC	Active	H3K4me1	0.76916		HepG2	Active	22681
HMEC	Active	H3K4me3	0.266913		HMEC	APL	9276
HMEC	Active	H3K27me3	-0.361942		NHM	APL	5661
HMEC	Active	mH2A1	0.128454		MCF7	APL	10285
HMEC	Active	mH2A2	0.0658071		HepG2	APL	20829
HMEC	APL	H3K27ac	0.572182		HMEC	Inactive	7279
HMEC	APL	H3K4me1	-0.530183		NHM	Inactive	9096
HMEC	APL	H3K4me3	2.02089		MCF7	Inactive	7545
HMEC	APL	H3K27me3	0.520328		HepG2	Inactive	12358
HMEC	APL	mH2A1	-1.03952		HMEC	mBE	18833
HMEC	APL	mH2A2	-1.18371		NHM	mBE	6405
HMEC	Inactive	H3K27ac	-1.0991		MCF7	mBE	9854
HMEC	Inactive	H3K4me1	-0.0354658		HepG2	mBE	14547
HMEC	Inactive	H3K4me3	-0.140257
HMEC	Inactive	H3K27me3	0.941778
HMEC	Inactive	mH2A1	0.0850595
HMEC	Inactive	mH2A2	0.0592866
HMEC	mBE	H3K27ac	-0.434991
HMEC	mBE	H3K4me1	-0.286395
HMEC	mBE	H3K4me3	-0.469051
HMEC	mBE	H3K27me3	0.103303
HMEC	mBE	mH2A1	0.993979
HMEC	mBE	mH2A2	1.01093
NHM	ATAC-only	H3K27ac	0.117535
NHM	ATAC-only	H3K4me1	0.312849
NHM	ATAC-only	H3K4me3	0.171847
NHM	ATAC-only	H3K27me3	-0.325788
NHM	ATAC-only	mH2A1	-0.270136
NHM	ATAC-only	mH2A2	-0.753388
NHM	Active	H3K27ac	0.786782
NHM	Active	H3K4me1	0.691337
NHM	Active	H3K4me3	0.562227
NHM	Active	H3K27me3	0.116435
NHM	Active	mH2A1	-0.108344
NHM	Active	mH2A2	-0.271453
NHM	APL	H3K27ac	1.51984
NHM	APL	H3K4me1	1.45905
NHM	APL	H3K4me3	1.45035
NHM	APL	H3K27me3	0.959834
NHM	APL	mH2A1	-1.24932
NHM	APL	mH2A2	-0.963167
NHM	Inactive	H3K27ac	-0.736011
NHM	Inactive	H3K4me1	-0.768928
NHM	Inactive	H3K4me3	-0.70138
NHM	Inactive	H3K27me3	-0.53057
NHM	Inactive	mH2A1	0.379908
NHM	Inactive	mH2A2	0.298619
NHM	mBE	H3K27ac	0.0359847
NHM	mBE	H3K4me1	0.16281
NHM	mBE	H3K4me3	0.0982479
NHM	mBE	H3K27me3	0.867449
NHM	mBE	mH2A1	0.440068
NHM	mBE	mH2A2	0.764408
MCF7	ATAC-only	H3K27ac	-0.0380847
MCF7	ATAC-only	H3K4me1	-0.204527
MCF7	ATAC-only	H3K4me3	1.00004
MCF7	ATAC-only	H3K27me3	-0.530193
MCF7	ATAC-only	mH2A1	-1.39814
MCF7	ATAC-only	mH2A2	-1.17022
MCF7	Active	H3K27ac	0.663975
MCF7	Active	H3K4me1	1.17638
MCF7	Active	H3K4me3	-0.518163
MCF7	Active	H3K27me3	-0.215426
MCF7	Active	mH2A1	0.064098
MCF7	Active	mH2A2	0.0241148
MCF7	APL	H3K27ac	0.948908
MCF7	APL	H3K4me1	-0.765712
MCF7	APL	H3K4me3	1.27652
MCF7	APL	H3K27me3	-0.625449
MCF7	APL	mH2A1	0.120474
MCF7	APL	mH2A2	-0.459288
MCF7	Inactive	H3K27ac	-1.1916
MCF7	Inactive	H3K4me1	-0.36356
MCF7	Inactive	H3K4me3	-0.780786
MCF7	Inactive	H3K27me3	0.500472
MCF7	Inactive	mH2A1	0.200328
MCF7	Inactive	mH2A2	0.390134
MCF7	mBE	H3K27ac	-0.59717
MCF7	mBE	H3K4me1	0.215732
MCF7	mBE	H3K4me3	-0.946431
MCF7	mBE	H3K27me3	0.654096
MCF7	mBE	mH2A1	0.634823
MCF7	mBE	mH2A2	0.884933
HepG2	ATAC-only	H3K27ac	-0.938249
HepG2	ATAC-only	H3K4me1	-0.626984
HepG2	ATAC-only	H3K4me3	-0.766323
HepG2	ATAC-only	H3K27me3	0.00617189
HepG2	ATAC-only	mH2A1	0.451242
HepG2	ATAC-only	mH2A2	0.449631
HepG2	Active	H3K27ac	0.638203
HepG2	Active	H3K4me1	1.01623
HepG2	Active	H3K4me3	-0.411311
HepG2	Active	H3K27me3	-0.816378
HepG2	Active	mH2A1	-0.303221
HepG2	Active	mH2A2	-0.286211
HepG2	APL	H3K27ac	0.943768
HepG2	APL	H3K4me1	-0.984923
HepG2	APL	H3K4me3	1.62538
HepG2	APL	H3K27me3	0.827256
HepG2	APL	mH2A1	-0.848313
HepG2	APL	mH2A2	-0.911105
HepG2	Inactive	H3K27ac	-1.0143
HepG2	Inactive	H3K4me1	-0.449734
HepG2	Inactive	H3K4me3	0.216234
HepG2	Inactive	H3K27me3	1.10198
HepG2	Inactive	mH2A1	-0.113152
HepG2	Inactive	mH2A2	-0.12088
HepG2	mBE	H3K27ac	-0.497611
HepG2	mBE	H3K4me1	0.633316
HepG2	mBE	H3K4me3	-0.599376
HepG2	mBE	H3K27me3	-0.314547
HepG2	mBE	mH2A1	1.15056
HepG2	mBE	mH2A2	1.1577

## Sheet: Fig2a
Expression levels at the CRE grouped by the CRE classes
CRE Class	Enhancer Expression (RPKM)	Cell Line
mBE	0.0288333	HMEC
Inactive	0.0782938	HMEC
Inactive	0.606366	HMEC
APL	0.504501	HMEC
Inactive	1.54445	HMEC
mBE	1.36993	HMEC
APL	11.5876	HMEC
APL	3.04494	HMEC
APL	5.13222	HMEC
APL	154.584	HMEC
Active	3.29095	HMEC
ATAConly	55.4027	HMEC
Inactive	0.47462	HMEC
mBE	0.314501	HMEC
Inactive	1.15943	HMEC
mBE	0.138205	HMEC
mBE	0.298205	HMEC
ATAConly	0.466506	HMEC
Inactive	0.0695297	HMEC
mBE	0.0501225	HMEC
Inactive	2.42301	HMEC
mBE	0.285504	HMEC
ATAConly	68.0091	HMEC
ATAConly	94.3396	HMEC
ATAConly	52.4474	HMEC
Active	3.21701	HMEC
ATAConly	1.288	HMEC
ATAConly	26.1539	HMEC
ATAConly	14.5061	HMEC
APL	8.71426	HMEC
mBE	1.01604	HMEC
Inactive	2.61531	HMEC
Active	6.05244	HMEC
ATAConly	10.3403	HMEC
mBE	1.34936	HMEC
Inactive	3.05149	HMEC
APL	37.567	HMEC
APL	1.30316	HMEC
APL	61.866	HMEC
APL	36.7215	HMEC
ATAConly	18.8218	HMEC
ATAConly	29.7882	HMEC
APL	45.0849	HMEC
APL	33.9918	HMEC
ATAConly	8.59463	HMEC
Active	3.34736	HMEC
Inactive	13.9932	HMEC
Active	2.85146	HMEC
Inactive	0.761316	HMEC
ATAConly	5.51687	HMEC
ATAConly	10.8159	HMEC
APL	1.05828	HMEC
Inactive	7.89584	HMEC
APL	4.5285	HMEC
APL	9.97915	HMEC
APL	17.6301	HMEC
ATAConly	10.7413	HMEC
ATAConly	31.1709	HMEC
ATAConly	11.8454	HMEC
ATAConly	39.4614	HMEC
APL	3.11408	HMEC
APL	1.42816	HMEC
ATAConly	0.687848	HMEC
ATAConly	11.7598	HMEC
APL	2.14302	HMEC
APL	2.29042	HMEC
Inactive	0.133598	HMEC
Inactive	0.0630272	HMEC
Inactive	0.0618426	HMEC
mBE	0.11486	HMEC
APL	2.04059	HMEC
ATAConly	3.95715	HMEC
Inactive	8.16458	HMEC
APL	7.695	HMEC
ATAConly	10.1731	HMEC
APL	15.6124	HMEC
Inactive	0.341435	HMEC
Active	0.37206	HMEC
APL	0.725888	HMEC
ATAConly	11.8439	HMEC
ATAConly	13.7928	HMEC
ATAConly	5.96119	HMEC
ATAConly	9.16723	HMEC
ATAConly	6.67626	HMEC
ATAConly	0.705533	HMEC
ATAConly	5.73888	HMEC
ATAConly	1.85216	HMEC
ATAConly	2.75074	HMEC
ATAConly	2.46905	HMEC
ATAConly	5.43344	HMEC
ATAConly	3.5612	HMEC
Inactive	0.618244	HMEC
Inactive	0.421731	HMEC
mBE	0.497605	HMEC
APL	6.35309	HMEC
ATAConly	31.3078	HMEC
ATAConly	54.0979	HMEC
APL	3.3398	HMEC
ATAConly	0.415669	HMEC
ATAConly	4.37706	HMEC
ATAConly	3.44392	HMEC
Active	3.22821	HMEC
ATAConly	27.7848	HMEC
mBE	0.879579	HMEC
Inactive	0.0494796	HMEC
mBE	0.282811	HMEC
Inactive	0.946171	HMEC
APL	5.97342	HMEC
APL	0.315084	HMEC
mBE	0.0642713	HMEC
mBE	0.0920011	HMEC
mBE	0.175901	HMEC
Inactive	2.95387	HMEC
Inactive	1.97105	HMEC
Inactive	0.712995	HMEC
Inactive	6.29876	HMEC
Inactive	10.9395	HMEC
mBE	0.821353	HMEC
APL	0.519373	HMEC
APL	37.5152	HMEC
ATAConly	1.16919	HMEC
ATAConly	1.37328	HMEC
APL	26.7969	HMEC
ATAConly	2.16003	HMEC
APL	3.87962	HMEC
ATAConly	2.58913	HMEC
Inactive	0.521755	HMEC
APL	2.96349	HMEC
Active	0.341181	HMEC
ATAConly	1.1088	HMEC
ATAConly	0.124442	HMEC
ATAConly	5.10168	HMEC
ATAConly	1.26219	HMEC
APL	1.9795	HMEC
APL	1.29871	HMEC
ATAConly	2.03209	HMEC
mBE	2.17306	HMEC
Active	2.4804	HMEC
Inactive	6.85736	HMEC
Inactive	5.15474	HMEC
mBE	3.25646	HMEC
Active	2.73741	HMEC
mBE	0.49338	HMEC
Active	0.04843	HMEC
ATAConly	0.489858	HMEC
APL	11.7326	HMEC
APL	3.55582	HMEC
APL	7.64773	HMEC
mBE	9.00632	HMEC
ATAConly	4.6642	HMEC
APL	71.3931	HMEC
ATAConly	5.69574	HMEC
Inactive	3.31186	HMEC
APL	5.19776	HMEC
Inactive	0.945684	HMEC
ATAConly	7.11455	HMEC
ATAConly	32.6832	HMEC
Active	3.80048	HMEC
Active	3.97929	HMEC
ATAConly	3.92757	HMEC
ATAConly	1.00749	HMEC
Active	3.11922	HMEC
APL	7.9814	HMEC
APL	2.00478	HMEC
APL	5.50874	HMEC
APL	81.6727	HMEC
Active	29.7929	HMEC
mBE	4.1828	HMEC
Inactive	9.2838	HMEC
Inactive	2.11731	HMEC
APL	2.31274	HMEC
ATAConly	2.11857	HMEC
Inactive	0.125847	HMEC
ATAConly	34.6638	HMEC
APL	14.0429	HMEC
APL	2.78942	HMEC
APL	20.4975	HMEC
ATAConly	10.3014	HMEC
ATAConly	8.86953	HMEC
ATAConly	5.19238	HMEC
ATAConly	148.439	HMEC
APL	97.2205	HMEC
APL	198.062	HMEC
Active	3.59238	HMEC
Active	1.26732	HMEC
APL	2.67848	HMEC
ATAConly	2.65553	HMEC
Inactive	0.636919	HMEC
Active	3.29799	HMEC
mBE	2.51249	HMEC
mBE	0.250276	HMEC
APL	2.31264	HMEC
Active	2.19638	HMEC
ATAConly	3.39157	HMEC
ATAConly	49.435	HMEC
Active	8.87552	HMEC
Active	9.1447	HMEC
APL	21.1034	HMEC
Active	0.283224	HMEC
Active	0.464199	HMEC
Active	0.265258	HMEC
Active	0.176456	HMEC
mBE	0.294403	HMEC
mBE	0.162607	HMEC
mBE	0.0917747	HMEC
Inactive	0.164278	HMEC
Inactive	0.317456	HMEC
ATAConly	8.01848	HMEC
ATAConly	5.17686	HMEC
ATAConly	6.79889	HMEC
Active	4.29272	HMEC
APL	8.63726	HMEC
ATAConly	2.66816	HMEC
ATAConly	2.32653	HMEC
APL	3.76795	HMEC
Active	4.65819	HMEC
Active	3.54927	HMEC
Active	4.26517	HMEC
Active	3.97495	HMEC
APL	0.674363	HMEC
mBE	0.167225	HMEC
ATAConly	604.711	HMEC
ATAConly	1200.35	HMEC
ATAConly	122.829	HMEC
APL	406.948	HMEC
APL	0.405035	HMEC
Active	0.337332	HMEC
Active	0.149164	HMEC
ATAConly	0.597448	HMEC
APL	24.7588	HMEC
ATAConly	14.7876	HMEC
APL	30.4047	HMEC
Inactive	0.797808	HMEC
Inactive	0.337986	HMEC
ATAConly	21.4036	HMEC
ATAConly	22.7928	HMEC
Inactive	0.28691	HMEC
APL	11.3054	HMEC
Active	13.5464	HMEC
ATAConly	24.5488	HMEC
ATAConly	10.2521	HMEC
ATAConly	14.8066	HMEC
ATAConly	11.8828	HMEC
ATAConly	13.1362	HMEC
ATAConly	12.0338	HMEC
Active	0.287922	HMEC
Active	0.482213	HMEC
mBE	0.251137	HMEC
mBE	0.873485	HMEC
APL	6.37841	HMEC
mBE	5.24935	HMEC
APL	1.55004	HMEC
APL	1.47781	HMEC
ATAConly	1.292	HMEC
ATAConly	0.625964	HMEC
APL	1.45147	HMEC
APL	2.1855	HMEC
APL	1.11259	HMEC
APL	3.69733	HMEC
Active	2.45724	HMEC
Active	2.7276	HMEC
Inactive	3.52059	HMEC
ATAConly	5.6928	HMEC
Inactive	10.0413	HMEC
ATAConly	10.295	HMEC
ATAConly	5.05736	HMEC
ATAConly	1.74675	HMEC
ATAConly	2.55883	HMEC
Active	0.91842	HMEC
Active	1.18919	HMEC
ATAConly	0.496595	HMEC
ATAConly	13.4967	HMEC
ATAConly	3.12579	HMEC
ATAConly	2.70757	HMEC
ATAConly	1.80916	HMEC
Inactive	56.7696	HMEC
ATAConly	29.6807	HMEC
Active	2.96812	HMEC
Active	1.68299	HMEC
ATAConly	1.73199	HMEC
ATAConly	11.8831	HMEC
APL	15.7171	HMEC
ATAConly	10.5184	HMEC
ATAConly	43.6415	HMEC
ATAConly	1.65862	HMEC
APL	1.25995	HMEC
Active	0.499434	HMEC
ATAConly	1.94693	HMEC
ATAConly	20.2407	HMEC
ATAConly	1.14205	HMEC
ATAConly	22.2593	HMEC
ATAConly	39.3756	HMEC
APL	18.2122	HMEC
ATAConly	30.9099	HMEC
ATAConly	54.2109	HMEC
APL	52.4143	HMEC
APL	5.63956	HMEC
Active	5.46452	HMEC
Active	3.02768	HMEC
ATAConly	3.3702	HMEC
Active	21.1211	HMEC
Active	1.63622	HMEC
ATAConly	4.64226	HMEC
ATAConly	3.0305	HMEC
ATAConly	2.42109	HMEC
ATAConly	2.4985	HMEC
Inactive	1.55677	HMEC
APL	1.11662	HMEC
Active	0.405338	HMEC
Active	0.276596	HMEC
APL	13.32	HMEC
APL	20.9486	HMEC
APL	3.7903	HMEC
ATAConly	75.8962	HMEC
Active	56.0045	HMEC
Active	18.0106	HMEC
Active	6.64301	HMEC
APL	16.9241	HMEC
Inactive	5.426	HMEC
APL	10.0949	HMEC
APL	17.0893	HMEC
ATAConly	3.46357	HMEC
ATAConly	7.61353	HMEC
ATAConly	10.4381	HMEC
Active	9.02088	HMEC
APL	7.84153	HMEC
APL	7.85836	HMEC
ATAConly	0.562855	HMEC
Active	0.376578	HMEC
APL	44.1562	HMEC
APL	22.2976	HMEC
APL	48.7865	HMEC
ATAConly	0.3363	HMEC
APL	18.24	HMEC
Active	18.0428	HMEC
ATAConly	49.1309	HMEC
ATAConly	24.348	HMEC
ATAConly	51.157	HMEC
ATAConly	6.26226	HMEC
Active	2.69467	HMEC
ATAConly	3.99767	HMEC
ATAConly	5.61562	HMEC
ATAConly	5.10822	HMEC
ATAConly	7.67216	HMEC
Active	4.98634	HMEC
ATAConly	10.3657	HMEC
ATAConly	25.4817	HMEC
mBE	0.0582067	HMEC
mBE	20.4353	HMEC
ATAConly	1.9482	HMEC
ATAConly	2.40432	HMEC
mBE	1.85677	HMEC
Inactive	2.11686	HMEC
mBE	2.16064	HMEC
mBE	1.65077	HMEC
mBE	1.37244	HMEC
APL	0.612345	HMEC
APL	2.06073	HMEC
APL	6.50171	HMEC
Active	17.1651	HMEC
mBE	19.0332	HMEC
mBE	44.6399	HMEC
mBE	16.9152	HMEC
mBE	21.2626	HMEC
APL	4.22134	HMEC
Active	10.8031	HMEC
ATAConly	1.19175	HMEC
Active	0.0859242	HMEC
Active	0.233069	HMEC
Active	0.222412	HMEC
Active	0.143244	HMEC
mBE	0.51318	HMEC
Active	0.367648	HMEC
Inactive	0.565513	HMEC
APL	13.6227	HMEC
ATAConly	11.4798	HMEC
ATAConly	4.44297	HMEC
ATAConly	1.50484	HMEC
ATAConly	13.8553	HMEC
Active	6.31275	HMEC
ATAConly	12.973	HMEC
ATAConly	6.92534	HMEC
ATAConly	10.3663	HMEC
ATAConly	4.54014	HMEC
Active	2.39433	HMEC
ATAConly	0.831613	HMEC
mBE	0.980092	HMEC
APL	6.06513	HMEC
ATAConly	8.48405	HMEC
ATAConly	2.40127	HMEC
ATAConly	2.91217	HMEC
Active	2.70747	HMEC
ATAConly	6.2687	HMEC
Active	1.37412	HMEC
Active	1.67998	HMEC
Active	3.26397	HMEC
ATAConly	2.13706	HMEC
ATAConly	1.82972	HMEC
ATAConly	2.10556	HMEC
ATAConly	5.23986	HMEC
Inactive	0.526734	HMEC
mBE	0.154735	HMEC
mBE	0.556584	HMEC
Active	0.160969	HMEC
mBE	0.315136	HMEC
mBE	0.371672	HMEC
APL	10.0471	HMEC
ATAConly	18.1527	HMEC
ATAConly	4.01982	HMEC
Active	3.73535	HMEC
ATAConly	0.52742	HMEC
ATAConly	4.08371	HMEC
Inactive	5.80967	HMEC
APL	11.9486	HMEC
Active	0.859111	HMEC
Active	0.350706	HMEC
ATAConly	0.232102	HMEC
mBE	0.171142	HMEC
ATAConly	13.4343	HMEC
ATAConly	173.364	HMEC
ATAConly	38.7614	HMEC
ATAConly	3.13703	HMEC
Active	1.52476	HMEC
Active	0.243882	HMEC
APL	6.16995	HMEC
APL	3.46141	HMEC
APL	7.51223	HMEC
Active	3.38767	HMEC
Active	10.9455	HMEC
Active	11.26	HMEC
ATAConly	13.0412	HMEC
Active	8.10631	HMEC
Active	6.48262	HMEC
Active	6.2619	HMEC
APL	12.6353	HMEC
mBE	0.181908	HMEC
mBE	0.151654	HMEC
mBE	0.403147	HMEC
mBE	0.109787	HMEC
ATAConly	0.871521	HMEC
ATAConly	29.1948	HMEC
ATAConly	11.6616	HMEC
ATAConly	54.8846	HMEC
Active	5.9176	HMEC
mBE	1.33535	HMEC
Active	2.2502	HMEC
APL	1.92589	HMEC
mBE	1.52231	HMEC
mBE	0.513436	HMEC
mBE	0.517932	HMEC
ATAConly	7.3265	HMEC
APL	5.87244	HMEC
APL	5.28113	HMEC
ATAConly	24.0735	HMEC
ATAConly	15.2936	HMEC
ATAConly	20.9143	HMEC
ATAConly	2.26578	HMEC
ATAConly	3.66914	HMEC
APL	20.8646	HMEC
APL	9.26612	HMEC
ATAConly	65.6914	HMEC
APL	41.2613	HMEC
APL	16.859	HMEC
mBE	4.24593	HMEC
ATAConly	10.9892	HMEC
Active	0.92561	HMEC
mBE	63.0371	HMEC
Inactive	1.31052	HMEC
mBE	0.355153	HMEC
mBE	0.480143	HMEC
Inactive	0.619848	HMEC
Active	0.341428	HMEC
mBE	0.141433	HMEC
Active	0.5511	HMEC
mBE	0.160048	HMEC
mBE	0.130999	HMEC
mBE	0.313371	HMEC
mBE	0.221531	HMEC
mBE	0.237523	HMEC
Active	0.947496	HMEC
mBE	1.41711	HMEC
mBE	0.166502	HMEC
mBE	0.186456	HMEC
mBE	5.46631	HMEC
mBE	0.325213	HMEC
ATAConly	1.0335	HMEC
ATAConly	3.48461	HMEC
APL	4.85036	HMEC
Active	2.02118	HMEC
Active	0.121469	HMEC
mBE	0.243733	HMEC
mBE	0.978043	HMEC
ATAConly	1.91495	HMEC
mBE	2.25051	HMEC
ATAConly	6.18569	HMEC
ATAConly	4.59794	HMEC
mBE	1.63398	HMEC
mBE	2.49337	HMEC
mBE	3.05113	HMEC
Active	0.179861	HMEC
ATAConly	1.46441	HMEC
Inactive	0.425374	HMEC
Inactive	14.2747	HMEC
APL	6.19528	HMEC
Inactive	82.7341	HMEC
ATAConly	104.039	HMEC
ATAConly	249.76	HMEC
ATAConly	122.218	HMEC
Active	48.806	HMEC
Active	29.2819	HMEC
Active	58.5112	HMEC
ATAConly	138.941	HMEC
APL	119.295	HMEC
Active	291.621	HMEC
Active	128.266	HMEC
APL	125.344	HMEC
Active	1.08708	HMEC
Active	0.39747	HMEC
Inactive	1.13754	HMEC
Active	3.66924	HMEC
Active	27.326	HMEC
ATAConly	31.7461	HMEC
ATAConly	70.8931	HMEC
ATAConly	31.3181	HMEC
ATAConly	12.9092	HMEC
ATAConly	27.724	HMEC
APL	14.2398	HMEC
Active	35.2616	HMEC
ATAConly	5.62252	HMEC
ATAConly	18.6583	HMEC
ATAConly	15.1352	HMEC
ATAConly	1.3364	HMEC
Active	2.54139	HMEC
Active	9.0367	HMEC
Active	4.68098	HMEC
ATAConly	1.51795	HMEC
ATAConly	3.20517	HMEC
ATAConly	2.13259	HMEC
ATAConly	7.22589	HMEC
ATAConly	4.93715	HMEC
APL	5.23894	HMEC
APL	8.22038	HMEC
APL	1.26326	HMEC
APL	10.2179	HMEC
Active	15.9899	HMEC
ATAConly	22.5662	HMEC
ATAConly	8.3561	HMEC
ATAConly	10.2497	HMEC
Active	10.5511	HMEC
ATAConly	0.490492	HMEC
Inactive	1.18594	HMEC
mBE	4.76726	HMEC
mBE	7.30793	HMEC
mBE	8.1107	HMEC
mBE	9.44448	HMEC
mBE	3.11914	HMEC
APL	4.45038	HMEC
Inactive	0.547926	HMEC
ATAConly	0.641746	HMEC
ATAConly	8.76335	HMEC
ATAConly	3.35137	HMEC
mBE	0.119779	HMEC
Active	0.106242	HMEC
mBE	7.10413	HMEC
mBE	6.03447	HMEC
mBE	1.97535	HMEC
mBE	0.531557	HMEC
Active	0.447822	HMEC
Active	0.440446	HMEC
mBE	0.106546	HMEC
Inactive	0.314251	HMEC
mBE	0.169249	HMEC
APL	0.358402	HMEC
Active	0.575968	HMEC
APL	18.6029	HMEC
Inactive	0.792143	HMEC
Inactive	0.508515	HMEC
Active	2.38679	HMEC
Active	0.881091	HMEC
Active	0.832601	HMEC
Active	1.30078	HMEC
Active	0.742189	HMEC
Active	0.705014	HMEC
APL	1.37845	HMEC
Active	2.14674	HMEC
Active	11.3923	HMEC
Active	8.90333	HMEC
APL	18.5137	HMEC
Inactive	0.448831	HMEC
ATAConly	100.083	HMEC
Active	2.99418	HMEC
Active	2.21035	HMEC
ATAConly	2.40471	HMEC
APL	16.6463	HMEC
ATAConly	5.86382	HMEC
Active	9.54228	HMEC
Active	10.7173	HMEC
ATAConly	10.7765	HMEC
ATAConly	6.19298	HMEC
mBE	9.88354	HMEC
mBE	13.6731	HMEC
Active	6.59002	HMEC
Active	15.2197	HMEC
ATAConly	12.1698	HMEC
ATAConly	13.0514	HMEC
APL	3.48308	HMEC
Active	7.24984	HMEC
ATAConly	6.05478	HMEC
APL	2.27603	HMEC
APL	6.68111	HMEC
ATAConly	8.64495	HMEC
ATAConly	6.93213	HMEC
ATAConly	164.586	HMEC
ATAConly	255.445	HMEC
ATAConly	3.85441	HMEC
ATAConly	2.8827	HMEC
ATAConly	2.35356	HMEC
ATAConly	2.9416	HMEC
ATAConly	2.67661	HMEC
ATAConly	3.88129	HMEC
ATAConly	5.54262	HMEC
ATAConly	5.49804	HMEC
APL	6.03696	HMEC
Active	0.164484	HMEC
mBE	0.262613	HMEC
APL	0.451364	HMEC
ATAConly	0.556584	HMEC
ATAConly	1.60027	HMEC
Inactive	16.6221	HMEC
mBE	1.89886	HMEC
ATAConly	12.8908	HMEC
ATAConly	13.5559	HMEC
ATAConly	20.9379	HMEC
mBE	26.9391	HMEC
mBE	12.8484	HMEC
Inactive	15.5828	HMEC
Active	12.598	HMEC
mBE	34.1146	HMEC
Inactive	2.07689	HMEC
Active	0.341077	HMEC
Active	25.2633	HMEC
ATAConly	40.3061	HMEC
APL	2.52243	HMEC
APL	2.69745	HMEC
Active	1.00983	HMEC
Active	0.34526	HMEC
Active	1.30617	HMEC
Inactive	0.204896	HMEC
APL	11.2419	HMEC
Active	0.21723	HMEC
Active	0.567622	HMEC
Inactive	1.4875	HMEC
ATAConly	2.23177	HMEC
ATAConly	7.026	HMEC
Active	2.91457	HMEC
mBE	2.45907	HMEC
APL	2.92904	HMEC
mBE	0.130375	HMEC
APL	0.345773	HMEC
ATAConly	4.50984	HMEC
APL	33.2947	HMEC
APL	70.8559	HMEC
Active	0.27555	HMEC
APL	155.599	HMEC
ATAConly	1.12972	HMEC
APL	1.0131	HMEC
APL	21.2448	HMEC
Active	30.1301	HMEC
ATAConly	46.2405	HMEC
mBE	4.44202	HMEC
Inactive	5.87546	HMEC
ATAConly	2.51025	HMEC
Active	1.73285	HMEC
Active	3.59822	HMEC
Inactive	4.16578	HMEC
ATAConly	0.765159	HMEC
Active	1.65973	HMEC
APL	3.02995	HMEC
ATAConly	1.73438	HMEC
Inactive	0.458497	HMEC
Active	0.107467	HMEC
Active	0.562674	HMEC
Active	1.9441	HMEC
APL	7.46292	HMEC
ATAConly	3.44753	HMEC
Active	2.66683	HMEC
Active	2.20055	HMEC
Active	30.5903	HMEC
Active	8.6496	HMEC
Inactive	13.587	HMEC
Inactive	12.3037	HMEC
Active	11.3936	HMEC
Active	14.9506	HMEC
APL	24.1811	HMEC
APL	42.8863	HMEC
Active	85.24	HMEC
APL	137.261	HMEC
ATAConly	4.55631	HMEC
mBE	0.359721	HMEC
Active	0.94894	HMEC
ATAConly	1.0392	HMEC
mBE	2.76233	HMEC
mBE	0.584327	HMEC
ATAConly	9.21974	HMEC
ATAConly	2.93061	HMEC
mBE	5.73888	HMEC
mBE	0.203777	HMEC
mBE	0.102542	HMEC
mBE	0.27088	HMEC
mBE	0.239046	HMEC
APL	3.16384	HMEC
ATAConly	1.67153	HMEC
APL	1.85334	HMEC
APL	2.81998	HMEC
ATAConly	18.1057	HMEC
Active	65.0097	HMEC
ATAConly	17.4531	HMEC
mBE	0.178997	HMEC
APL	4.65738	HMEC
ATAConly	4.59194	HMEC
Active	3.16486	HMEC
ATAConly	21.188	HMEC
ATAConly	4.76004	HMEC
ATAConly	23.9354	HMEC
Inactive	0.71593	HMEC
Inactive	0.103779	HMEC
Inactive	0.404113	HMEC
ATAConly	9.58187	HMEC
ATAConly	8.67537	HMEC
ATAConly	19.7147	HMEC
APL	1.10699	HMEC
APL	0.545034	HMEC
Active	30.5668	HMEC
ATAConly	6.8062	HMEC
ATAConly	6.84954	HMEC
Active	0.974377	HMEC
Active	0.936841	HMEC
Active	0.890938	HMEC
ATAConly	1.01443	HMEC
APL	6.52891	HMEC
mBE	0.804347	HMEC
mBE	1.11451	HMEC
mBE	6.6876	HMEC
mBE	1.62204	HMEC
APL	7.7313	HMEC
APL	4.53945	HMEC
APL	1.61743	HMEC
APL	2.33969	HMEC
Active	9.98381	HMEC
Inactive	0.335956	HMEC
APL	12.6708	HMEC
APL	28.4353	HMEC
APL	5.6595	HMEC
APL	7.6746	HMEC
APL	8.10072	HMEC
Inactive	18.8015	HMEC
Active	6.84406	HMEC
APL	12.1619	HMEC
APL	22.8772	HMEC
ATAConly	4.99395	HMEC
Active	5.84567	HMEC
ATAConly	5.33716	HMEC
ATAConly	1.3932	HMEC
ATAConly	6.95628	HMEC
APL	1.59451	HMEC
mBE	0.928389	HMEC
APL	0.387904	HMEC
Active	0.105243	HMEC
mBE	0.129633	HMEC
APL	5.96341	HMEC
Inactive	29.0696	HMEC
APL	2.21345	HMEC
APL	25.648	HMEC
ATAConly	8.43918	HMEC
ATAConly	5.12617	HMEC
ATAConly	83.0409	HMEC
ATAConly	231.034	HMEC
ATAConly	159.71	HMEC
APL	0.510896	HMEC
APL	3.30132	HMEC
APL	22.2755	HMEC
ATAConly	7.74878	HMEC
ATAConly	13.7811	HMEC
ATAConly	2.04576	HMEC
ATAConly	9.51589	HMEC
ATAConly	5.50217	HMEC
ATAConly	7.24626	HMEC
ATAConly	20.4478	HMEC
ATAConly	2.14688	HMEC
APL	3.01287	HMEC
Active	6.6803	HMEC
ATAConly	7.40528	HMEC
ATAConly	9.96747	HMEC
ATAConly	0.303307	HMEC
ATAConly	0.849963	HMEC
APL	9.0895	HMEC
ATAConly	0.664446	HMEC
ATAConly	0.549232	HMEC
mBE	2.27863	HMEC
mBE	1.36559	HMEC
APL	16.8682	HMEC
APL	12.5142	HMEC
Active	1.54439	HMEC
ATAConly	0.650845	HMEC
APL	50.5254	HMEC
Active	17.0549	HMEC
Active	238.86	HMEC
Active	58.8905	HMEC
Active	13.7912	HMEC
Active	8.90797	HMEC
ATAConly	21.0502	HMEC
ATAConly	55.1062	HMEC
ATAConly	35.9165	HMEC
Active	44.6122	HMEC
Active	20.0221	HMEC
Active	24.8055	HMEC
APL	52.7754	HMEC
APL	10.9762	HMEC
Inactive	0.82562	HMEC
Active	11.8149	HMEC
ATAConly	1.80187	HMEC
ATAConly	6.62606	HMEC
ATAConly	6.70065	HMEC
ATAConly	5.93061	HMEC
ATAConly	5.64344	HMEC
ATAConly	5.26308	HMEC
ATAConly	11.2908	HMEC
Active	6.84642	HMEC
Active	5.68719	HMEC
ATAConly	5.57476	HMEC
ATAConly	9.9759	HMEC
ATAConly	11.4007	HMEC
ATAConly	3.31368	HMEC
ATAConly	3.03938	HMEC
APL	4.08856	HMEC
APL	1.72538	HMEC
APL	1.83766	HMEC
APL	13.3138	HMEC
ATAConly	49.6354	HMEC
Active	6.89277	HMEC
Active	44.7239	HMEC
APL	9.45255	HMEC
APL	36.9587	HMEC
Inactive	34.0918	HMEC
APL	28.3071	HMEC
mBE	0.805434	HMEC
Inactive	0.976737	HMEC
Inactive	1.20666	HMEC
ATAConly	41.6662	HMEC
ATAConly	6.09222	HMEC
APL	10.5204	HMEC
Inactive	0.215454	HMEC
Active	1.0277	HMEC
Active	0.292204	HMEC
Active	1.60474	HMEC
Active	0.897411	HMEC
Active	2.71605	HMEC
Active	4.28058	HMEC
ATAConly	8.14958	HMEC
ATAConly	3.67213	HMEC
Active	3.91479	HMEC
ATAConly	6.21	HMEC
Inactive	34.6036	HMEC
Inactive	23.9476	HMEC
Inactive	9.36498	HMEC
ATAConly	4.70927	HMEC
ATAConly	2.77245	HMEC
ATAConly	4.57322	HMEC
ATAConly	5.56399	HMEC
ATAConly	3.30354	HMEC
ATAConly	7.69651	HMEC
ATAConly	6.58321	HMEC
ATAConly	9.21905	HMEC
ATAConly	5.73652	HMEC
ATAConly	7.17371	HMEC
ATAConly	7.19243	HMEC
ATAConly	15.6323	HMEC
ATAConly	30.1386	HMEC
ATAConly	10.0928	HMEC
ATAConly	15.4303	HMEC
ATAConly	14.718	HMEC
APL	7.16625	HMEC
Active	0.520341	HMEC
Active	0.139319	HMEC
Inactive	8.10883	HMEC
APL	3.09621	HMEC
APL	8.73175	HMEC
APL	33.7052	HMEC
Inactive	0.14759	HMEC
Active	0.150976	HMEC
mBE	0.402422	HMEC
Inactive	7.35696	HMEC
APL	4.86653	HMEC
Inactive	2.14405	HMEC
ATAConly	8.62706	HMEC
ATAConly	4.79664	HMEC
mBE	0.205272	HMEC
mBE	0.464205	HMEC
ATAConly	0.566236	HMEC
Active	1.1359	HMEC
APL	63.367	HMEC
APL	16.0023	HMEC
ATAConly	7.89575	HMEC
ATAConly	0.258966	HMEC
ATAConly	2.32319	HMEC
Active	5.02154	HMEC
Active	8.44529	HMEC
APL	304.312	HMEC
APL	53.052	HMEC
ATAConly	30.5581	HMEC
ATAConly	40.9549	HMEC
APL	5.59796	HMEC
APL	5.898	HMEC
ATAConly	11.7801	HMEC
APL	10.8188	HMEC
ATAConly	2.53092	HMEC
APL	21.8759	HMEC
APL	6.11164	HMEC
Active	4.0485	HMEC
APL	29.5361	HMEC
ATAConly	1.02744	HMEC
Inactive	0.499124	HMEC
APL	7.48055	HMEC
Inactive	0.283358	HMEC
Inactive	0.683549	HMEC
APL	0.0923809	HMEC
ATAConly	17.3957	HMEC
Inactive	17.0319	HMEC
Inactive	12.4059	HMEC
APL	15.8791	HMEC
APL	6.86692	HMEC
Active	3.15461	HMEC
ATAConly	3.22331	HMEC
ATAConly	2.5748	HMEC
ATAConly	14.4764	HMEC
Inactive	37.7953	HMEC
Inactive	61.0773	HMEC
ATAConly	1.35376	HMEC
mBE	0.45477	HMEC
Inactive	0.17002	HMEC
mBE	0.145858	HMEC
mBE	0.185221	HMEC
mBE	0.209894	HMEC
APL	1.30899	HMEC
mBE	0.171249	HMEC
Active	0.187448	HMEC
mBE	0.211792	HMEC
Inactive	0.100425	HMEC
Inactive	0.043446	HMEC
ATAConly	22.7136	HMEC
APL	31.6806	HMEC
Active	0.479085	HMEC
APL	0.166975	HMEC
APL	0.702899	HMEC
mBE	0.131855	HMEC
ATAConly	0.867933	HMEC
APL	32.6898	HMEC
ATAConly	30.2182	HMEC
Inactive	3.36882	HMEC
Inactive	1.71402	HMEC
Inactive	0.909922	HMEC
APL	93.8792	HMEC
ATAConly	167.411	HMEC
ATAConly	128.44	HMEC
ATAConly	534.021	HMEC
ATAConly	302.3	HMEC
ATAConly	5.73904	HMEC
ATAConly	287.831	HMEC
ATAConly	852.794	HMEC
ATAConly	398.002	HMEC
Inactive	34.5355	HMEC
ATAConly	0.769021	HMEC
mBE	0.797475	HMEC
ATAConly	0.65771	HMEC
ATAConly	24.2033	HMEC
ATAConly	11.2608	HMEC
ATAConly	20.1131	HMEC
ATAConly	64.7172	HMEC
ATAConly	35.921	HMEC
ATAConly	74.1678	HMEC
Active	26.9157	HMEC
APL	17.3794	HMEC
mBE	0.238144	HMEC
APL	0.250689	HMEC
ATAConly	0.230192	HMEC
Active	0.304832	HMEC
ATAConly	3.50566	HMEC
APL	2.24041	HMEC
ATAConly	4.2094	HMEC
ATAConly	3.97219	HMEC
APL	7.6824	HMEC
ATAConly	3.81329	HMEC
APL	25.8697	HMEC
APL	82.2397	HMEC
APL	4.72806	HMEC
APL	2.30935	HMEC
APL	3.09858	HMEC
APL	7.50589	HMEC
ATAConly	11.2599	HMEC
ATAConly	30.8313	HMEC
ATAConly	233.222	HMEC
Inactive	3.12906	HMEC
APL	3.26537	HMEC
ATAConly	1.46607	HMEC
Inactive	0.436461	HMEC
Inactive	0.201137	HMEC
mBE	0.370231	HMEC
Inactive	9.71139	HMEC
APL	4.20803	HMEC
ATAConly	0.681742	HMEC
Inactive	0.105541	HMEC
APL	10.3985	HMEC
APL	3.18731	HMEC
APL	13.4668	HMEC
APL	28.0545	HMEC
ATAConly	6.28145	HMEC
Active	1.18309	HMEC
APL	10.8434	HMEC
APL	20.1097	HMEC
ATAConly	10.2114	HMEC
ATAConly	8.38548	HMEC
ATAConly	9.81715	HMEC
Active	7.99072	HMEC
ATAConly	4.10104	HMEC
ATAConly	2.3005	HMEC
ATAConly	41.1478	HMEC
ATAConly	39.1983	HMEC
ATAConly	202.689	HMEC
ATAConly	75.7696	HMEC
ATAConly	52.1267	HMEC
ATAConly	58.8555	HMEC
ATAConly	4.98899	HMEC
ATAConly	23.6307	HMEC
APL	10.0544	HMEC
ATAConly	5.2757	HMEC
Active	16.197	HMEC
ATAConly	23.548	HMEC
Active	0.341435	HMEC
Inactive	0.770493	HMEC
Active	3.33657	HMEC
Active	5.39971	HMEC
Active	2.80864	HMEC
Active	4.67661	HMEC
ATAConly	6.10987	HMEC
APL	59.9458	HMEC
APL	7.22696	HMEC
APL	11.1338	HMEC
mBE	3.46409	HMEC
Active	1.16496	HMEC
APL	1.38994	HMEC
APL	3.66637	HMEC
APL	0.830099	HMEC
APL	10.0592	HMEC
APL	12.1387	HMEC
APL	11.0976	HMEC
ATAConly	24.1359	HMEC
ATAConly	83.9903	HMEC
Active	90.1443	HMEC
ATAConly	61.511	HMEC
ATAConly	25.6525	HMEC
ATAConly	72.7808	HMEC
ATAConly	77.1909	HMEC
ATAConly	40.0616	HMEC
Active	58.1079	HMEC
Active	31.277	HMEC
APL	1.22196	HMEC
Inactive	3.31187	HMEC
ATAConly	1.37009	HMEC
mBE	1.26539	HMEC
ATAConly	1.79566	HMEC
ATAConly	2.97083	HMEC
APL	1.48649	HMEC
APL	1.23495	HMEC
Active	0.250276	HMEC
APL	2.54243	HMEC
ATAConly	6.87436	HMEC
mBE	0.40098	HMEC
Inactive	0.0926871	HMEC
Inactive	0.438719	HMEC
mBE	0.302442	HMEC
APL	6.31905	HMEC
APL	12.7046	HMEC
APL	6.06747	HMEC
mBE	0.855824	HMEC
APL	21.999	HMEC
Inactive	0.505056	HMEC
Active	0.714874	HMEC
APL	6.88792	HMEC
Active	12.3532	HMEC
Active	24.348	HMEC
ATAConly	1.55942	HMEC
Active	1.52338	HMEC
ATAConly	15.5387	HMEC
Active	12.4255	HMEC
Active	13.7909	HMEC
ATAConly	19.0493	HMEC
Active	9.25936	HMEC
APL	17.3628	HMEC
APL	13.6407	HMEC
ATAConly	58.0921	HMEC
ATAConly	8.45248	HMEC
Inactive	9.12036	HMEC
Inactive	38.1074	HMEC
APL	11.2745	HMEC
APL	8.26973	HMEC
ATAConly	2.76126	HMEC
APL	7.53029	HMEC
APL	10.0595	HMEC
Active	9.82726	HMEC
APL	12.4152	HMEC
Inactive	1.91035	HMEC
ATAConly	40.0417	HMEC
APL	14.0362	HMEC
APL	0.46668	HMEC
ATAConly	17.5443	HMEC
Active	11.4861	HMEC
Active	30.1415	HMEC
Active	8.83525	HMEC
ATAConly	10.3735	HMEC
ATAConly	13.0516	HMEC
ATAConly	10.1742	HMEC
ATAConly	11.8937	HMEC
Active	33.7715	HMEC
Active	29.3106	HMEC
ATAConly	33.9702	HMEC
ATAConly	81.5214	HMEC
ATAConly	1.70165	HMEC
ATAConly	4.20402	HMEC
ATAConly	3.41528	HMEC
ATAConly	10.1993	HMEC
APL	0.792143	HMEC
APL	6.93337	HMEC
ATAConly	11.9317	HMEC
Inactive	3.7193	HMEC
ATAConly	4.44213	HMEC
ATAConly	5.09398	HMEC
ATAConly	19.1995	HMEC
ATAConly	5.3888	HMEC
Active	4.31114	HMEC
ATAConly	4.11284	HMEC
Active	4.84709	HMEC
Active	4.86393	HMEC
APL	6.62763	HMEC
Active	4.67886	HMEC
APL	3.13606	HMEC
ATAConly	3.46417	HMEC
Active	6.36687	HMEC
Active	2.25351	HMEC
APL	4.66375	HMEC
APL	18.7623	HMEC
Active	0.141076	HMEC
mBE	0.171322	HMEC
Active	0.0949689	HMEC
mBE	0.323619	HMEC
Inactive	1.19027	HMEC
Active	1.39677	HMEC
APL	4.52952	HMEC
APL	18.5312	HMEC
ATAConly	27.432	HMEC
ATAConly	1.5547	HMEC
Active	5.22907	HMEC
ATAConly	27.3082	HMEC
ATAConly	27.4169	HMEC
APL	18.3419	HMEC
Inactive	0.41572	HMEC
APL	43.7081	HMEC
APL	16.5093	HMEC
APL	3.25276	HMEC
Inactive	1.02811	HMEC
APL	17.592	HMEC
Active	15.5677	HMEC
ATAConly	17.1635	HMEC
APL	11.0622	HMEC
APL	5.59345	HMEC
mBE	2.22753	HMEC
Inactive	7.36227	HMEC
APL	3.75896	HMEC
ATAConly	6.04548	HMEC
APL	5.29696	HMEC
APL	8.22068	HMEC
Active	0.839937	HMEC
Inactive	1.07598	HMEC
APL	2.39889	HMEC
mBE	0.209883	HMEC
APL	1.32366	HMEC
APL	66.4005	HMEC
Active	0.606436	HMEC
ATAConly	16.861	HMEC
ATAConly	20.3708	HMEC
ATAConly	9.46573	HMEC
Active	98.6527	HMEC
Active	107.201	HMEC
ATAConly	7.77694	HMEC
Active	8.30745	HMEC
ATAConly	3.49117	HMEC
Active	15.0414	HMEC
Active	21.5213	HMEC
ATAConly	17.7526	HMEC
ATAConly	15.6876	HMEC
Active	20.9324	HMEC
Active	4.5414	HMEC
Active	2.70166	HMEC
ATAConly	1.66032	HMEC
APL	3.97709	HMEC
Active	4.58344	HMEC
Active	5.88201	HMEC
Active	15.2009	HMEC
Active	10.583	HMEC
ATAConly	7.61519	HMEC
ATAConly	6.1904	HMEC
ATAConly	10.0762	HMEC
ATAConly	123.195	HMEC
ATAConly	338.951	HMEC
ATAConly	22.9117	HMEC
Active	21.7447	HMEC
Active	23.8873	HMEC
Active	38.2084	HMEC
APL	47.113	HMEC
ATAConly	116.097	HMEC
Inactive	5.16614	HMEC
APL	20.7439	HMEC
Inactive	0.171145	HMEC
Inactive	0.381195	HMEC
APL	10.2663	HMEC
Inactive	0.396714	HMEC
APL	7.05641	HMEC
mBE	0.556584	HMEC
ATAConly	9.89882	HMEC
ATAConly	13.8608	HMEC
ATAConly	7.39718	HMEC
ATAConly	5.87011	HMEC
ATAConly	1.35211	HMEC
APL	76.156	HMEC
ATAConly	37.9784	HMEC
APL	4.76576	HMEC
APL	22.0411	HMEC
ATAConly	0.899381	HMEC
Active	41.5562	HMEC
Inactive	2.43931	HMEC
Inactive	1.0843	HMEC
ATAConly	3.57259	HMEC
APL	8.11592	HMEC
Inactive	29.5631	HMEC
Active	8.19662	HMEC
mBE	4.83505	HMEC
mBE	12.4156	HMEC
mBE	3.20733	HMEC
APL	6.52881	HMEC
ATAConly	33.0637	HMEC
ATAConly	17.332	HMEC
APL	5.585	HMEC
APL	44.9828	HMEC
mBE	0.510837	HMEC
Inactive	0.203037	HMEC
APL	5.89643	HMEC
APL	6.20207	HMEC
ATAConly	24.2302	HMEC
ATAConly	7.59212	HMEC
Active	10.816	HMEC
Active	12.071	HMEC
Active	16.2581	HMEC
Active	2.61401	HMEC
Active	4.29662	HMEC
Inactive	2.42242	HMEC
mBE	7.86957	HMEC
APL	6.44751	HMEC
APL	2.21014	HMEC
Inactive	0.109251	HMEC
Inactive	2.21677	HMEC
Inactive	1.11857	HMEC
Active	0.214728	HMEC
mBE	1.16105	HMEC
mBE	0.067353	HMEC
Active	0.233378	HMEC
Inactive	0.885242	HMEC
mBE	0.071121	HMEC
mBE	0.238536	HMEC
mBE	1.75274	HMEC
Active	1.66989	HMEC
Active	2.14424	HMEC
APL	3.94945	HMEC
mBE	0.928387	HMEC
mBE	1.55856	HMEC
mBE	1.36008	HMEC
Active	1.84166	HMEC
ATAConly	3.68647	HMEC
Active	3.1772	HMEC
mBE	2.28054	HMEC
Active	0.871525	HMEC
Active	1.05182	HMEC
Active	3.79425	HMEC
Active	4.51943	HMEC
Active	2.27609	HMEC
mBE	0.0922286	HMEC
Active	0.883077	HMEC
ATAConly	22.6792	HMEC
ATAConly	37.5393	HMEC
APL	2.23095	HMEC
mBE	0.392169	HMEC
APL	7.78751	HMEC
mBE	1.00906	HMEC
APL	12.9652	HMEC
APL	7.20696	HMEC
APL	11.5357	HMEC
ATAConly	136.732	HMEC
ATAConly	28.5175	HMEC
ATAConly	40.2482	HMEC
ATAConly	36.9928	HMEC
ATAConly	31.075	HMEC
Active	17.9079	HMEC
ATAConly	16.9415	HMEC
Active	23.6475	HMEC
Active	7.10487	HMEC
Active	5.39666	HMEC
ATAConly	7.08242	HMEC
ATAConly	10.2238	HMEC
ATAConly	6.14246	HMEC
ATAConly	16.4566	HMEC
ATAConly	12.3202	HMEC
Active	4.20016	HMEC
Active	0.34897	HMEC
mBE	1.22041	HMEC
mBE	2.91168	HMEC
Inactive	3.55597	HMEC
Active	0.347433	HMEC
APL	1.85205	HMEC
APL	2.39495	HMEC
mBE	0.227848	HMEC
APL	94.6634	HMEC
ATAConly	22.0437	HMEC
ATAConly	2.06157	HMEC
ATAConly	113.626	HMEC
ATAConly	49.9983	HMEC
ATAConly	12.7309	HMEC
ATAConly	24.6234	HMEC
ATAConly	64.4714	HMEC
ATAConly	74.8224	HMEC
APL	5.89861	HMEC
APL	9.07337	HMEC
Active	5.30792	HMEC
ATAConly	5.38554	HMEC
ATAConly	2.47568	HMEC
Active	3.90002	HMEC
Active	5.24858	HMEC
Active	3.52283	HMEC
ATAConly	3.00393	HMEC
mBE	4.77052	HMEC
mBE	3.77541	HMEC
mBE	3.29692	HMEC
ATAConly	6.30261	HMEC
Active	5.13278	HMEC
Active	5.96663	HMEC
ATAConly	1.05189	HMEC
ATAConly	2.11962	HMEC
APL	5.25962	HMEC
APL	11.7633	HMEC
APL	12.5231	HMEC
APL	36.279	HMEC
APL	1.72913	HMEC
ATAConly	2.45095	HMEC
APL	29.2722	HMEC
APL	18.3739	HMEC
ATAConly	35.1229	HMEC
APL	0.803249	HMEC
APL	54.8797	HMEC
Active	41.29	HMEC
ATAConly	154.98	HMEC
mBE	3.6912	HMEC
APL	18.1194	HMEC
APL	10.2114	HMEC
mBE	1.4914	HMEC
APL	7.30101	HMEC
Active	16.2329	HMEC
Inactive	0.556584	HMEC
APL	20.033	HMEC
ATAConly	3.81973	HMEC
APL	1.77073	HMEC
APL	2.73893	HMEC
Inactive	1.49882	HMEC
APL	0.770773	HMEC
Inactive	0.754313	HMEC
Inactive	0.421087	HMEC
ATAConly	32.299	HMEC
ATAConly	5.42154	HMEC
ATAConly	3.35476	HMEC
ATAConly	4.89687	HMEC
ATAConly	7.04705	HMEC
Active	3.83305	HMEC
Inactive	0.21893	HMEC
ATAConly	10.1035	HMEC
ATAConly	2.77415	HMEC
Inactive	0.684997	HMEC
APL	14.9388	HMEC
APL	20.9299	HMEC
APL	201.456	HMEC
APL	1.06201	HMEC
Inactive	2.07773	HMEC
ATAConly	1.1106	HMEC
APL	3.4882	HMEC
ATAConly	6.62916	HMEC
Active	2.31535	HMEC
ATAConly	4.179	HMEC
mBE	2.02484	HMEC
APL	9.27065	HMEC
APL	120.806	HMEC
APL	6.64077	HMEC
APL	28.4233	HMEC
Active	28.6181	HMEC
ATAConly	22.7798	HMEC
APL	1.87981	HMEC
APL	4.97885	HMEC
APL	39.896	HMEC
ATAConly	33.2123	HMEC
Active	39.9684	HMEC
mBE	2.42455	HMEC
ATAConly	12.7406	HMEC
ATAConly	15.0005	HMEC
APL	10.6034	HMEC
APL	54.75	HMEC
APL	18.3597	HMEC
Active	20.8531	HMEC
Active	272.674	HMEC
ATAConly	16.3344	HMEC
APL	72.0778	HMEC
ATAConly	7.54205	HMEC
ATAConly	2.6378	HMEC
Inactive	6.37668	HMEC
Inactive	0.213907	HMEC
APL	0.402317	HMEC
APL	2.27578	HMEC
ATAConly	59.4403	HMEC
APL	23.7135	HMEC
ATAConly	1.05274	HMEC
Inactive	19.3268	HMEC
ATAConly	5.55406	HMEC
APL	7.08857	HMEC
APL	4.43417	HMEC
APL	3.08999	HMEC
ATAConly	3.92673	HMEC
ATAConly	36.9049	HMEC
ATAConly	4.32466	HMEC
APL	4.50811	HMEC
APL	44.8416	HMEC
APL	3.31465	HMEC
APL	35.294	HMEC
Active	0.389293	HMEC
Active	0.391206	HMEC
mBE	0.689346	HMEC
Active	0.463349	HMEC
Inactive	0.698221	HMEC
APL	0.516119	HMEC
Active	0.522837	HMEC
Inactive	0.103586	HMEC
APL	20.1745	HMEC
APL	2.52935	HMEC
APL	1.71142	HMEC
Inactive	0.270225	HMEC
Inactive	0.129633	HMEC
mBE	0.167978	HMEC
Inactive	0.0971966	HMEC
mBE	0.188339	HMEC
mBE	1.66514	HMEC
mBE	2.14545	HMEC
mBE	2.73457	HMEC
mBE	3.02995	HMEC
mBE	2.31323	HMEC
mBE	3.83448	HMEC
mBE	6.09655	HMEC
mBE	3.47758	HMEC
mBE	2.01596	HMEC
mBE	4.26256	HMEC
Inactive	2.9277	HMEC
Inactive	6.10475	HMEC
Active	0.256003	HMEC
mBE	0.478091	HMEC
mBE	0.574389	HMEC
mBE	0.227385	HMEC
Active	0.206028	HMEC
Inactive	0.482213	HMEC
Active	22.7421	HMEC
APL	2.1187	HMEC
ATAConly	29.5498	HMEC
APL	34.7639	HMEC
APL	0.408211	HMEC
mBE	0.549037	HMEC
APL	22.2841	HMEC
APL	1.85311	HMEC
ATAConly	3.44975	HMEC
ATAConly	2.77877	HMEC
Inactive	0.154284	HMEC
Inactive	0.656248	HMEC
mBE	0.188657	HMEC
mBE	0.409792	HMEC
ATAConly	8.13419	HMEC
Active	5.01201	HMEC
ATAConly	8.16343	HMEC
Active	1.57782	HMEC
ATAConly	19.7889	HMEC
APL	1.97686	HMEC
mBE	1.21947	HMEC
mBE	0.964831	HMEC
mBE	1.02431	HMEC
mBE	0.963851	HMEC
Inactive	0.623732	HMEC
ATAConly	2.80052	HMEC
Active	1.96613	HMEC
Active	1.79166	HMEC
Active	81.7066	HMEC
ATAConly	6.78784	HMEC
APL	27.4516	HMEC
APL	22.2032	HMEC
APL	8.16692	HMEC
APL	0.670675	HMEC
Active	1.72932	HMEC
APL	4.31562	HMEC
mBE	2.0191	HMEC
mBE	0.576954	HMEC
APL	4.2733	HMEC
APL	6.26066	HMEC
Inactive	0.221971	HMEC
APL	23.5555	HMEC
APL	8.74741	HMEC
Active	9.15749	HMEC
APL	4.25426	HMEC
mBE	0.181318	HMEC
APL	12.5926	HMEC
APL	8.3107	HMEC
ATAConly	11.0588	HMEC
APL	7.43603	HMEC
Active	27.5599	HMEC
ATAConly	0.365599	HMEC
Inactive	3.22011	HMEC
Inactive	0.202303	HMEC
APL	78.3261	HMEC
APL	54.6173	HMEC
ATAConly	2.58315	HMEC
ATAConly	13.788	HMEC
Inactive	14.7762	HMEC
ATAConly	8.36249	HMEC
ATAConly	4.6217	HMEC
ATAConly	1.40318	HMEC
ATAConly	2.17234	HMEC
ATAConly	4.06392	HMEC
Active	2.98817	HMEC
ATAConly	3.6772	HMEC
ATAConly	6.34592	HMEC
ATAConly	5.53392	HMEC
ATAConly	6.08556	HMEC
ATAConly	3.57693	HMEC
ATAConly	5.0439	HMEC
APL	7.84846	HMEC
APL	1.67363	HMEC
ATAConly	0.452099	HMEC
ATAConly	1.79607	HMEC
ATAConly	0.587588	HMEC
ATAConly	1.6166	HMEC
ATAConly	1.48805	HMEC
ATAConly	1.46283	HMEC
APL	3.36386	HMEC
ATAConly	1.61742	HMEC
mBE	2.21526	HMEC
Inactive	10.2096	HMEC
ATAConly	6.06201	HMEC
ATAConly	357.634	HMEC
APL	539.347	HMEC
APL	223.719	HMEC
mBE	0.581042	HMEC
mBE	1.09188	HMEC
Inactive	0.508515	HMEC
Inactive	0.155596	HMEC
APL	0.859121	HMEC
mBE	0.460826	HMEC
ATAConly	27.6223	HMEC
Active	0.570151	HMEC
mBE	2.13849	HMEC
mBE	0.44571	HMEC
mBE	1.34587	HMEC
mBE	1.3917	HMEC
Active	13.0636	HMEC
mBE	7.51296	HMEC
mBE	16.8101	HMEC
mBE	6.8934	HMEC
APL	5.37699	HMEC
mBE	2.55305	HMEC
mBE	0.328074	HMEC
mBE	0.181025	HMEC
Active	0.174258	HMEC
mBE	0.27088	HMEC
Active	0.211481	HMEC
ATAConly	11.644	HMEC
Active	0.668593	HMEC
Active	0.817688	HMEC
ATAConly	0.885297	HMEC
Active	3.23594	HMEC
Active	1.49185	HMEC
ATAConly	3.62986	HMEC
Active	0.974902	HMEC
Active	0.802168	HMEC
Active	0.391206	HMEC
Active	0.812187	HMEC
APL	44.8815	HMEC
mBE	0.508507	HMEC
Active	2.09388	HMEC
Active	1.08164	HMEC
APL	1.30077	HMEC
APL	0.350706	HMEC
mBE	0.184609	HMEC
mBE	0.966829	HMEC
APL	0.408215	HMEC
Active	0.250837	HMEC
mBE	0.371672	HMEC
Active	0.167225	HMEC
APL	2.03884	HMEC
Active	11.5947	HMEC
Active	11.5705	HMEC
ATAConly	0.984877	HMEC
mBE	0.727551	HMEC
ATAConly	0.876164	HMEC
mBE	2.86538	HMEC
Active	0.840024	HMEC
ATAConly	1.08941	HMEC
Active	1.83994	HMEC
mBE	1.86544	HMEC
Active	0.770039	HMEC
Active	0.493002	HMEC
Active	1.20878	HMEC
mBE	0.392477	HMEC
Active	0.651634	HMEC
ATAConly	0.693972	HMEC
ATAConly	3.88636	HMEC
mBE	2.19672	HMEC
Active	1.62646	HMEC
Active	2.53165	HMEC
mBE	2.01851	HMEC
ATAConly	0.747515	HMEC
Active	0.363225	HMEC
Active	0.464205	HMEC
Active	1.10294	HMEC
Inactive	2.74333	HMEC
Active	1.34694	HMEC
ATAConly	0.401027	HMEC
Inactive	3.46082	HMEC
mBE	0.189616	HMEC
mBE	0.215556	HMEC
APL	0.404969	HMEC
APL	0.160738	HMEC
Active	2.90761	HMEC
Active	2.55305	HMEC
ATAConly	2.47304	HMEC
ATAConly	3.34001	HMEC
Active	4.00545	HMEC
Active	4.0142	HMEC
Active	3.09962	HMEC
Active	3.52735	HMEC
ATAConly	4.07602	HMEC
ATAConly	3.37204	HMEC
Active	3.23243	HMEC
Active	5.09924	HMEC
Active	3.03818	HMEC
ATAConly	1.15439	HMEC
ATAConly	2.7066	HMEC
APL	0.850587	HMEC
Active	0.690863	HMEC
APL	19.6368	HMEC
ATAConly	2.58887	HMEC
ATAConly	10.6617	HMEC
Active	6.7384	HMEC
mBE	31.0603	HMEC
Active	3.988	HMEC
mBE	1.4171	HMEC
mBE	34.0357	HMEC
mBE	21.873	HMEC
mBE	4.81853	HMEC
mBE	4.52697	HMEC
mBE	2.05804	HMEC
mBE	4.17461	HMEC
mBE	3.86414	HMEC
mBE	3.83881	HMEC
Inactive	31.7449	HMEC
Active	1.48836	HMEC
mBE	0.685405	HMEC
mBE	0.256003	HMEC
Inactive	0.793935	HMEC
Inactive	0.172378	HMEC
APL	2.18942	HMEC
ATAConly	8.77132	HMEC
Active	3.95951	HMEC
ATAConly	5.65126	HMEC
Active	107.732	HMEC
Active	117.926	HMEC
Active	1.83175	HMEC
APL	31.487	HMEC
Active	7.60525	HMEC
ATAConly	10.4228	HMEC
Active	7.60667	HMEC
Active	6.42551	HMEC
ATAConly	3.00347	HMEC
mBE	4.92839	HMEC
Active	6.14644	HMEC
ATAConly	7.68429	HMEC
ATAConly	1.81131	HMEC
Active	4.32318	HMEC
Active	4.74649	HMEC
Active	5.35264	HMEC
ATAConly	1.75578	HMEC
Active	2.76622	HMEC
Active	3.38827	HMEC
Active	2.48443	HMEC
Active	2.44206	HMEC
Active	3.37107	HMEC
ATAConly	2.33206	HMEC
Active	13.6602	HMEC
ATAConly	18.3081	HMEC
Active	9.32594	HMEC
mBE	19.3425	HMEC
Active	18.28	HMEC
mBE	17.8256	HMEC
mBE	11.0166	HMEC
Active	1.33851	HMEC
Active	0.746674	HMEC
APL	13.5677	HMEC
APL	14.6211	HMEC
Active	1.43143	HMEC
mBE	0.917262	HMEC
mBE	1.90741	HMEC
mBE	10.4481	HMEC
ATAConly	24.939	HMEC
ATAConly	28.6744	HMEC
ATAConly	77.7637	HMEC
Active	0.444396	HMEC
ATAConly	1.50405	HMEC
ATAConly	1.95813	HMEC
ATAConly	1.78274	HMEC
mBE	1.13185	HMEC
ATAConly	6.29566	HMEC
ATAConly	5.88583	HMEC
APL	28.51	HMEC
APL	1.14062	HMEC
APL	0.346132	HMEC
APL	46.6241	HMEC
Active	1.3247	HMEC
Active	1.76035	HMEC
Inactive	0.968361	HMEC
mBE	1.3072	HMEC
APL	16.1686	HMEC
ATAConly	7.38779	HMEC
mBE	13.5934	HMEC
mBE	12.7139	HMEC
Active	4.53339	HMEC
APL	25.3144	HMEC
Active	70.7804	HMEC
Active	56.7364	HMEC
Active	43.1024	HMEC
Active	274.924	HMEC
ATAConly	32.4142	HMEC
mBE	0.391754	HMEC
mBE	3.42665	HMEC
mBE	1.43284	HMEC
mBE	2.0115	HMEC
Active	2.45944	HMEC
Inactive	0.942991	HMEC
mBE	1.05157	HMEC
Active	10.3216	HMEC
ATAConly	36.0082	HMEC
APL	7.82583	HMEC
mBE	0.213797	HMEC
Active	7.74488	HMEC
ATAConly	2.7301	HMEC
APL	2.43221	HMEC
Active	3.9057	HMEC
ATAConly	6.12023	HMEC
mBE	0.327115	HMEC
Active	0.274046	HMEC
Active	0.770773	HMEC
Active	0.793031	HMEC
APL	58.5949	HMEC
ATAConly	132.415	HMEC
ATAConly	74.6252	HMEC
ATAConly	95.519	HMEC
ATAConly	82.2445	HMEC
Active	1.42557	HMEC
Active	2.05115	HMEC
Active	3.95456	HMEC
Active	6.04514	HMEC
Active	6.41232	HMEC
Active	5.83448	HMEC
Active	12.2271	HMEC
Active	6.48899	HMEC
Active	8.51213	HMEC
Active	6.15551	HMEC
Inactive	10.1519	HMEC
ATAConly	4.09803	HMEC
Active	7.80869	HMEC
ATAConly	9.32794	HMEC
APL	52.1176	HMEC
Active	1.02873	HMEC
Active	2.17788	HMEC
Active	1.85992	HMEC
mBE	0.965749	HMEC
mBE	0.27555	HMEC
Active	0.471961	HMEC
mBE	0.764495	HMEC
Inactive	2.75921	HMEC
mBE	2.84513	HMEC
Active	7.95493	HMEC
Active	8.40444	HMEC
ATAConly	7.94106	HMEC
ATAConly	7.48038	HMEC
Active	8.36751	HMEC
ATAConly	5.93403	HMEC
ATAConly	4.4433	HMEC
Active	7.03445	HMEC
mBE	0.188339	HMEC
Inactive	0.258368	HMEC
APL	0.750527	HMEC
Active	0.140368	HMEC
mBE	0.363225	HMEC
mBE	0.203777	HMEC
ATAConly	33.427	HMEC
ATAConly	2.12755	HMEC
ATAConly	12.4043	HMEC
ATAConly	10.3151	HMEC
APL	9.1548	HMEC
APL	47.8298	HMEC
mBE	0.504241	HMEC
APL	2.98112	HMEC
Active	2.99252	HMEC
Inactive	0.556584	HMEC
APL	0.51789	HMEC
mBE	0.820259	HMEC
Active	0.452928	HMEC
ATAConly	17.4451	HMEC
mBE	0.299127	HMEC
ATAConly	7.74028	HMEC
Active	0.443625	HMEC
APL	0.942055	HMEC
Inactive	0.262613	HMEC
APL	0.560519	HMEC
Active	0.571864	HMEC
mBE	0.564393	HMEC
APL	4.48313	HMEC
Active	0.503777	HMEC
ATAConly	10.6795	HMEC
ATAConly	51.8543	HMEC
APL	8.52796	HMEC
Active	1.16353	HMEC
Active	2.88096	HMEC
Active	3.6305	HMEC
Active	1.6166	HMEC
Active	1.83221	HMEC
mBE	26.9809	HMEC
APL	15.0365	HMEC
Active	30.5903	HMEC
ATAConly	9.67707	HMEC
Active	0.365599	HMEC
mBE	0.566622	HMEC
Active	0.0892132	HMEC
mBE	0.117391	HMEC
ATAConly	2.04698	HMEC
Active	0.179572	HMEC
mBE	0.282508	HMEC
mBE	0.160048	HMEC
mBE	0.269574	HMEC
mBE	0.257773	HMEC
Active	0.410672	HMEC
Active	0.233069	HMEC
Active	0.54715	HMEC
mBE	0.513851	HMEC
mBE	0.253107	HMEC
Active	3.20141	HMEC
ATAConly	8.01152	HMEC
mBE	0.318727	HMEC
mBE	0.152832	HMEC
mBE	0.33395	HMEC
APL	6.64747	HMEC
Active	2.6109	HMEC
Active	1.36246	HMEC
APL	3.84308	HMEC
APL	22.7056	HMEC
mBE	20.2333	HMEC
Active	3.14822	HMEC
Active	4.76501	HMEC
mBE	5.6061	HMEC
Active	3.8975	HMEC
mBE	0.19696	HMEC
Inactive	0.398126	HMEC
APL	0.203777	HMEC
APL	2.22471	HMEC
mBE	0.34212	HMEC
mBE	0.132551	HMEC
mBE	0.556584	HMEC
Active	4.1986	HMEC
Active	7.35474	HMEC
Active	3.09328	HMEC
Active	2.44989	HMEC
Active	3.04366	HMEC
Active	4.12077	HMEC
Active	7.54047	HMEC
ATAConly	0.476057	HMEC
Active	0.223861	HMEC
Active	0.533358	HMEC
APL	1.64611	HMEC
Inactive	1.05395	HMEC
APL	0.845791	HMEC
APL	26.4681	HMEC
APL	13.5693	HMEC
APL	2.90748	HMEC
Active	1.61153	HMEC
mBE	2.4319	HMEC
APL	23.941	HMEC
APL	4.04673	HMEC
APL	5.90325	HMEC
Active	0.553792	HMEC
Active	0.814377	HMEC
Active	12.1759	HMEC
mBE	17.8086	HMEC
Active	4.55895	HMEC
Active	7.55155	HMEC
Inactive	10.9639	HMEC
Inactive	13.8778	HMEC
mBE	1.8538	HMEC
Active	1.75861	HMEC
mBE	0.933861	HMEC
APL	4.43203	HMEC
APL	3.53408	HMEC
Active	15.8265	HMEC
Active	21.6401	HMEC
mBE	3.14773	HMEC
Active	3.23998	HMEC
mBE	3.54219	HMEC
mBE	6.38262	HMEC
mBE	9.50283	HMEC
Active	9.2318	HMEC
mBE	9.14803	HMEC
mBE	6.67113	HMEC
Active	4.75223	HMEC
Active	7.24775	HMEC
APL	10.6164	HMEC
APL	12.513	HMEC
APL	166.468	HMEC
APL	83.0962	HMEC
ATAConly	1.76937	HMEC
Active	0.969368	HMEC
Active	0.589361	HMEC
APL	5.67638	HMEC
mBE	0.27088	HMEC
Inactive	0.48853	HMEC
Inactive	0.304832	HMEC
Active	111.11	HMEC
Active	179.203	HMEC
Active	172.742	HMEC
mBE	1.59123	HMEC
Active	0.474608	HMEC
APL	17.3187	HMEC
ATAConly	4.09076	HMEC
mBE	0.150166	HMEC
ATAConly	13.38	HMEC
mBE	0.278292	HMEC
APL	11.8874	HMEC
APL	66.4143	HMEC
mBE	0.47404	HMEC
Active	0.203132	HMEC
mBE	0.240072	HMEC
Inactive	0.406812	HMEC
Active	15.0828	HMEC
Active	10.1373	HMEC
ATAConly	2.54498	HMEC
Active	6.19411	HMEC
Active	10.9294	HMEC
APL	2.42877	HMEC
APL	0.388449	HMEC
mBE	4.60537	HMEC
Active	2.90025	HMEC
Active	0.260171	HMEC
mBE	0.309898	HMEC
mBE	1.12455	HMEC
Active	1.27547	HMEC
Active	5.57719	HMEC
mBE	5.54304	HMEC
APL	9.16092	HMEC
APL	9.20094	HMEC
APL	15.6056	HMEC
APL	2.87316	HMEC
Active	4.54197	HMEC
mBE	23.36	HMEC
ATAConly	54.7351	HMEC
Active	3.61236	HMEC
mBE	5.14253	HMEC
ATAConly	2.8735	HMEC
ATAConly	2.34641	HMEC
ATAConly	2.28197	HMEC
ATAConly	1.35365	HMEC
ATAConly	3.61885	HMEC
mBE	0.462286	HMEC
Active	0.515965	HMEC
Inactive	0.194901	HMEC
Inactive	0.218077	HMEC
Inactive	2.64092	HMEC
[truncated: 141,176 more rows]

## Sheet: Fig2b
Expression levels by RNA-seq from normal breast samples (averaged across 113 samples) from TCGA at enhancers that overlap the annotated CRE in HMEC
CRE Class	Enhancer Expression (RPKM)
APL	0.00881968
Active	0.00199174
Active	0.00106642
mBE	0.00311613
Active	0.00152824
Active	0.0645702
Active	0.00569261
Active	0.00327893
Active	0.00211206
Active	0.00180308
Active	0.000663707
Active	0.00290603
Active	0.00282521
mBE	0.00274476
Active	0.00722658
Active	0.000673434
Active	0.000299988
Active	0
mBE	0.000237489
Inactive	0.000423987
Inactive	0
Active	0.000716284
Active	0.00118986
Active	0.000948833
Active	0.0133758
Active	0.00695645
ATAConly	0.00732831
Active	0.0054934
Active	0.00153434
Active	0.0230585
ATAConly	0.0113478
Active	0.00447058
Active	0.000718181
Active	0.00334542
Active	0.00413897
Active	0.00150831
Inactive	0.000135777
Inactive	0
Inactive	0.0196382
mBE	0.000508327
ATAConly	0.000508327
Inactive	0.0109292
Inactive	0.014584
Active	0.00155328
Inactive	0.00119123
Inactive	0.00302396
mBE	0.00136755
mBE	0.000132224
mBE	0.000669114
mBE	0.000669457
mBE	0.00337162
Active	0.0201924
Active	0.00177436
Active	0.00434654
Active	0.00298059
Active	0.00156204
Active	0.000175648
Inactive	0.000578427
Active	0.000326017
mBE	0.000211677
Active	0.000362772
ATAConly	0.121802
ATAConly	0.121802
Active	0.00114265
Inactive	0.00247164
Inactive	0.000423775
Inactive	0.000594998
Inactive	0.000396456
APL	0.00387044
mBE	0.00682512
mBE	0.0023804
mBE	0.00211992
Active	0
Active	0.00599413
mBE	0
mBE	0.00259026
mBE	0.146754
Active	0.000753056
APL	0.00560998
ATAConly	0.00872398
Active	0.0078503
mBE	0.000698916
ATAConly	0.0410969
APL	0.107473
mBE	0.00106369
mBE	0.00116664
mBE	0.00114316
mBE	0.000212991
mBE	0.000362579
APL	0.0740991
mBE	0.00092507
APL	0.00532096
Inactive	0.00216625
mBE	0.000108323
mBE	0.0014393
mBE	0
Active	0.046099
mBE	0.000431725
Inactive	0.0154965
APL	0.0173726
ATAConly	0.833895
Active	0.000391356
APL	0.203199
APL	0.0903179
APL	0.0454958
Active	0.00483892
Active	0.00142134
mBE	0.000527879
mBE	0.00107656
Active	0.00530915
APL	0.0103065
APL	0.298109
Active	0.00249405
Active	0.00223553
mBE	0.00225428
mBE	0.00144226
Active	0.00179587
Active	0.0225765
Active	0.00135536
Active	0.00176415
Active	0.0017836
mBE	0.00160902
Inactive	0.00933198
mBE	0
Inactive	0.000654718
Inactive	0.00791448
mBE	0.00274463
Inactive	0.000660671
mBE	0.00147971
ATAConly	0.00440232
mBE	0.00139725
mBE	0.00254548
APL	0.0102879
APL	0.0102879
ATAConly	0.0631358
mBE	0.20778
Inactive	0.0131611
mBE	0.00521767
Active	0.00092158
mBE	0.00667891
mBE	0.032674
APL	0.00380917
APL	0.0217406
APL	0.0396721
mBE	0.00396308
mBE	0.00103143
mBE	0.00029808
Active	0.00564808
Active	0.00397334
Active	0.00126729
Active	0.00750642
mBE	0.00746418
Active	0.0114874
mBE	0.0172248
mBE	0.00115001
mBE	0.0014206
mBE	0
APL	0.0023916
mBE	0.000536849
Active	0.00289947
APL	0.000464313
APL	0.0104968
APL	0.00938788
APL	0.00376696
Active	0.000139382
Active	0.00863299
Inactive	0.00137467
mBE	0.01228
mBE	0.000172651
ATAConly	0.00882354
Inactive	0.000522975
Active	0.00610112
APL	0.00154491
APL	0.00435034
APL	0.405366
APL	1.05127
Inactive	0.000896714
Inactive	0.00520589
APL	0.0145669
Active	0.00397818
mBE	0.00260466
mBE	0.00140659
mBE	0.000962796
mBE	0.00183506
Active	0.000359689
ATAConly	0.00196208
APL	0.420374
ATAConly	0.0485911
Inactive	0.0868303
ATAConly	0.0868303
Active	0.103924
mBE	0
mBE	0.00312775
Inactive	0.00743702
Inactive	0.00201042
Active	0.00327953
mBE	0.00592958
Inactive	0.0222247
Inactive	0.0554623
APL	0.0415274
mBE	0.00110902
mBE	0.00140123
APL	0.00786439
APL	0.0574965
Inactive	0.0927101
mBE	0.000138125
mBE	0.000707194
mBE	0.00156432
mBE	0.282804
mBE	0.000136783
Active	0.00898223
APL	0.00363386
APL	0.00142354
mBE	0.000122485
Active	0.000440009
Inactive	0
APL	0.073434
Active	0.00402209
mBE	0.000520248
Active	0.0295957
Active	0.00049364
Active	0.0062299
mBE	0.157907
ATAConly	0.124925
ATAConly	0.0061707
mBE	0.00357332
ATAConly	0.0063939
ATAConly	0.00731782
APL	0.584651
mBE	0.000196983
ATAConly	0.102115
Inactive	0
APL	0.0268236
Inactive	0.0113832
mBE	0.0108801
APL	0.073367
APL	0.00109261
Inactive	0.000893518
mBE	0.0280157
APL	0.0675299
APL	0.0175287
Inactive	0.0023839
APL	0.397959
Active	0.00915407
mBE	0.00702752
APL	0.030189
mBE	0.0864018
Active	0.000665646
Active	0.000228301
ATAConly	0.0250069
mBE	0.000944554
Active	0.00263877
mBE	0.00185629
ATAConly	0.000598554
Active	0.0397605
mBE	0.0446993
Active	0.00180915
Active	0.00525841
Active	0.00179086
mBE	0.00111438
Inactive	0.0198835
Active	0.0255637
Active	0.000935746
mBE	0.000332081
mBE	0.00957772
Inactive	0.00151942
Active	0.0224784
Active	0.0564086
APL	0.0105337
Inactive	0.000182078
ATAConly	0.00184502
APL	0.000250391
mBE	0.000367003
mBE	0.000125847
Active	0.00113515
Active	0.00382513
Inactive	0
Inactive	0.00250403
Active	0
Inactive	0
Active	0
Active	0.0033372
Active	2.15491
Active	2.15491
APL	0.0361456
Active	2.82427e-05
Active	0.00346507
Active	0.00105529
Inactive	0.00412222
mBE	0.00202034
Active	0.0164592
Active	0.00985034
ATAConly	0.0455096
ATAConly	0.0298727
Inactive	0.0109542
Active	0.0614344
mBE	0.00424405
Active	0.00273338
mBE	0.00155688
mBE	0.00212446
Active	0.0216535
Active	0.0110457
mBE	0.00132827
ATAConly	0.100431
Active	0.0150085
Active	0.00163646
Active	0.00346784
Active	0.0166322
mBE	0.00232237
Inactive	0.00585162
Active	0.00133335
APL	0.0031158
mBE	0.00899901
mBE	0.0345223
Active	0.0397357
Active	0
Active	0.00141355
Inactive	0.00181892
Active	0.000200536
Inactive	0.00285002
Inactive	0.00175132
APL	0.417514
mBE	0
Active	0.0127447
Active	0.00468204
mBE	0.00468204
Inactive	0.00268054
mBE	0.0200289
ATAConly	0.00376064
ATAConly	0.00814282
Active	0.00540009
mBE	0.00990034
Active	0.0162903
ATAConly	0.00127258
Active	0.00165718
APL	0.0106435
Inactive	0.0220299
ATAConly	0.0181446
ATAConly	0.0287328
Active	0.00332363
mBE	0.000249549
APL	0.00531999
mBE	0.025607
Active	0.0142037
mBE	0.0143812
mBE	0.00414927
mBE	0.000719459
Inactive	0.00173787
Inactive	0.00122058
Active	0.00137783
mBE	0.000509093
ATAConly	0.00043664
Inactive	0.00142144
mBE	0.0209061
mBE	0.0156628
mBE	0.0119428
mBE	0.00255167
mBE	0.00366628
ATAConly	0.00408411
Inactive	0.0032078
mBE	0.00241818
Inactive	0.000701127
Inactive	0.0234879
mBE	0.0078284
Inactive	0.0151569
Inactive	0.000101631
APL	0.00151358
Active	0.000965334
Inactive	0.0579723
APL	0.0391661
Active	0.00450589
ATAConly	0.0136578
Active	0.00107983
Inactive	0.00990283
APL	0.023975
mBE	0.227429
APL	0.00254425
Inactive	0.000330868
APL	0.125434
APL	0.0622262
APL	0.00816005
APL	0.0112471
APL	0.0264357
ATAConly	0.300269
APL	0.0197195
Inactive	0.00141586
Active	0.00257075
Active	0
mBE	0.00044651
mBE	0.00218016
mBE	0
Inactive	0.00303168
Inactive	0.00159296
ATAConly	0
mBE	0.000916292
Inactive	0.000925387
mBE	0.00107907
mBE	0
Active	0.00266015
Inactive	0.0261482
APL	1.34538
Active	0.00107907
Active	0.0302198
Active	0.0258897
Inactive	0.054151
mBE	0.000726848
Active	0.00153367
mBE	0
APL	0.00508713
Active	8.64516e-06
Active	0.00208971
Active	0
Active	0
mBE	0.000948857
Active	0.000934603
Active	0.00110867
Active	0.0424297
mBE	0.00332372
APL	0.283169
Active	0
mBE	0.000281947
Active	0.0013044
Active	0.0722103
Active	0.00414562
Active	0.00454884
mBE	0.000465212
mBE	0.00251253
mBE	0.00147506
mBE	0.000352771
ATAConly	0.165795
Active	0.00163582
Active	0
Inactive	0.000258757
mBE	0.00449408
mBE	0.00175445
mBE	0
Active	0.000738122
APL	0.000726186
Active	0.112856
mBE	0.000785101
mBE	0
mBE	0.000130997
Active	0.0203342
APL	0.0483009
Active	0.00405768
Active	0.000316932
mBE	0
Active	4.54691e-05
Active	0.000617535
Active	0.00143683
Active	0.00484653
mBE	0.00579484
Active	0
Active	0.000956518
mBE	0.000550622
Active	0
Active	0.0158678
Active	0.046553
mBE	0.000877082
mBE	0.00239068
Active	0.000387837
mBE	0.000679434
mBE	0.000603947
Active	0.00042384
Active	0.000227988
mBE	0.00300924
Active	0.0155885
Inactive	0.00714825
Inactive	0.00714825
Inactive	0.00714825
Active	0.00401577
mBE	0.00124884
Active	0.514601
Inactive	0.0049512
ATAConly	0.021874
ATAConly	0.0195058
Active	0.392411
Active	0.392411
mBE	0.00161556
mBE	0.0571954
Inactive	2.31431
APL	0.0086432
Active	0.00451786
mBE	0.017982
Active	0.00130149
Inactive	0
Inactive	0
APL	2.33633e-05
Active	0.0152604
Active	0.00513637
Active	0.00237706
mBE	0.000650348
mBE	0.000829571
Inactive	0.00273123
Inactive	0.0271882
ATAConly	0.00499702
mBE	0.0104054
mBE	0.000541012
Active	0.00506062
mBE	0.0152774
Inactive	0.0168126
ATAConly	0.0104631
Inactive	0.00180671
mBE	0.0894413
ATAConly	0.11722
Active	0.0209701
mBE	0.00348729
mBE	0.153098
Active	0.0145769
ATAConly	0.120321
mBE	0.000182734
APL	0.00333221
Active	0.000654978
Active	0.0073233
Active	0.00045493
Active	0
mBE	0.00272833
Active	0.000961077
Active	0.00182334
Active	0.000872021
APL	1.12691
APL	0.971698
mBE	0.00010574
Inactive	0.00779812
Active	0.00129703
Active	0.000700499
Active	0.00497464
mBE	0.000396184
mBE	0.00172287
Active	0
mBE	0.000264572
mBE	4.47691e-05
mBE	0.000643092
mBE	0.000624699
APL	0.0322642
mBE	0.000290722
Active	0.000570135
mBE	0.00106335
ATAConly	0.00227005
APL	0.00534568
Active	0.00879727
mBE	0.0200135
Active	0.00680042
APL	0.00121805
Inactive	0.00282249
Inactive	0.00238415
ATAConly	0.0001452
ATAConly	0.0199597
mBE	0.0110486
Inactive	0
mBE	0
mBE	0.000460651
mBE	0.000305649
Active	0.00405552
Active	0.00109145
Inactive	0.00125846
Active	0
mBE	0.00713957
mBE	0.00163334
mBE	0.0010854
mBE	0.000647636
Active	0.0540553
Active	0.0926323
Active	0.0296147
mBE	0
Inactive	0
Active	0
mBE	0.0371315
Active	0.0103873
Active	0.00288025
Active	0.0119319
ATAConly	0.00676755
Active	0.00270798
mBE	0.00139866
mBE	0.00572462
mBE	0.00591765
Inactive	0.0210172
mBE	0.00187963
mBE	0.00148226
mBE	0.00879213
mBE	0.00048209
Active	0.000385678
mBE	0.00400244
Active	0.00323032
Active	0.00158206
Active	0
mBE	0.000233026
Active	0.0136219
Active	0.00187559
Active	0.000513355
mBE	0.00202279
Inactive	0.000247361
Inactive	0.00262163
Inactive	0.0333244
Inactive	0
Active	0.00101817
Active	0.00101817
Active	0.0251931
Active	0.0100282
ATAConly	0.0299737
Active	0.00782637
Active	0.0104827
mBE	0.570305
Active	0.033271
Active	0.0495302
mBE	0.0147753
Active	0.0775812
mBE	0.121879
mBE	0.000395648
Active	0.0376722
Active	0.00190695
Active	0.0023783
Inactive	0.000851093
Inactive	0
mBE	0
Active	0.00105359
APL	0.00247211
Inactive	0.0309163
Active	0.224856
Active	0.104223
Active	0.00619434
Active	0.00468847
ATAConly	0.0230863
Active	0.0127881
Active	0.0601081
mBE	0.00364369
mBE	0.000328264
mBE	0.0057129
Active	0.000288267
mBE	0.000292161
Active	0
Active	0
mBE	0.000224865
Active	0
Active	0.000246665
mBE	0.000333549
Active	0.000875408
APL	0.00376874
Active	0.000304088
Active	0.000415315
Active	0
Active	0
APL	0.0680176
Active	0.00152928
Active	0.00848358
Active	0.023285
Active	0.0380623
mBE	0.0249739
Active	0.0278698
Active	0.0311046
ATAConly	0.0324846
Inactive	0.00163028
Active	0
Inactive	0.00368713
Inactive	0.00186388
Active	0
mBE	0
Inactive	0
Active	0
APL	0.109051
mBE	0.00540805
ATAConly	0
mBE	0.0097537
mBE	0.0097537
Active	0
Active	0.000228168
mBE	0.00356911
ATAConly	0.000103904
Active	0.000374432
mBE	0.000554942
mBE	0.00351777
ATAConly	0.0207197
Active	0.0308939
ATAConly	0.217485
Inactive	0.00108112
mBE	0.00881857
Active	0.00860725
Active	0.00952817
Active	0.000398997
Inactive	0.0168555
Inactive	0.0106608
Inactive	0.00600749
ATAConly	0.0533526
ATAConly	0.00362833
Inactive	0.000166866
Active	0.0299533
Active	0.00468442
APL	0.0258088
APL	0.00261217
mBE	0.00110407
mBE	0.0151947
Active	0.00149205
mBE	0.00176994
Inactive	0.00220765
Inactive	0
APL	0.00241932
mBE	0.00431878
mBE	0.000194324
mBE	0.00140392
mBE	0.00169626
mBE	0.0002105
mBE	0.000119468
Active	0.00431922
Active	0.00692918
APL	0.00956799
APL	0.00208453
mBE	0.000365611
Active	0.00535356
Active	0.299307
mBE	0.00846977
Inactive	0.0280858
Active	0.00159292
Active	0.0020013
mBE	0.000232635
Active	0.0102398
Active	0.00158081
Active	0
Active	0.000641114
Active	0.0428695
Active	0.00253786
Active	0.00107736
Active	0.00718023
mBE	0
Active	0.000913763
mBE	0.00133539
mBE	0.000238795
Active	0.00136677
mBE	0.0093949
mBE	0.00234838
APL	0.0164815
mBE	0
mBE	0.000128419
mBE	0.00133637
ATAConly	0.0326543
mBE	0.000300597
mBE	0.00111741
mBE	0.000537292
mBE	0.00036139
mBE	0.00277585
mBE	0.0195735
mBE	0.00459539
Active	0.00793813
Active	0.00315251
mBE	0.00406076
Active	0.00539873
mBE	0.00329868
Active	0.00372731
mBE	0
Active	0.00015311
Active	0.000175612
mBE	0.00130419
APL	0.00125935
Active	0.000698546
Active	0.000115821
Active	0.0120392
Active	0.00177709
Inactive	0.000718643
Inactive	0.000643096
Active	0
Active	0.000140622
mBE	0
mBE	8.65537e-05
mBE	0.000769923
mBE	0.00267325
Active	0.00169864
Active	0.00140344
Active	0.000545091
Active	0.000215492
Active	0.000144354
Active	0.00153836
APL	0.0134256
APL	0.00135873
APL	0.00193795
Active	0.000148252
Active	0.019107
Active	0.00247237
mBE	0.00456993
mBE	0
Active	0.00129143
APL	0.00100177
Active	0.002142
Active	0.00045681
Active	0.00109715
mBE	0
Active	0.00158049
Active	7.66558e-05
Active	0
Active	0.0193208
mBE	0.0245813
Inactive	0.00234686
Inactive	0.000641703
mBE	0.0395072
Active	0.00391257
Active	0.0286762
Inactive	0.0862371
Active	0.00207106
Inactive	0.00289573
Active	0.035876
mBE	0.00446541
mBE	0.321646
Active	0.00407974
Active	0
mBE	0.00136727
Active	0.00376286
Inactive	0.00947672
Inactive	0.000737452
Inactive	0
Inactive	0.145364
Inactive	0.0123039
Inactive	0.0139438
Active	0
Active	7.31181e-05
Active	0.000150705
APL	0.0126244
APL	0.0146444
APL	0.0129831
Active	0.00523336
Active	0.0258156
Active	0.0176984
Active	0.00138426
mBE	0.00320294
mBE	0.00148861
Active	0.00251067
Active	0.00171092
APL	0.224394
Active	0.0343591
mBE	0.00220817
mBE	0.00183874
Active	0
ATAConly	0.022088
Inactive	0.00176328
Inactive	0.0144069
Inactive	0.0214904
APL	0.808026
mBE	0.00922935
mBE	0.00325721
mBE	0.0284005
mBE	0.0407226
Active	0.00310753
Active	0.851358
Active	0.497176
Active	0.00072666
Active	0.00423719
APL	0.00354504
mBE	0.00891748
mBE	0.00183028
mBE	0.030102
Inactive	0.00145831
Inactive	0.00025816
Inactive	0.000907435
Inactive	0.000172718
mBE	0.000129748
mBE	0.00207878
Active	0.00236622
Active	0.000750217
Active	0.00104401
Active	0.00052188
Active	0
Active	0.00468994
Active	0.00241136
Active	0.0019944
Active	0.00838473
mBE	0.00174089
mBE	0.000360186
mBE	0.000304699
mBE	0.0012633
Active	0.00697782
Active	0.0155598
APL	0.0412687
Active	0.00207813
mBE	0.00310989
Active	0.0282661
mBE	0.00283772
Active	0.00107331
APL	0.0403951
mBE	0.0168868
mBE	0.0338967
Active	0.0199
mBE	0.000561308
mBE	0
Active	0.00817015
Active	0.0505082
Active	0.00257324
mBE	0.0081934
Active	0.0081934
Active	0.0606133
Active	0.0566363
Active	0.00199939
Active	0.000648622
mBE	0.00284557
mBE	0.00214159
mBE	0.00214159
Inactive	0.00539908
mBE	0.0121993
ATAConly	0.0181849
Inactive	0.00010137
Inactive	0.0121605
Inactive	0.0292661
APL	0.0023615
APL	0.00190344
mBE	0.00192312
APL	0.0800201
APL	0.237355
Inactive	0.11513
Inactive	0.132588
Active	0.00348745
Inactive	0.0574387
Active	0.0765976
mBE	0.0129973
Active	0.000907388
Active	0.000847351
Active	0.00747855
mBE	0.000825621
Active	0.00153816
mBE	0.786764
Active	0.0609719
Active	0.0104122
Inactive	0.00468989
Inactive	9.82132e-05
APL	0.0241378
APL	0.0241378
ATAConly	0.117302
APL	0.496816
Active	0.185233
Active	0.185233
APL	0.040381
Active	0.0204412
ATAConly	0.000519006
mBE	0.003565
APL	0.0215462
Active	0.0021257
Inactive	0.0248779
ATAConly	0.0880324
mBE	0.00884295
mBE	0.0214336
mBE	0.0875585
Inactive	0.00092182
Active	0.0335577
Active	0.0335577
Inactive	0.00595764
mBE	0.000134883
ATAConly	0.0182351
Active	0.00663655
Inactive	0.00387061
Active	0.0981869
Active	0.0363249
Active	0.0258654
mBE	0.0321441
Active	0.164947
Active	0.0315887
Active	0.000880864
mBE	0.00794121
mBE	0
Active	0.00387082
Active	0.00351973
mBE	0.00117293
mBE	0.00625545
Active	0.0074971
mBE	0.00029622
mBE	0.0990645
Active	0.000383498
Active	1.08703
Active	0
Active	0
Active	0.00985731
Active	0.416153
mBE	0.0862411
Active	0.0367562
mBE	0.0824348
Active	0
Inactive	0
mBE	0.00499574
mBE	0.00230322
Active	0.00702106
Active	0.00437017
mBE	0.0234853
mBE	0.00802201
Active	0.000497051
Active	0.000177203
Active	0.000196564
Active	0.000316068
APL	0.0121312
Active	0.00100538
Active	0
Active	0.000657943
Active	0
mBE	0.00193608
Active	0.0568528
Inactive	0.00282793
ATAConly	0.0236901
Active	0.0123822
Active	0.288326
Active	0.0021517
Active	0.000632927
Active	0.00149886
Active	0.00327774
mBE	0.00317219
mBE	0.00664135
mBE	0.000449926
Active	0.010854
mBE	0
mBE	0
mBE	0.0172241
mBE	0.00262435
Active	0.00229747
mBE	0.0029919
Active	0.00295907
Active	0.00313898
Active	0
Active	0
Active	0.000385204
Active	0.000609128
Active	0.000971042
Active	0.000315603
mBE	0.00222497
Active	0.00164099
Active	0.00407143
Inactive	0.00391411
mBE	0
Inactive	0
Active	0.391711
mBE	0
Active	0
mBE	0.000631846
APL	0.00642108
mBE	0.0035637
mBE	0.00198248
Active	0.00124353
Active	0.00477133
Active	0.000266949
ATAConly	0.00195941
Active	0.000316795
Active	0.00081883
Active	0
Active	0.000989655
Active	0.000973209
mBE	0.493647
Active	0.439415
Active	0.0726129
Active	0.114069
Active	0.0924384
mBE	0.00457077
Active	0.000855533
Active	0.0134607
APL	0.0134607
Active	0.00372751
mBE	0.0345137
Active	0.00155223
mBE	0.00277271
Active	0.00913142
mBE	0.0113936
mBE	0.0027407
mBE	0.0057365
mBE	0.0107137
mBE	0.000532919
mBE	0.00843557
Active	0.0287707
mBE	0.00321517
Inactive	0
Active	0.0108279
Active	0
Active	0
Active	3.50963e-05
APL	0.0622085
Inactive	0.00024134
mBE	0.00307775
ATAConly	0.0813814
APL	0.0676638
mBE	0.0215957
mBE	0.00474296
Inactive	0.0749588
mBE	0.00363549
Active	0
ATAConly	0.00433627
mBE	0.029461
Active	0.000112168
mBE	0.000169837
Active	0.00162137
mBE	0.0038495
mBE	0
Active	0.000253581
APL	0.00125068
Active	0.000421202
Active	0.00467292
Active	0.00160503
mBE	0.000478284
mBE	0.00023803
Active	0.00569702
Inactive	0.00129697
mBE	0.00546215
mBE	0.00112617
Active	0
Active	5.76525e-05
Active	0.000204137
Active	5.49923e-05
mBE	0
mBE	0.000137383
Inactive	0.000833059
Active	0.0285253
mBE	0.000579273
mBE	0.00106134
mBE	0.000675119
APL	0.00485934
Active	0.000749954
Active	0.000599752
mBE	0
APL	0.0009428
APL	0.0068172
APL	0.006993
APL	0.000399595
mBE	0.289925
Active	0.0170579
Active	0.0364303
Active	0.000715903
Active	0.00122675
Active	0.0335482
Active	0.000505864
mBE	0
mBE	0.000515742
mBE	0.00150514
Active	0.00617585
mBE	0.00048101
Active	0
Active	0.0053524
mBE	0.000221786
Active	0.000422906
Active	0.0160576
mBE	0
Active	0
mBE	0.00352614
Active	0.00461189
Active	0.00681376
Active	0.00110556
Active	0.00262281
Active	0.00738302
Active	0.00758208
Active	0.00672317
mBE	0.000396197
Active	0.00211432
Active	0.0686452
Inactive	0.0361246
APL	0.0267666
APL	0.00858267
Active	0.00401476
Active	0
mBE	0
Active	0.000418435
mBE	0.00542282
mBE	0.000600966
Active	0.00144837
mBE	0.0174326
Active	0.00286183
Active	0.00266812
ATAConly	0.0032732
mBE	0
Active	0
mBE	0.00675555
Inactive	0.0136909
mBE	0.00891589
Inactive	0.00105756
mBE	0.000531793
Active	0.00831245
Inactive	0.000956319
mBE	0.000600125
Inactive	0.00324083
Active	0.00115976
mBE	0.0163273
mBE	0.000721925
Active	0.000433857
mBE	0.000459989
mBE	0.00125058
ATAConly	0.0329524
ATAConly	0.0112122
mBE	0
mBE	0
mBE	0.000770696
Active	0
mBE	0.00201639
Active	0.01209
Active	0.00586909
Active	0
Active	0.000310121
mBE	0
Active	0.000279737
Active	0
Active	0.0121664
Active	0.0186239
mBE	4.76838e-05
Active	0.00302836
Active	0.000811587
Active	0.000539961
Active	0.000253545
mBE	0.00061538
mBE	0.00145697
mBE	0.153959
mBE	0.000701174
Active	0.00303231
APL	0.0231863
Active	0.000542405
mBE	0.000388826
Active	0.141641
Active	0.167549
mBE	0.00318486
Active	0.000689956
Active	0.00112675
Active	0.000129611
Active	0.00544692
mBE	0.0114888
APL	0.00434191
Inactive	0.00891314
mBE	0.00588337
mBE	0.00198938
Active	0.000435432
mBE	0.0010624
mBE	0.000442642
ATAConly	0.000930583
Active	0.00134922
Active	0.00320738
Active	0.00597221
Active	0.0016094
mBE	0.000271553
Inactive	0
mBE	0.00022508
Active	0.00249062
mBE	0.00320635
Active	0.00257428
mBE	0.00172906
Active	0
Active	0.00189902
Active	4.53398e-05
Active	0.0010696
Active	0.00137133
Inactive	0.00396108
Active	0.00255899
mBE	0.00248446
Active	0.00885894
Active	0
Active	0
Active	0
APL	0.000400098
mBE	0.000127822
Active	0
Inactive	0.00260369
Active	0.000860938
mBE	0.00442727
mBE	0.0066567
Inactive	4.34981e-05
Inactive	0.00527749
Active	0.00826402
mBE	0.00191428
Inactive	0.00247841
APL	0.0682976
mBE	0.0041714
Active	0.0199352
mBE	0
Active	0.021752
Active	0.00334177
Active	0.00588953
ATAConly	0.300674
Active	0.103628
Active	0.103628
mBE	0.00323159
Active	0.0120754
APL	0.0349115
Active	0.00134886
mBE	0.000179719
mBE	0.000658969
Inactive	0.0201848
Active	0.0895344
Inactive	0.00205221
ATAConly	0.0121027
ATAConly	0.00267043
mBE	0.00801621
APL	0.112689
Active	1.14131
Active	0
Active	0.0041238
Inactive	0.0457603
mBE	0
Inactive	0.00682419
mBE	0.00102851
Inactive	0.00911391
Active	0
Active	0.00116568
Active	0.000547665
Active	0
Active	0.000792723
Active	0.000294837
APL	0.0052559
Active	0.0414489
Active	0.0110458
Active	0.000335623
mBE	0
mBE	0.000238825
Active	0.00500752
Active	0.00163399
Active	0.000409494
Active	0
Active	0.0163229
Active	0.000111401
Active	0.000390123
Active	0
Active	0
Active	0.00020514
Active	0
mBE	0.00395309
Active	0.00168443
mBE	0
mBE	0.00110746
mBE	0
mBE	0.000224427
mBE	0.00122706
mBE	0.0375361
mBE	0.00337397
Active	0.00370886
mBE	0.00696772
Active	0.000590043
mBE	0.00109946
APL	0.0264078
mBE	0.0011786
Active	0.00714346
Active	0.0004176
Active	0
Active	0
Active	0.00225674
Active	0.000231012
mBE	0.0067639
Active	0.0002931
Inactive	0
Active	0.00189246
Active	0.00232818
mBE	0.000250812
mBE	0.0205036
APL	0.0139465
APL	0.00314763
Active	0.000961052
Active	0
Active	0
Active	0
Active	0.00468827
mBE	0.00209109
Active	0.000702096
mBE	0.000507136
mBE	0.00498954
mBE	0.00462429
mBE	0.000681867
mBE	0.00810089
Inactive	0.0290424
mBE	0
mBE	0
mBE	0.00113829
Active	0
mBE	0.00977355
mBE	0.0054937
Inactive	0.264013
mBE	0.0339356
Inactive	0.00269999
Inactive	0.0109368
Inactive	0.00443903
Active	0.00863392
mBE	0.0283759
Active	0.0739604
Active	0.875417
Active	0.0543552
mBE	0.0108686
Active	0.0755942
mBE	0.0125502
mBE	0.00170593
Active	0.00102935
Active	0.00155274
ATAConly	0.183534
Inactive	0.0001218
mBE	0.0240099
mBE	0.00143642
Active	0.00128045
Active	0.00265476
mBE	0.00159186
mBE	0.0148087
mBE	0
Active	0.0474684
mBE	0
Inactive	4.91512e-05
mBE	0.00882267
mBE	0.0302968
mBE	0.00175685
APL	0.0183995
Inactive	0.00216261
mBE	0.000610477
Active	0.000605726
Active	0.00204134
mBE	0.0263725
mBE	0.000415722
Active	0.000476411
Active	0
Active	0.0370172
Active	0.0375284
Active	0.000890365
Active	0.000663524
mBE	0.000328088
Active	0.000155474
Active	0.00471081
Active	0.0017964
Active	0.00534186
mBE	0.0069819
Active	0.00207514
Active	0.0014134
mBE	0.00165019
mBE	0
Active	0.0239348
mBE	0.00485994
Active	0.000874873
Active	0.00330123
mBE	0.00146937
mBE	0.000939395
mBE	0.00113607
mBE	0.000818053
Active	0.00639435
APL	0.0049403
Active	0.00144333
Active	0.000108813
Active	0.000668159
Active	0.00153366
Inactive	0.014204
Active	0.00170419
Active	0.00223826
mBE	0
Active	0
Active	0
Active	0.00607478
Active	0.0166013
Inactive	0.00718882
Active	0.00252738
Active	0.00170068
Active	0.00420208
Active	0.00136378
mBE	0.00078967
Active	0.00126289
mBE	0.00282272
Inactive	0.00376981
APL	0.033493
Active	0.0118935
Active	0.0102162
mBE	0.0011969
mBE	0.0011969
Active	0
Active	0.000711508
mBE	0.00020976
mBE	0.000144982
Active	0.000116167
Active	0.00709274
Active	0.00400498
APL	0
APL	0.00185657
Active	0.00092307
Active	0.00126523
mBE	0.000365471
Active	0.137923
Inactive	0.00151424
Active	0.00370696
Active	0.00957041
Active	0.000617958
Active	0.00220312
Active	0.000276694
Active	0.000914512
Active	0.269159
Inactive	0
APL	0
Active	0.00125545
mBE	0.00096311
Active	0.000505918
Active	0.000733127
Active	0.00142337
Active	0.00218093
Active	0
mBE	0
Active	0.00295894
APL	0.00401804
Active	0.000925218
Active	0.00177035
mBE	0.00126573
mBE	0.000602661
Active	0.00256903
mBE	0.185557
Inactive	0.000124438
mBE	0.00389834
Active	0.0304202
mBE	0.0120566
Active	0.00206063
Active	0.000477877
Active	0.000887871
Active	0.0255197
Active	0.00138144
mBE	0.0262027
ATAConly	0.0717716
ATAConly	0.00165518
Active	0
Active	0.00149021
mBE	0.00565599
Active	0.00196556
mBE	0.00233573
Active	0.00196232
Active	0.000541156
Active	0.000783453
mBE	0.000396347
mBE	0.00130065
mBE	0.000107641
Active	0.00619985
Active	0.00231911
Active	0.00355411
Active	0.00581928
Active	0.00833569
mBE	0.00540567
Active	0.000520819
Active	0.000392243
mBE	0
Active	0.00484183
mBE	0.013746
Inactive	0.0226476
mBE	0.000240292
Active	0.000856502
Active	0.00519463
Active	0.000225071
Active	0.000726245
Active	6.454e-05
Active	0.000570708
mBE	0
Inactive	0.00216176
Active	0
Active	0.000156908
Active	0.00119627
Active	0.00131442
Active	0
Active	0.000258757
APL	0
Active	0
Active	0.00580003
Active	0.000862584
Active	0.00122095
Active	0.00222346
Active	0.000521472
mBE	0.000413619
mBE	0.0100756
Active	0.000790231
Active	0.000256644
Active	0.000183619
mBE	0
Active	0.000663265
Active	0.0263547
Active	0.0182698
Active	0.000231229
mBE	0.00255031
Active	0.000222411
Active	0
Active	0
Active	0
mBE	0.0417999
Active	0.00235432
mBE	0.00230507
Active	0.00126637
Active	0.0013957
mBE	0.000518933
Active	0.00068199
Active	0.0425459
mBE	0
mBE	0
Active	0.000201046
mBE	0.00229323
Active	0.00755381
mBE	0.000295714
Active	0
mBE	0.000440511
Active	0.0172923
APL	0.0339636
Active	0.00821573
mBE	0.00397953
mBE	0
Active	0.00475094
APL	0.00271902
Inactive	0.00458777
Active	0.00509233
Active	0.000604117
Active	0.000354269
APL	0.00164444
Active	0.101683
mBE	0.00609723
mBE	6.6999e-05
Active	0
Active	0.00074261
mBE	0
Active	0.0057386
Inactive	0.00146523
APL	0.000950578
mBE	0.00824746
Active	0.0100389
Active	0.0126596
mBE	0.00141145
Inactive	0.00417454
mBE	0.00480688
Inactive	0.000442081
Inactive	0.000428926
mBE	0.000591114
mBE	0.00166984
mBE	0.00879794
mBE	0
Inactive	0.0215005
Active	0.0446446
mBE	0.000961704
ATAConly	0.0448211
Active	0.0818652
Active	0.0975822
mBE	0.000795745
Active	0.00245275
mBE	0.0344907
mBE	0.0122422
mBE	0.012956
Inactive	0.016182
Active	0.0082711
mBE	0.00645813
Active	0.000204051
ATAConly	0.0142448
APL	0.0186835
Active	0.00101
Inactive	0
Inactive	0.000356143
ATAConly	0.0924339
mBE	0.00128702
mBE	0.00101916
Active	0.00792341
Inactive	0.00792341
APL	0.0180943
APL	0.000240327
Inactive	0.00496946
Active	0.000177805
Active	0
mBE	0.0385408
APL	1.2423
Active	0.0046704
ATAConly	0.0310786
Active	0.00486115
Active	0.00424344
Active	0.00689709
Active	0.000349932
Active	8.73497e-05
Active	0.650234
mBE	0.0109799
Active	0.00633079
mBE	0.134078
Active	0.00249589
mBE	0.00198881
mBE	0.00183524
Active	0.00724652
mBE	0.000935191
mBE	0
Active	0
Active	0
mBE	0.000237841
mBE	0.00126397
mBE	0
APL	0.000163035
mBE	0.00268818
Active	0.00117204
Inactive	0
mBE	0
Active	0.00165922
Active	0.00124375
mBE	0.000803215
Active	0
APL	0.00226426
Inactive	0.00389809
Active	0.00206896
mBE	0.0116169
Active	0.00513593
Active	0.000459128
Active	0.0356369
Active	0.0599436
mBE	0.0831911
Active	0.0831911
Active	0.0876301
Active	0.117736
mBE	0.00643062
Active	0.0128322
mBE	0.046972
mBE	0.0016633
mBE	0.00630487
ATAConly	0.000516375
Active	0.00115814
Active	0.00773793
Active	0.00406535
Active	0.01826
Active	0.0189761
mBE	0.00028016
Active	0
APL	0.00221029
APL	0.103529
Active	0.000550174
mBE	0.00643743
Active	0.00409478
mBE	0.0166779
Active	0.00683872
Inactive	0.00306439
mBE	0
mBE	0.000587611
Active	0
mBE	0
Active	0.000496587
Inactive	0.0568203
Active	0.000875398
Active	0.000528769
APL	0.0169638
mBE	0.00268763
mBE	0
Active	0.0537948
mBE	0
Active	0
Active	0.0398201
Active	0.0338319
Active	0.00749166
ATAConly	0.00483851
APL	0.00154748
Active	0.00999279
Active	0.00852531
ATAConly	0.134123
APL	0.00316602
APL	0.0110856
Active	0.00292968
Active	0.000391593
mBE	0.00193049
Active	0.00049917
Active	0.00142471
Active	0
Active	0
Active	0
Active	0.000412686
Active	0
Active	0.000829372
Active	0
mBE	0
mBE	0.000447433
mBE	0.000652938
Active	0.00041131
mBE	0.046599
mBE	0.04358
mBE	0.0172006
Inactive	0
mBE	0.000851838
Active	0.00101546
Active	0.000777615
mBE	0.0062599
Active	0.00390898
Active	0.00310858
Active	0.000297641
mBE	0.000335402
mBE	0.00140301
Active	0.00145979
mBE	0.00145979
mBE	0.000641109
mBE	0.000677291
Active	0.0200639
mBE	0.00585371
ATAConly	0.00107659
Active	0.0448705
Active	0.0367731
Active	0.0633846
Active	0.0271278
Active	0.00175711
Active	0.00256536
Active	0.0051284
Active	0.00196522
Active	0.00714801
Active	0.00623519
Active	0.000308878
Active	0
Active	0.0065908
APL	0.00185311
Active	4.99954e-05
mBE	0.00178956
Active	0
Active	0.00172562
Active	0.000757164
mBE	0
Active	0.00125167
Active	0
Active	0.00144758
Inactive	0
Inactive	0
Inactive	0
Active	0.00054082
Active	0.00167677
Active	0.00106971
APL	0.00666291
Inactive	0.0108279
APL	0.0023758
APL	0.00148969
Active	0.00675582
Active	0.000400145
Active	0.00189736
Active	0.00280561
Active	0.00560212
ATAConly	0.0396752
ATAConly	0.0445177
APL	0.0445177
Active	0.0390637
Active	0.0115507
mBE	0.00320394
Active	0.000472516
Active	0.00196146
Inactive	0
mBE	0
Active	0.00246561
mBE	0.0116036
Active	0.0216152
mBE	0.000285652
Active	0.00736972
mBE	0.000834974
mBE	5.513e-05
APL	0.0011479
APL	0.00299378
APL	0.00562414
mBE	0.00296105
mBE	0.0261895
Inactive	0.0106971
mBE	0.000426884
APL	0
APL	0.124595
APL	0.0122173
Inactive	0.00424551
mBE	0
mBE	0
mBE	0.0144509
mBE	0.124256
mBE	0.0019419
Inactive	8.15715e-05
mBE	0.00210971
ATAConly	0.00207069
Active	0.00175626
Active	0.00118164
mBE	0.00134612
ATAConly	0.00598725
ATAConly	0.00592994
ATAConly	0.00595688
ATAConly	0.0361414
Active	0.00884547
ATAConly	0
mBE	0.00140533
Active	0.0142196
ATAConly	0.00426602
Active	0.00426602
Inactive	0.0356022
mBE	0.00253641
mBE	0.0257391
mBE	0.0234426
mBE	0.0593364
Active	0.000385679
Active	0.0038905
APL	0.0662694
mBE	0.00658058
mBE	0.00113968
Active	0.0290652
Active	0.00180396
mBE	0.000688198
Active	0.00365177
Active	0.00110499
Active	0.00110499
Active	0
Active	0.00118645
Active	0.00507504
Active	0.00414698
Active	0.00239874
Active	0.00172634
mBE	0.000317364
APL	0.0234092
Active	0.00136396
APL	0.0201631
Inactive	0.0201631
mBE	0.000804995
Active	0.000302764
APL	0.000845861
APL	0
ATAConly	0.194069
mBE	0.00199534
Active	0.00357806
Active	0.00541587
Active	0.000241697
mBE	0.000185004
Active	0.00637879
Active	0.00167241
Active	0.000446845
Active	0.000378014
Active	0.00213051
Active	0.00383746
Active	0.000387085
Active	0.0246556
mBE	0.0133327
Active	0.220279
mBE	0.0192589
APL	0.0415339
APL	0.0415339
APL	0.0415339
APL	0.00503111
mBE	0
mBE	0
Active	0.000528441
mBE	0.00143697
Active	0.000161676
Active	0
mBE	0.000748534
APL	0.00115743
mBE	0.0099976
Active	0.00285394
Active	0.00268838
Active	0.000739991
Active	0.00327968
mBE	0.00403099
Active	0
APL	0.0091482
APL	0.196167
mBE	0.000638647
Active	0.00136894
mBE	0.0030669
APL	0.0113365
ATAConly	0.0141826
Active	0.00049539
Active	0.0013873
Active	0.00833006
Active	0.00163711
Active	0.000331171
mBE	0.00595125
Active	0.000568914
Active	0.00427273
Active	0.00245116
Active	0.00195375
Active	0
Active	0
Active	0
mBE	0.000315824
Active	0.0188768
mBE	0.00251449
mBE	0.0184331
Active	0.00847504
Active	0.00801149
Active	0.00160918
ATAConly	0.00272492
Active	0.0440211
ATAConly	0.131905
Active	0.0686597
Active	0.0206458
mBE	0.0189203
mBE	0.00508398
Active	0.000434235
APL	0.00437455
Active	0.000712865
Active	5.29826e-05
Active	0.000176242
mBE	0.0186704
ATAConly	0.149954
Active	0.00034254
Active	0.00096115
Active	0.00684644
mBE	0.00451224
mBE	0.00834384
Active	0.00256258
Active	0
mBE	7.4692e-05
Active	0.00238658
Active	0.00100614
mBE	0.0851039
mBE	0.00380885
Active	0.00333821
APL	0.00622304
Active	0.00179463
Active	0.00119009
Active	0.00399833
Active	0.000855549
Active	0.00301998
Active	0.00157239
Active	0.0037432
Active	0.00402281
Active	0.000390414
Active	4.01011e-05
Active	0.00154285
mBE	0.000436669
mBE	0.000984739
Inactive	0.000655642
APL	0.029289
APL	0.0253453
mBE	0.0508928
mBE	0.0154588
Active	0.000182364
Active	0.0034295
mBE	0.00162789
Active	0.0188287
mBE	8.71973e-05
Active	0.000592387
Inactive	0.0391004
Active	0.274217
Active	0.0255116
mBE	0.00958794
mBE	0.0021802
[truncated: 755 more rows]

## Sheet: Fig2c
Expression levels by RNA-seq from Roadmap reference epigenome (E119) at protein-coding genes directly associated with the CRE from HMEC (associations obtained from GeneHancer) and super-enhancers (annotated using LILY)
gene	category	RPKM
ENSG00000128274	ActiveCombi	2.478
ENSG00000094914	ActiveCombi	21.305
ENSG00000204518	ATAConly	0
ENSG00000109576	ActiveCombi	5.196
ENSG00000103591	ActiveCombi	13.978
ENSG00000115977	ATAConly	6.581
ENSG00000131043	Combi	21.567
ENSG00000090861	ATAConly	101.61
ENSG00000124608	ActiveCombi	9.206
ENSG00000107331	Combi	6.322
ENSG00000198691	ActiveCombi	0.108
ENSG00000064687	ActiveCombi	3.197
ENSG00000135776	ActiveCombi	10.185
ENSG00000073734	ActiveCombi	0.003
ENSG00000197150	Combi	7.932
ENSG00000114770	Combi	5.649
ENSG00000101986	Combi	1.451
ENSG00000117528	ATAConly	9.794
ENSG00000204574	ActiveCombi	32.135
ENSG00000033050	Combi	51.953
ENSG00000161204	Combi	16.617
ENSG00000106077	ActiveCombi	17.098
ENSG00000100997	ActiveCombi	9.762
ENSG00000114786	ATAConly	70.49
ENSG00000114779	Combi	17.733
ENSG00000204427	ATAConly	8.201
ENSG00000129968	ActiveCombi	28.979
ENSG00000100439	ActiveCombi	13.029
ENSG00000163686	ActiveCombi	5.066
ENSG00000127220	ActiveCombi	3.93
ENSG00000108798	ActiveCombi	0
ENSG00000097007	ActiveCombi	18.515
ENSG00000143322	ATAConly	12.555
ENSG00000099204	ActiveCombi	20.816
ENSG00000173210	ActiveCombi	11.095
ENSG00000114626	ActiveCombi	4.841
ENSG00000060971	ATAConly	18.249
ENSG00000076555	ActiveCombi	0.684
ENSG00000177646	ActiveCombi	26.093
ENSG00000122971	ActiveCombi	0.982
ENSG00000072818	ActiveCombi	0.075
ENSG00000131584	ActiveCombi	6.35
ENSG00000102977	Combi	20.83
ENSG00000159640	Combi	0.113
ENSG00000087085	Combi	0.044
ENSG00000100813	Combi	22.522
ENSG00000213088	ActiveCombi	0
ENSG00000144648	ActiveCombi	0.071
ENSG00000144476	Combi	7.176
ENSG00000097021	ActiveCombi	99.817
ENSG00000087008	ActiveCombi	2.698
ENSG00000134575	ActiveCombi	10.876
ENSG00000142513	ATAConly	0
ENSG00000183760	ActiveCombi	1.406
ENSG00000111644	ActiveCombi	0.015
ENSG00000130377	ActiveCombi	0
ENSG00000176715	ActiveCombi	4.372
ENSG00000166743	ActiveCombi	0.377
ENSG00000005187	ActiveCombi	0.281
ENSG00000173124	ActiveCombi	0.003
ENSG00000143632	Combi	0.024
ENSG00000075624	ActiveCombi	3314.08
ENSG00000072110	ActiveCombi	265.689
ENSG00000077522	ATAConly	0
ENSG00000130402	ActiveCombi	254.206
ENSG00000138071	ActiveCombi	49.847
ENSG00000115091	ActiveCombi	32.648
ENSG00000243989	ATAConly	44.005
ENSG00000132744	ATAConly	0.113
ENSG00000119640	ActiveCombi	6.782
ENSG00000170634	ActiveCombi	3.323
ENSG00000196839	Combi	12.055
ENSG00000168803	ActiveCombi	3.356
ENSG00000148848	ActiveCombi	0.492
ENSG00000143537	ActiveCombi	48.321
ENSG00000151694	ActiveCombi	8.553
ENSG00000168615	ATAConly	59.505
ENSG00000143382	ActiveCombi	1.997
ENSG00000203804	ActiveCombi	0.043
ENSG00000185761	Combi	5.518
ENSG00000105963	ActiveCombi	3.675
ENSG00000160710	ActiveCombi	63.317
ENSG00000197381	ActiveCombi	7.089
ENSG00000065457	ActiveCombi	12.511
ENSG00000213638	ActiveCombi	1.759
ENSG00000063761	Combi	3.477
ENSG00000173137	ATAConly	7.387
ENSG00000164742	ATAConly	1.024
ENSG00000138031	ATAConly	28.261
ENSG00000173175	ActiveCombi	0.013
ENSG00000121281	ActiveCombi	1.608
ENSG00000087274	Combi	20.194
ENSG00000020181	Combi	0.018
ENSG00000121753	ActiveCombi	0.851
ENSG00000123146	ActiveCombi	11.566
ENSG00000205336	ActiveCombi	55.469
ENSG00000182885	Combi	0.006
ENSG00000072071	ATAConly	3.862
ENSG00000198099	ActiveCombi	0
ENSG00000172955	ActiveCombi	0
ENSG00000006831	Combi	25.754
ENSG00000128271	Combi	0.188
ENSG00000178803	Combi	0
ENSG00000170425	ATAConly	69.472
ENSG00000159322	ActiveCombi	37.022
ENSG00000120907	ATAConly	0
ENSG00000169252	ActiveCombi	16.938
ENSG00000130706	ATAConly	91.706
ENSG00000239900	ActiveCombi	31.866
ENSG00000111863	ActiveCombi	14.591
ENSG00000106624	Combi	0.035
ENSG00000196526	ActiveCombi	11.95
ENSG00000157510	ActiveCombi	5.552
ENSG00000172493	Combi	6.981
ENSG00000135537	Combi	0.429
ENSG00000141385	ActiveCombi	36.724
ENSG00000183077	Combi	3.415
ENSG00000255737	ActiveCombi	34.116
ENSG00000133612	Combi	13.493
ENSG00000188234	ATAConly	1.323
ENSG00000172650	ActiveCombi	2.318
ENSG00000165923	ATAConly	0.275
ENSG00000084693	ActiveCombi	12.985
ENSG00000204305	ATAConly	1.394
ENSG00000106351	ATAConly	3.173
ENSG00000164252	ATAConly	9.301
ENSG00000116771	ActiveCombi	0.525
ENSG00000123908	Combi	13.187
ENSG00000169692	Combi	35.02
ENSG00000160216	ActiveCombi	4.696
ENSG00000106541	ATAConly	1.643
ENSG00000173467	ATAConly	0
ENSG00000188157	ATAConly	64.59
ENSG00000159723	ATAConly	0
ENSG00000177674	Combi	47.961
ENSG00000168710	ATAConly	56.292
ENSG00000126705	ActiveCombi	4.979
ENSG00000124942	ActiveCombi	127.557
ENSG00000063438	Combi	1.678
ENSG00000173209	ActiveCombi	5.314
ENSG00000204472	ATAConly	0
ENSG00000126878	Combi	3.276
ENSG00000183773	ATAConly	0.079
ENSG00000232434	ATAConly	0.072
ENSG00000004455	Combi	36.375
ENSG00000165695	ATAConly	0.237
ENSG00000108599	ActiveCombi	10.992
ENSG00000023516	ActiveCombi	14.417
ENSG00000170776	Combi	2.977
ENSG00000105127	ActiveCombi	13.41
ENSG00000011243	Combi	19.521
ENSG00000166452	ActiveCombi	17.642
ENSG00000227471	ATAConly	0.149
ENSG00000053371	ActiveCombi	43.822
ENSG00000162482	Combi	0.681
ENSG00000166971	ATAConly	5.805
ENSG00000161618	ActiveCombi	8.739
ENSG00000137124	ActiveCombi	36.292
ENSG00000033011	ATAConly	28.953
ENSG00000253710	ATAConly	3.263
ENSG00000182858	ATAConly	16.055
ENSG00000159063	ATAConly	15.963
ENSG00000189292	ActiveCombi	0
ENSG00000189046	Combi	8.855
ENSG00000091542	ATAConly	60.864
ENSG00000125652	ActiveCombi	10.733
ENSG00000179593	Combi	90.363
ENSG00000162551	ActiveCombi	0.019
ENSG00000110497	ATAConly	6.553
ENSG00000123505	ATAConly	61.705
ENSG00000162066	Combi	6.15
ENSG00000104899	Combi	0.16
ENSG00000135409	ActiveCombi	0
ENSG00000181754	ActiveCombi	0.081
ENSG00000176020	Combi	14.024
ENSG00000116337	ActiveCombi	10.143
ENSG00000133805	ActiveCombi	2.909
ENSG00000145020	ActiveCombi	1.042
ENSG00000174945	Combi	0.115
ENSG00000166295	Combi	25.54
ENSG00000176248	ActiveCombi	8.693
ENSG00000089053	ActiveCombi	20.552
ENSG00000101280	Combi	0
ENSG00000136859	ActiveCombi	0
ENSG00000130173	ActiveCombi	0
ENSG00000029534	ActiveCombi	0.057
ENSG00000151150	ATAConly	1.168
ENSG00000166839	ATAConly	0.835
ENSG00000154122	ActiveCombi	14.574
ENSG00000164331	ActiveCombi	4.417
ENSG00000088448	ActiveCombi	7.631
ENSG00000167522	ActiveCombi	9.882
ENSG00000076513	ATAConly	15.06
ENSG00000198720	ActiveCombi	6.291
ENSG00000172932	Combi	8.986
ENSG00000154065	ATAConly	1.45
ENSG00000183831	ATAConly	0.011
ENSG00000139645	Combi	19.087
ENSG00000100124	ActiveCombi	12.238
ENSG00000157999	Combi	0.216
ENSG00000230778	Combi	0.006
ENSG00000235098	ActiveCombi	2.271
ENSG00000168096	ATAConly	4.677
ENSG00000206199	ATAConly	0.921
ENSG00000146205	ActiveCombi	0.567
ENSG00000143401	ATAConly	9.264
ENSG00000104537	ActiveCombi	0
ENSG00000196975	Combi	17.553
ENSG00000002726	Combi	0
ENSG00000131471	Combi	0.217
ENSG00000148120	Combi	2.319
ENSG00000166747	ATAConly	35.737
ENSG00000213983	ATAConly	28.58
ENSG00000072958	Combi	63.098
ENSG00000152056	ActiveCombi	10.817
ENSG00000183020	ATAConly	15.434
ENSG00000042753	ActiveCombi	269.018
ENSG00000065000	Combi	66.295
ENSG00000185009	ActiveCombi	18.948
ENSG00000070718	ActiveCombi	6.128
ENSG00000221838	ActiveCombi	4.984
ENSG00000100478	ATAConly	0.745
ENSG00000011132	ActiveCombi	4.484
ENSG00000163697	ActiveCombi	12.158
ENSG00000164062	Combi	87.047
ENSG00000117362	ActiveCombi	73.253
ENSG00000149089	ActiveCombi	1.765
ENSG00000084234	ActiveCombi	147.118
ENSG00000118137	ActiveCombi	0.031
ENSG00000110244	ActiveCombi	0
ENSG00000110243	ActiveCombi	0
ENSG00000244509	ActiveCombi	107.439
ENSG00000243811	ActiveCombi	1.53
ENSG00000239713	ActiveCombi	16.172
ENSG00000100298	ATAConly	0.187
ENSG00000173627	ATAConly	0
ENSG00000184730	ATAConly	0.025
ENSG00000110245	ActiveCombi	0
ENSG00000189058	ATAConly	0.405
ENSG00000100336	ATAConly	0
ENSG00000178878	ATAConly	0.415
ENSG00000198931	ActiveCombi	128.638
ENSG00000167580	Combi	0
ENSG00000165272	ActiveCombi	24.262
ENSG00000161798	Combi	0
ENSG00000086159	Combi	0.043
ENSG00000165269	ActiveCombi	0.007
ENSG00000186635	Combi	17.75
ENSG00000095139	Combi	106.039
ENSG00000143761	ATAConly	305.865
ENSG00000168374	ActiveCombi	120.57
ENSG00000101199	Combi	15.026
ENSG00000149182	ActiveCombi	19.752
ENSG00000242247	ActiveCombi	21.613
ENSG00000124198	ActiveCombi	11.44
ENSG00000175220	ActiveCombi	14.205
ENSG00000140750	ActiveCombi	6.853
ENSG00000107863	ATAConly	28.462
ENSG00000138639	Combi	0.736
ENSG00000137962	ActiveCombi	19.327
ENSG00000186517	ActiveCombi	0.035
ENSG00000134909	ActiveCombi	6.271
ENSG00000160007	ActiveCombi	19.943
ENSG00000180448	ActiveCombi	0.431
ENSG00000123329	ActiveCombi	0.017
ENSG00000242173	Combi	0.012
ENSG00000076928	Combi	45.22
ENSG00000104728	ATAConly	11.351
ENSG00000132694	Combi	11.084
ENSG00000198844	Combi	0.003
ENSG00000110237	ActiveCombi	5.775
ENSG00000104880	ATAConly	8.538
ENSG00000142632	ActiveCombi	2.399
ENSG00000116584	ActiveCombi	17.557
ENSG00000240771	ActiveCombi	0.405
ENSG00000114790	ATAConly	0.893
ENSG00000214944	ActiveCombi	2.934
ENSG00000163947	Combi	16.056
ENSG00000214694	Combi	0.042
ENSG00000183111	Combi	5.131
ENSG00000137135	ActiveCombi	3.685
ENSG00000102606	Combi	6.771
ENSG00000117713	Combi	9.565
ENSG00000116017	ActiveCombi	5.19
ENSG00000054267	Combi	4.587
ENSG00000150347	Combi	2.963
ENSG00000166233	ActiveCombi	18.641
ENSG00000177479	ATAConly	25.369
ENSG00000228696	ActiveCombi	2.708
ENSG00000138175	Combi	30.861
ENSG00000188042	ActiveCombi	69.562
ENSG00000175906	ActiveCombi	42.239
ENSG00000182196	ATAConly	45.88
ENSG00000143862	Combi	29.532
ENSG00000134108	ActiveCombi	36.056
ENSG00000118690	ActiveCombi	0.557
ENSG00000125449	Combi	7.427
ENSG00000143437	ActiveCombi	10.933
ENSG00000133794	ActiveCombi	5.89
ENSG00000162704	ActiveCombi	84.126
ENSG00000136950	ATAConly	28.327
ENSG00000242498	Combi	13.839
ENSG00000141480	ActiveCombi	11.461
ENSG00000203993	ATAConly	4.495
ENSG00000205784	ActiveCombi	0
ENSG00000100299	Combi	17.631
ENSG00000129744	ATAConly	0
ENSG00000167311	ATAConly	0.013
ENSG00000117407	Combi	20.01
ENSG00000099889	Combi	2.305
ENSG00000214435	Combi	2.095
ENSG00000151693	ActiveCombi	48.649
ENSG00000088280	ActiveCombi	6.955
ENSG00000146926	Combi	0
ENSG00000196372	ActiveCombi	12.277
ENSG00000161664	ATAConly	0.007
ENSG00000100325	ActiveCombi	20.133
ENSG00000183734	Combi	0.043
ENSG00000141505	Combi	0.121
ENSG00000161944	Combi	0
ENSG00000116539	ActiveCombi	9.743
ENSG00000110881	ATAConly	4.353
ENSG00000072182	ATAConly	0.033
ENSG00000126522	ATAConly	25.418
ENSG00000204653	ATAConly	0
ENSG00000166183	ATAConly	0.005
ENSG00000198363	ATAConly	21.898
ENSG00000244617	ActiveCombi	0.044
ENSG00000162174	ATAConly	0.064
ENSG00000130707	ATAConly	43.52
ENSG00000171456	Combi	14.118
ENSG00000156802	ActiveCombi	12.85
ENSG00000119778	ATAConly	1.152
ENSG00000197785	ActiveCombi	28.325
ENSG00000160072	ActiveCombi	9.432
ENSG00000215915	ActiveCombi	2.454
ENSG00000176208	ATAConly	2.711
ENSG00000167654	Combi	0
ENSG00000123268	ActiveCombi	10.568
ENSG00000128272	ActiveCombi	473.352
ENSG00000213676	ActiveCombi	27.435
ENSG00000170653	ATAConly	10.567
ENSG00000175224	ActiveCombi	17.633
ENSG00000126775	ActiveCombi	2.529
ENSG00000085978	ActiveCombi	12.617
ENSG00000168010	Combi	2.601
ENSG00000197548	ActiveCombi	5.509
ENSG00000184743	ActiveCombi	31.36
ENSG00000166454	ActiveCombi	25.984
ENSG00000168874	ActiveCombi	0
ENSG00000145246	ActiveCombi	19.001
ENSG00000058063	Combi	12.022
ENSG00000105726	ActiveCombi	9.303
ENSG00000132681	Combi	0
ENSG00000166896	ActiveCombi	6.349
ENSG00000070961	ActiveCombi	15.826
ENSG00000157087	ATAConly	0
ENSG00000058668	ActiveCombi	56.555
ENSG00000110955	ATAConly	738.237
ENSG00000099624	ActiveCombi	86.165
ENSG00000130770	Combi	55.606
ENSG00000159199	ActiveCombi	46.211
ENSG00000135390	ActiveCombi	33.583
ENSG00000167283	Combi	49.318
ENSG00000156411	ATAConly	14.56
ENSG00000167863	ActiveCombi	111.428
ENSG00000033627	Combi	16.04
ENSG00000105929	ATAConly	0.653
ENSG00000117410	ActiveCombi	53.467
ENSG00000185883	Combi	49.038
ENSG00000159720	ActiveCombi	215.925
ENSG00000155097	ATAConly	20.701
ENSG00000100554	Combi	17.864
ENSG00000213760	ActiveCombi	0.564
ENSG00000123191	ATAConly	5.527
ENSG00000130270	ActiveCombi	1.314
ENSG00000171953	ActiveCombi	5.998
ENSG00000150756	ActiveCombi	6.137
ENSG00000138085	Combi	67.13
ENSG00000164053	ActiveCombi	10.149
ENSG00000124788	ActiveCombi	1.71
ENSG00000130638	Combi	37.358
ENSG00000163635	ActiveCombi	4.329
ENSG00000146776	ActiveCombi	0.374
ENSG00000115307	ATAConly	84.757
ENSG00000175756	ActiveCombi	53.066
ENSG00000105146	ATAConly	0.188
ENSG00000162779	ATAConly	0.014
ENSG00000103126	Combi	6.442
ENSG00000167601	Combi	59.038
ENSG00000155096	ATAConly	22.173
ENSG00000235863	ActiveCombi	1.095
ENSG00000176022	ActiveCombi	13.277
ENSG00000176383	ActiveCombi	0.834
ENSG00000176597	Combi	13.636
ENSG00000177191	ATAConly	0.766
ENSG00000237172	ActiveCombi	9.907
ENSG00000167080	ActiveCombi	0.041
ENSG00000086062	ActiveCombi	61.91
ENSG00000117411	ATAConly	38.528
ENSG00000123810	ATAConly	3.74
ENSG00000107262	ActiveCombi	5.833
ENSG00000166170	ATAConly	8.815
ENSG00000204463	ActiveCombi	46.344
ENSG00000140320	Combi	6.274
ENSG00000128298	ActiveCombi	4.372
ENSG00000030110	ActiveCombi	44.73
ENSG00000175334	ActiveCombi	65.28
ENSG00000172530	ActiveCombi	4.052
ENSG00000043039	ATAConly	0.021
ENSG00000176788	ActiveCombi	65.252
ENSG00000156127	ActiveCombi	0
ENSG00000087088	Combi	32.726
ENSG00000009954	Combi	19.124
ENSG00000076108	ActiveCombi	23.145
ENSG00000123636	ActiveCombi	1.912
ENSG00000105327	ATAConly	1.107
ENSG00000140463	ActiveCombi	9.14
ENSG00000132692	ATAConly	0
ENSG00000050820	Combi	24.788
ENSG00000137936	ATAConly	42.282
ENSG00000105552	ActiveCombi	28.548
ENSG00000107949	ATAConly	12.149
ENSG00000186666	ActiveCombi	4.014
ENSG00000248098	ATAConly	19.663
ENSG00000142867	ActiveCombi	13.201
ENSG00000126453	Combi	13.026
ENSG00000121380	ActiveCombi	0
ENSG00000129473	ATAConly	18.885
ENSG00000113916	ATAConly	1.683
ENSG00000161940	ATAConly	0
ENSG00000106635	Combi	25.812
ENSG00000099385	Combi	14.639
ENSG00000186174	ActiveCombi	11.359
ENSG00000173681	ActiveCombi	0.431
ENSG00000074582	ActiveCombi	17.371
ENSG00000166546	ActiveCombi	0.202
ENSG00000126581	Combi	33.719
ENSG00000183092	ActiveCombi	0.31
ENSG00000039987	ActiveCombi	0.074
ENSG00000142959	ActiveCombi	0.499
ENSG00000242252	Combi	0.829
ENSG00000134107	ActiveCombi	37.586
ENSG00000135127	ATAConly	5.214
ENSG00000063169	ActiveCombi	0.239
ENSG00000112624	ActiveCombi	6.938
ENSG00000110934	ActiveCombi	0
ENSG00000147439	ActiveCombi	7.767
ENSG00000110330	ActiveCombi	12.149
ENSG00000023445	ActiveCombi	0.657
ENSG00000089685	Combi	51.219
ENSG00000136573	ActiveCombi	0
ENSG00000197299	Combi	3.263
ENSG00000189114	ATAConly	7.72
ENSG00000186222	ActiveCombi	15.01
ENSG00000188428	ActiveCombi	3.363
ENSG00000104081	Combi	0.167
ENSG00000116985	Combi	0.058
ENSG00000140299	ATAConly	13.32
ENSG00000163141	ActiveCombi	0.19
ENSG00000178096	ActiveCombi	7.051
ENSG00000163170	Combi	8.312
ENSG00000165714	ActiveCombi	6.685
ENSG00000196544	ATAConly	9.047
ENSG00000166275	Combi	7.892
ENSG00000172331	ATAConly	10.491
ENSG00000106009	Combi	7.597
ENSG00000204256	ActiveCombi	45.59
ENSG00000141867	Combi	5.197
ENSG00000166164	ActiveCombi	17.401
ENSG00000185024	Combi	1.262
ENSG00000184992	ATAConly	15.729
ENSG00000182685	Combi	1.699
ENSG00000113460	ATAConly	7.799
ENSG00000254999	ActiveCombi	209.626
ENSG00000174744	ActiveCombi	42.211
ENSG00000185658	ActiveCombi	1.946
ENSG00000168000	ATAConly	21.638
ENSG00000172270	Combi	339.192
ENSG00000188334	ActiveCombi	0
ENSG00000130303	ActiveCombi	1.444
ENSG00000204347	ActiveCombi	0
ENSG00000133243	ActiveCombi	25.805
ENSG00000184887	Combi	37.125
ENSG00000159388	ActiveCombi	38.947
ENSG00000166167	ATAConly	7.76
ENSG00000137656	ActiveCombi	13.588
ENSG00000071462	Combi	11.139
ENSG00000112578	ActiveCombi	30.221
ENSG00000178645	ATAConly	0
ENSG00000154493	Combi	0.001
ENSG00000120055	ATAConly	0.712
ENSG00000149179	ActiveCombi	5.882
ENSG00000175573	ATAConly	29.439
ENSG00000173715	ActiveCombi	8.676
ENSG00000205177	ActiveCombi	8
ENSG00000234776	Combi	0.173
ENSG00000157895	ActiveCombi	6.462
ENSG00000185306	ATAConly	0.068
ENSG00000111678	Combi	26.322
ENSG00000130921	ActiveCombi	3.135
ENSG00000179933	ActiveCombi	32.552
ENSG00000184601	Combi	0
ENSG00000179008	ActiveCombi	0.006
ENSG00000183643	ATAConly	0
ENSG00000167173	Combi	8.541
ENSG00000176753	Combi	0
ENSG00000188277	ActiveCombi	0.056
ENSG00000125149	ActiveCombi	14.922
ENSG00000182831	Combi	13.163
ENSG00000154102	ActiveCombi	58.563
ENSG00000159761	Combi	0.53
ENSG00000174109	ATAConly	15.429
ENSG00000167194	ATAConly	0
ENSG00000197322	ATAConly	0
ENSG00000205710	ActiveCombi	0.389
ENSG00000258315	ATAConly	11.706
ENSG00000141219	Combi	8.332
ENSG00000187624	ActiveCombi	0.913
ENSG00000152242	ActiveCombi	16.348
ENSG00000119559	ActiveCombi	12.277
ENSG00000167644	ActiveCombi	222.536
ENSG00000105072	ActiveCombi	3.785
ENSG00000188493	Combi	3.046
ENSG00000183397	Combi	0.09
ENSG00000221916	ATAConly	0.609
ENSG00000235034	ATAConly	0.008
ENSG00000131094	Combi	1.648
ENSG00000186897	Combi	0.046
ENSG00000173918	ActiveCombi	6.984
ENSG00000172247	Combi	0.022
ENSG00000223953	ActiveCombi	0.022
ENSG00000159403	ATAConly	2.559
ENSG00000139178	Combi	9.808
ENSG00000180999	Combi	0.004
ENSG00000175262	ActiveCombi	0.002
ENSG00000162888	ATAConly	0
ENSG00000131591	Combi	3.613
ENSG00000143110	Combi	0.077
ENSG00000198912	ATAConly	16.589
ENSG00000116667	ATAConly	2.945
ENSG00000143793	Combi	4.894
ENSG00000143612	ATAConly	98.844
ENSG00000162642	Combi	5.257
ENSG00000118292	ActiveCombi	0.652
ENSG00000143443	ActiveCombi	0.652
ENSG00000162757	ActiveCombi	28.161
ENSG00000176659	ActiveCombi	3.177
ENSG00000101220	Combi	37.25
ENSG00000100249	ATAConly	0
ENSG00000184208	ATAConly	0.557
ENSG00000172375	ATAConly	2.062
ENSG00000183186	ActiveCombi	0.455
ENSG00000115998	ActiveCombi	5.167
ENSG00000171860	ATAConly	0.241
ENSG00000088543	Combi	1.579
ENSG00000131379	Combi	0.002
ENSG00000244731	ActiveCombi	0.436
ENSG00000138813	ATAConly	0
ENSG00000197405	ActiveCombi	0.072
ENSG00000134830	ActiveCombi	0.074
ENSG00000205765	Combi	11.508
ENSG00000185127	ActiveCombi	6.539
ENSG00000188112	ActiveCombi	1.649
ENSG00000204564	ActiveCombi	4.292
ENSG00000185689	ActiveCombi	0
ENSG00000221821	Combi	2.845
ENSG00000204439	ActiveCombi	9.117
ENSG00000137434	ActiveCombi	0.31
ENSG00000198663	ActiveCombi	17.382
ENSG00000203711	ATAConly	0.391
ENSG00000146576	ActiveCombi	11.638
ENSG00000146540	ActiveCombi	14.928
ENSG00000185955	ATAConly	0.258
ENSG00000221845	ActiveCombi	0
ENSG00000136275	ActiveCombi	0
ENSG00000176919	ATAConly	0.14
ENSG00000182307	Combi	23.295
ENSG00000255394	ActiveCombi	0
ENSG00000241852	ActiveCombi	6.856
ENSG00000171060	Combi	0.001
ENSG00000213563	ActiveCombi	4.11
ENSG00000196166	Combi	0
ENSG00000174038	ActiveCombi	0.002
ENSG00000171159	ATAConly	19.34
ENSG00000196366	ATAConly	0.145
ENSG00000164972	ATAConly	0.034
ENSG00000147894	ActiveCombi	1.251
ENSG00000063180	ActiveCombi	1.456
ENSG00000074410	ActiveCombi	135.866
ENSG00000174990	ActiveCombi	0.009
ENSG00000168748	ATAConly	0
ENSG00000178538	ATAConly	0.048
ENSG00000107159	Combi	27.955
ENSG00000120159	Combi	5.576
ENSG00000135932	ATAConly	41.228
ENSG00000183346	ActiveCombi	0
ENSG00000149679	ActiveCombi	5.092
ENSG00000157782	ATAConly	0.012
ENSG00000105507	ActiveCombi	0
ENSG00000100314	ATAConly	0.009
ENSG00000158966	ActiveCombi	1.576
ENSG00000141837	Combi	0.005
ENSG00000100346	Combi	0.013
ENSG00000081248	ActiveCombi	0.002
ENSG00000105298	ActiveCombi	10.816
ENSG00000226800	ActiveCombi	0
ENSG00000116161	ATAConly	11.804
ENSG00000163618	ActiveCombi	0
ENSG00000164304	ATAConly	0.021
ENSG00000172137	ATAConly	1.935
ENSG00000122786	ATAConly	53.076
ENSG00000188820	ATAConly	0.765
ENSG00000143933	ActiveCombi	67.768
ENSG00000178363	ActiveCombi	93.197
ENSG00000178372	ActiveCombi	0.275
ENSG00000179218	Combi	1297.59
ENSG00000183049	ATAConly	0.373
ENSG00000070808	ActiveCombi	0.098
ENSG00000148660	ActiveCombi	9.368
ENSG00000162545	Combi	44.261
ENSG00000164615	ATAConly	12.251
ENSG00000076826	ATAConly	4.286
ENSG00000144712	Combi	0.196
ENSG00000171302	ActiveCombi	42.561
ENSG00000112186	ActiveCombi	7.048
ENSG00000042493	ActiveCombi	106.181
ENSG00000014216	ActiveCombi	103.894
ENSG00000137225	ActiveCombi	0.016
ENSG00000182472	ActiveCombi	1.107
ENSG00000103326	ActiveCombi	12.448
ENSG00000149260	ActiveCombi	0.951
ENSG00000131375	ActiveCombi	8.055
ENSG00000198898	ActiveCombi	17.616
ENSG00000077549	ActiveCombi	91.068
ENSG00000100065	Combi	40.3
ENSG00000132357	ActiveCombi	3.904
ENSG00000187796	Combi	1.239
ENSG00000142453	ATAConly	55.397
ENSG00000079691	ActiveCombi	7.406
ENSG00000159753	Combi	0.054
ENSG00000186648	ATAConly	0.007
ENSG00000172508	ActiveCombi	0.025
ENSG00000110619	ATAConly	16.973
ENSG00000108349	ActiveCombi	20.847
ENSG00000167971	Combi	0.129
ENSG00000177303	ActiveCombi	5.365
ENSG00000003400	ActiveCombi	1.577
ENSG00000064012	ActiveCombi	3.404
ENSG00000132906	ActiveCombi	1.86
ENSG00000143318	Combi	0
ENSG00000239282	ActiveCombi	3.621
ENSG00000130940	ActiveCombi	2.156
ENSG00000175294	ActiveCombi	0.203
ENSG00000174898	ActiveCombi	0.003
ENSG00000099338	ActiveCombi	0.09
ENSG00000177469	Combi	293.197
ENSG00000168497	Combi	21.521
ENSG00000099625	ActiveCombi	0.645
ENSG00000129993	Combi	0.074
ENSG00000110395	ATAConly	12.954
ENSG00000105879	ActiveCombi	9.597
ENSG00000136682	ActiveCombi	1.239
ENSG00000173894	Combi	3.465
ENSG00000122565	ActiveCombi	29.002
ENSG00000141582	Combi	10.267
ENSG00000183741	ActiveCombi	14.121
ENSG00000100307	ActiveCombi	0.656
ENSG00000141570	Combi	0.148
ENSG00000100211	ActiveCombi	15.814
ENSG00000158941	ActiveCombi	23.951
ENSG00000135736	Combi	2.994
ENSG00000167131	ATAConly	2.26
ENSG00000159884	ActiveCombi	10.55
ENSG00000161180	ActiveCombi	0.045
ENSG00000160799	ActiveCombi	7.75
ENSG00000151773	Combi	0.326
ENSG00000164366	Combi	13.238
ENSG00000104957	ActiveCombi	11.759
ENSG00000100147	Combi	8.023
ENSG00000135637	Combi	12.867
ENSG00000248712	ATAConly	0.224
ENSG00000197599	ActiveCombi	0.013
ENSG00000187860	ActiveCombi	0.521
ENSG00000198937	Combi	28.276
ENSG00000154781	ActiveCombi	3.213
ENSG00000122483	ATAConly	2.122
ENSG00000213213	Combi	0.951
ENSG00000196118	Combi	2.669
ENSG00000159214	Combi	1.865
ENSG00000147419	ActiveCombi	15.495
ENSG00000160050	ActiveCombi	1.593
ENSG00000128891	ActiveCombi	1.649
ENSG00000140481	Combi	0.001
ENSG00000141519	Combi	0.235
ENSG00000164051	ActiveCombi	27.627
ENSG00000104983	ActiveCombi	5.359
ENSG00000130783	Combi	0.051
ENSG00000180376	Combi	1.055
ENSG00000177352	ATAConly	22.754
ENSG00000169515	ActiveCombi	52.881
ENSG00000149201	ActiveCombi	0.035
ENSG00000175602	Combi	15.701
ENSG00000015133	ActiveCombi	0.601
ENSG00000105321	ActiveCombi	2.71
ENSG00000119242	ATAConly	4.806
ENSG00000142039	Combi	7.135
ENSG00000188549	Combi	2.663
ENSG00000204536	ActiveCombi	6.553
ENSG00000185972	Combi	0
ENSG00000187094	ActiveCombi	0.311
ENSG00000108702	ATAConly	0
ENSG00000172156	ATAConly	0
ENSG00000181374	ATAConly	0
ENSG00000108691	ATAConly	0
ENSG00000115009	ATAConly	0.235
ENSG00000137077	ActiveCombi	0
ENSG00000106178	ActiveCombi	0
ENSG00000131142	ATAConly	0
ENSG00000108688	ATAConly	0
ENSG00000108700	ATAConly	0
ENSG00000136280	ActiveCombi	11.265
ENSG00000101331	ATAConly	0
ENSG00000142871	ActiveCombi	81.683
ENSG00000112576	ActiveCombi	41.844
ENSG00000166946	ActiveCombi	23.288
ENSG00000163660	ATAConly	8.532
ENSG00000221978	ActiveCombi	19.488
ENSG00000129315	Combi	11.517
ENSG00000108100	ATAConly	22.84
ENSG00000103540	ATAConly	4.617
ENSG00000121807	Combi	0
ENSG00000183625	ActiveCombi	0.17
ENSG00000112486	ATAConly	0.007
ENSG00000126353	ActiveCombi	0.225
ENSG00000173992	ActiveCombi	10.326
ENSG00000154429	Combi	3.081
ENSG00000163468	ActiveCombi	204.773
ENSG00000150753	ActiveCombi	126.97
ENSG00000122674	ActiveCombi	6.568
ENSG00000134256	ActiveCombi	0.173
ENSG00000177697	Combi	185.428
ENSG00000135535	ActiveCombi	32.691
ENSG00000174950	ActiveCombi	0.851
ENSG00000158481	ATAConly	0
ENSG00000198821	ActiveCombi	0.025
ENSG00000174807	ActiveCombi	0.006
ENSG00000139193	ActiveCombi	0.029
ENSG00000120217	ActiveCombi	4.016
ENSG00000167851	ActiveCombi	0
ENSG00000186407	ActiveCombi	0
ENSG00000204345	ActiveCombi	0
ENSG00000161649	ATAConly	0.033
ENSG00000241399	ActiveCombi	1.756
ENSG00000104894	ActiveCombi	0
ENSG00000198851	ActiveCombi	0
ENSG00000010610	ActiveCombi	0.35
ENSG00000101017	Combi	4.214
ENSG00000026508	ActiveCombi	423.83
ENSG00000110448	ActiveCombi	0
ENSG00000169442	Combi	0.145
ENSG00000196352	ActiveCombi	6.511
ENSG00000116815	ActiveCombi	12.706
ENSG00000085063	ActiveCombi	330.711
ENSG00000013725	ActiveCombi	0.005
ENSG00000129226	ActiveCombi	32.771
ENSG00000137101	Combi	0.193
ENSG00000019582	ActiveCombi	2.967
ENSG00000105369	ATAConly	0.116
ENSG00000110651	Combi	48.103
ENSG00000085117	ActiveCombi	104.659
ENSG00000010278	ActiveCombi	251.536
ENSG00000125810	ActiveCombi	0
ENSG00000117399	Combi	157.254
ENSG00000094880	ActiveCombi	13.674
ENSG00000164045	ActiveCombi	11.137
ENSG00000101224	Combi	36.117
ENSG00000004897	ActiveCombi	23.666
ENSG00000099804	ActiveCombi	47.669
ENSG00000143776	Combi	6.627
ENSG00000198752	ATAConly	33.812
ENSG00000128283	Combi	11.469
ENSG00000149798	ActiveCombi	21.559
ENSG00000163171	ActiveCombi	20.788
ENSG00000179604	Combi	17.928
ENSG00000093009	Combi	33.63
ENSG00000094804	ActiveCombi	44.627
ENSG00000134371	ActiveCombi	13.408
ENSG00000184661	ATAConly	11.989
ENSG00000111665	ActiveCombi	18.105
ENSG00000146670	ActiveCombi	20.806
ENSG00000134690	ActiveCombi	46.723
ENSG00000163814	ActiveCombi	135.938
ENSG00000039068	ActiveCombi	174.753
ENSG00000128536	ActiveCombi	0.133
ENSG00000186073	Combi	5.904
ENSG00000103502	Combi	39.369
ENSG00000214725	ATAConly	0.198
ENSG00000185324	ActiveCombi	11.226
ENSG00000167258	ActiveCombi	14.566
ENSG00000138395	ActiveCombi	0.587
ENSG00000117266	ActiveCombi	9.308
ENSG00000155111	ActiveCombi	4.609
ENSG00000123374	ActiveCombi	25.326
ENSG00000167797	ATAConly	23.521
ENSG00000250506	ActiveCombi	2.753
ENSG00000171450	ATAConly	0.09
ENSG00000101391	ATAConly	10.8
ENSG00000108465	ActiveCombi	43.745
ENSG00000136807	ActiveCombi	35.724
ENSG00000124762	ActiveCombi	321.49
ENSG00000111276	ActiveCombi	4.632
ENSG00000237190	ActiveCombi	11.709
ENSG00000147883	ActiveCombi	14.7
ENSG00000129355	Combi	6.483
ENSG00000205643	ActiveCombi	4.832
ENSG00000109089	ATAConly	28.741
ENSG00000239704	ActiveCombi	2.297
ENSG00000167513	ActiveCombi	11.155
ENSG00000091527	ATAConly	38.743
ENSG00000153046	ActiveCombi	11.775
ENSG00000007129	ATAConly	0.01
ENSG00000170956	Combi	0.003
ENSG00000105352	Combi	0
ENSG00000086548	ATAConly	0.313
ENSG00000139610	ATAConly	0
ENSG00000149187	Combi	27.065
ENSG00000159409	Combi	0.003
ENSG00000161082	Combi	0.051
ENSG00000075275	ActiveCombi	18.895
ENSG00000135048	ActiveCombi	25.707
ENSG00000205923	Combi	0.008
ENSG00000186166	ActiveCombi	1.752
ENSG00000184524	ActiveCombi	0.009
ENSG00000177946	ATAConly	6.893
ENSG00000117724	ATAConly	5.03
ENSG00000100162	ATAConly	17.58
ENSG00000175279	ActiveCombi	6.183
ENSG00000102901	ActiveCombi	21.082
ENSG00000166582	ActiveCombi	3.355
ENSG00000116198	ATAConly	11.27
ENSG00000100629	ATAConly	1.446
ENSG00000141577	Combi	4.377
ENSG00000126001	ActiveCombi	4.222
ENSG00000178404	ATAConly	1.084
ENSG00000166037	ActiveCombi	5.829
ENSG00000112877	Combi	3.197
ENSG00000130695	Combi	11.694
ENSG00000100422	ActiveCombi	15.434
ENSG00000139624	ActiveCombi	10.953
ENSG00000160401	ActiveCombi	0.003
ENSG00000070761	ATAConly	46.133
ENSG00000158023	Combi	1.77
ENSG00000160226	Combi	0.984
ENSG00000213085	ATAConly	0.292
ENSG00000243710	Combi	0.104
ENSG00000120051	ATAConly	0.296
ENSG00000105792	ActiveCombi	0.092
ENSG00000156042	Combi	0.112
ENSG00000142609	Combi	0.001
ENSG00000114656	ATAConly	0.138
ENSG00000164323	ActiveCombi	9.319
ENSG00000197766	ActiveCombi	0.922
ENSG00000153774	ATAConly	13.512
ENSG00000172757	ActiveCombi	377.036
ENSG00000003402	ActiveCombi	4.101
ENSG00000196337	ActiveCombi	1.753
ENSG00000213030	ATAConly	0.295
ENSG00000143375	ActiveCombi	0.619
ENSG00000128965	ActiveCombi	20.421
ENSG00000100399	ATAConly	0.732
ENSG00000167670	ActiveCombi	25.849
ENSG00000159259	ATAConly	14.175
ENSG00000163528	ATAConly	17.251
ENSG00000159685	ATAConly	10.173
ENSG00000170004	ActiveCombi	9.813
ENSG00000111642	ActiveCombi	32.04
ENSG00000116254	ActiveCombi	0.087
ENSG00000177200	ActiveCombi	9.736
ENSG00000183765	ATAConly	5.243
ENSG00000085872	ATAConly	6.594
ENSG00000177830	Combi	8.499
ENSG00000133063	Combi	0
ENSG00000110721	ActiveCombi	2.807
ENSG00000100288	Combi	12.302
ENSG00000131165	ActiveCombi	66.451
ENSG00000255112	ActiveCombi	26.956
ENSG00000101421	ActiveCombi	37.658
ENSG00000086065	ActiveCombi	31.358
ENSG00000147457	ActiveCombi	16.936
ENSG00000180720	ActiveCombi	0.035
ENSG00000129749	ATAConly	0.294
ENSG00000120903	ActiveCombi	0
ENSG00000175344	ActiveCombi	0.028
ENSG00000170175	ActiveCombi	22.784
ENSG00000160716	ActiveCombi	0.181
ENSG00000135902	Combi	0
ENSG00000108556	ActiveCombi	0.042
ENSG00000196811	Combi	0.005
ENSG00000171310	ActiveCombi	16.791
ENSG00000136213	ActiveCombi	10.382
ENSG00000169105	Combi	9.513
ENSG00000135702	ActiveCombi	1.501
ENSG00000160679	Combi	19.933
ENSG00000005194	ActiveCombi	51.417
ENSG00000185043	ActiveCombi	109.403
ENSG00000153789	ActiveCombi	0
ENSG00000136305	ActiveCombi	1.534
ENSG00000179583	ActiveCombi	0.006
ENSG00000138615	ActiveCombi	0.007
ENSG00000160161	ATAConly	0.137
ENSG00000099622	ActiveCombi	31.513
ENSG00000114737	Combi	1.56
ENSG00000164442	ActiveCombi	17.328
ENSG00000148337	ATAConly	10.037
ENSG00000136108	Combi	11.668
ENSG00000166165	Combi	1.47
ENSG00000217555	Combi	19.846
ENSG00000074054	Combi	4.858
ENSG00000104859	Combi	7.467
ENSG00000140104	ActiveCombi	2.532
ENSG00000175505	ActiveCombi	14.568
ENSG00000011021	Combi	5.724
ENSG00000186510	Combi	0.002
ENSG00000106404	Combi	1.929
ENSG00000066405	Combi	0
ENSG00000253958	ActiveCombi	0.71
ENSG00000132514	Combi	0
ENSG00000038532	ActiveCombi	6.957
ENSG00000157322	ActiveCombi	0.058
ENSG00000163815	ActiveCombi	5.102
ENSG00000162994	Combi	0.725
ENSG00000213719	Combi	491.234
ENSG00000159212	ActiveCombi	0.008
ENSG00000130779	ATAConly	7.377
ENSG00000115295	ATAConly	15.958
ENSG00000013441	ActiveCombi	8.402
ENSG00000176444	ActiveCombi	16.305
ENSG00000179335	Combi	24.562
ENSG00000165959	Combi	7.257
ENSG00000128973	ActiveCombi	37.413
ENSG00000182372	Combi	10.799
ENSG00000162129	ActiveCombi	17.637
ENSG00000125656	Combi	74.603
ENSG00000249581	ATAConly	0
ENSG00000171603	ActiveCombi	136.324
ENSG00000120885	ActiveCombi	5.58
ENSG00000103351	ActiveCombi	8.603
ENSG00000079101	Combi	0.048
ENSG00000125246	Combi	0.18
ENSG00000092009	ATAConly	0
ENSG00000164237	ActiveCombi	13.149
ENSG00000103121	ATAConly	28.498
ENSG00000153815	ActiveCombi	13.008
ENSG00000140931	ActiveCombi	17.069
ENSG00000166091	ActiveCombi	0.005
ENSG00000091317	ActiveCombi	41.306
ENSG00000153551	ActiveCombi	37.936
ENSG00000137200	ActiveCombi	10.582
ENSG00000180917	ActiveCombi	10.421
ENSG00000149646	ATAConly	0.026
ENSG00000169714	Combi	263.765
ENSG00000150656	Combi	0.004
ENSG00000133313	Combi	35.465
ENSG00000205423	ActiveCombi	12.745
ENSG00000132259	ATAConly	0.075
ENSG00000070729	ActiveCombi	0.118
ENSG00000143786	ActiveCombi	2.36
ENSG00000143771	Combi	21.297
ENSG00000142675	ActiveCombi	8.252
ENSG00000064666	ActiveCombi	237.354
ENSG00000117519	ATAConly	88.632
ENSG00000182973	ActiveCombi	8.804
ENSG00000138767	Combi	3.538
ENSG00000144580	ActiveCombi	21.49
ENSG00000173786	Combi	40.437
ENSG00000115649	ATAConly	27.105
ENSG00000257727	ActiveCombi	22.966
ENSG00000119865	ActiveCombi	0.004
ENSG00000184144	ActiveCombi	0.003
ENSG00000113805	ATAConly	11.979
ENSG00000170037	ActiveCombi	12.657
ENSG00000106603	ActiveCombi	2.379
ENSG00000168275	ATAConly	10.669
ENSG00000256053	Combi	4.834
ENSG00000103051	ActiveCombi	25.575
ENSG00000164597	ATAConly	12.989
ENSG00000168434	ATAConly	15.699
ENSG00000065618	ATAConly	909.513
ENSG00000187498	ActiveCombi	13.226
ENSG00000134871	ActiveCombi	29.661
ENSG00000224821	ActiveCombi	0
ENSG00000142156	ATAConly	7.173
ENSG00000142173	ATAConly	0.508
ENSG00000163359	ActiveCombi	0.081
ENSG00000114270	ActiveCombi	27.503
ENSG00000144810	ActiveCombi	3.686
ENSG00000184374	ActiveCombi	0
ENSG00000130309	ActiveCombi	135.817
ENSG00000206561	ATAConly	0.059
ENSG00000114744	ActiveCombi	8.316
ENSG00000140365	ATAConly	41.074
ENSG00000149600	Combi	19.527
ENSG00000105664	Combi	0.005
ENSG00000093010	ActiveCombi	63.799
ENSG00000122218	ActiveCombi	75.792
ENSG00000105669	Combi	235.946
ENSG00000181789	ATAConly	62.55
ENSG00000141030	Combi	46.872
ENSG00000168090	Combi	68.282
ENSG00000198612	Combi	37.449
ENSG00000111481	ActiveCombi	73.991
ENSG00000135469	Combi	3.102
ENSG00000110871	ActiveCombi	12.777
ENSG00000123815	Combi	12.874
ENSG00000088682	ActiveCombi	65.938
ENSG00000172725	ActiveCombi	41.994
ENSG00000106789	ActiveCombi	18.688
ENSG00000167549	ActiveCombi	1.658
ENSG00000103426	Combi	6.374
ENSG00000103187	ActiveCombi	189.157
ENSG00000178449	ATAConly	32.907
ENSG00000240230	ActiveCombi	5.717
ENSG00000131143	ATAConly	534.598
ENSG00000226976	ActiveCombi	71.448
ENSG00000160111	ActiveCombi	0.317
ENSG00000132881	ActiveCombi	3.507
ENSG00000214078	Combi	42.049
ENSG00000124772	ActiveCombi	0.065
ENSG00000178773	ActiveCombi	0.812
ENSG00000080819	ATAConly	18.813
ENSG00000071894	Combi	15.082
ENSG00000119203	ActiveCombi	17.831
ENSG00000187959	Combi	0.026
ENSG00000149532	Combi	14.189
ENSG00000205560	ATAConly	2.724
ENSG00000143320	ATAConly	4.678
ENSG00000196872	ATAConly	2.872
ENSG00000177685	Combi	0.093
ENSG00000148204	ActiveCombi	0.005
ENSG00000241258	Combi	15.606
ENSG00000107175	ActiveCombi	34.134
ENSG00000182158	ATAConly	20.55
ENSG00000143578	ATAConly	5.008
ENSG00000005339	ActiveCombi	2.742
ENSG00000143162	ActiveCombi	130.539
ENSG00000095794	ATAConly	2.32
ENSG00000150938	ActiveCombi	90.06
ENSG00000182809	ActiveCombi	24.189
ENSG00000119878	ActiveCombi	3.545
ENSG00000103196	ActiveCombi	0.46
ENSG00000167193	ActiveCombi	76.124
ENSG00000099942	ActiveCombi	34.028
ENSG00000006016	ActiveCombi	2.215
ENSG00000176390	ActiveCombi	11.596
ENSG00000072832	ActiveCombi	0.018
ENSG00000170275	ATAConly	95.678
ENSG00000105662	ActiveCombi	1.166
ENSG00000160741	ATAConly	10.855
ENSG00000140577	ActiveCombi	4.843
ENSG00000121671	ATAConly	3.608
ENSG00000160202	ActiveCombi	0
ENSG00000108255	Combi	0.018
ENSG00000163499	Combi	0.053
ENSG00000112297	ActiveCombi	35.439
ENSG00000176092	ActiveCombi	1.777
ENSG00000165475	Combi	21.019
ENSG00000205758	ATAConly	3.142
ENSG00000062485	ATAConly	39.584
ENSG00000172346	ActiveCombi	0.004
ENSG00000124207	ActiveCombi	58.205
ENSG00000184371	ActiveCombi	5.535
ENSG00000100368	ActiveCombi	0.006
ENSG00000103653	Combi	22.48
ENSG00000214756	ActiveCombi	1.419
ENSG00000113712	Combi	62.923
ENSG00000213923	ActiveCombi	62.406
ENSG00000133275	ActiveCombi	38.25
ENSG00000180846	ATAConly	0
ENSG00000101266	Combi	45.318
ENSG00000070770	ActiveCombi	30.493
ENSG00000114646	Combi	0.097
ENSG00000144655	ActiveCombi	8.819
ENSG00000110925	ActiveCombi	10.571
ENSG00000159176	ActiveCombi	40.242
ENSG00000175183	Combi	5.452
ENSG00000101439	ActiveCombi	99.562
ENSG00000175315	ActiveCombi	6.289
ENSG00000160213	ATAConly	131.922
ENSG00000225362	Combi	0.028
ENSG00000159692	Combi	16.924
ENSG00000196810	Combi	1.816
ENSG00000178971	Combi	5.13
ENSG00000102974	ATAConly	21.48
ENSG00000175215	ActiveCombi	34.921
ENSG00000144677	ActiveCombi	45.39
ENSG00000150281	Combi	2.101
ENSG00000164932	ATAConly	0.133
ENSG00000044115	Combi	53.382
ENSG00000178585	ATAConly	42.623
ENSG00000198561	ActiveCombi	73.822
ENSG00000162438	ActiveCombi	0.012
ENSG00000141086	Combi	0.529
ENSG00000064601	ATAConly	39.706
ENSG00000164733	ATAConly	164.002
ENSG00000174080	Combi	2.77
ENSG00000100448	ATAConly	0
ENSG00000143387	ActiveCombi	2.082
ENSG00000163131	ActiveCombi	0.946
ENSG00000172543	ActiveCombi	0.084
ENSG00000174177	Combi	13.428
ENSG00000178531	Combi	2.169
ENSG00000180891	ActiveCombi	4.607
ENSG00000055130	ATAConly	44.445
ENSG00000108094	ATAConly	16.387
ENSG00000044090	ActiveCombi	11.608
ENSG00000112659	ActiveCombi	6.639
ENSG00000112514	ActiveCombi	73.864
ENSG00000257923	Combi	3.037
ENSG00000168329	ActiveCombi	0
ENSG00000161921	ActiveCombi	11.714
ENSG00000160683	ActiveCombi	0.002
ENSG00000172215	ActiveCombi	0
ENSG00000154832	ActiveCombi	24.825
ENSG00000171604	ActiveCombi	9.25
ENSG00000162144	ActiveCombi	10.209
ENSG00000114395	Combi	12.851
ENSG00000103018	ActiveCombi	43.1
ENSG00000182224	ActiveCombi	6.876
ENSG00000100243	Combi	42.185
ENSG00000051523	Combi	1.93
ENSG00000179091	Combi	158.156
ENSG00000083799	ActiveCombi	3.605
ENSG00000140459	Combi	0.009
ENSG00000148795	Combi	0
ENSG00000137869	ActiveCombi	0.011
ENSG00000140465	ActiveCombi	2.132
ENSG00000138061	ActiveCombi	3.096
ENSG00000197838	ATAConly	0
ENSG00000213908	ATAConly	0
ENSG00000256612	ATAConly	0
ENSG00000138115	ActiveCombi	0.023
ENSG00000100197	Combi	0.275
ENSG00000197446	ATAConly	0
ENSG00000167600	ATAConly	0.516
ENSG00000073067	ActiveCombi	0
ENSG00000106258	Combi	0.02
ENSG00000160870	ATAConly	0.014
ENSG00000036530	ATAConly	0
ENSG00000142973	ATAConly	0.249
ENSG00000122783	ATAConly	14.668
ENSG00000197191	ATAConly	2.616
ENSG00000108669	ActiveCombi	8.85
ENSG00000105443	ActiveCombi	7.691
ENSG00000100055	ActiveCombi	0.28
ENSG00000173402	Combi	39.568
ENSG00000134780	Combi	0.102
ENSG00000164535	ActiveCombi	13.97
ENSG00000179284	Combi	0.077
ENSG00000112977	ATAConly	38.097
ENSG00000132676	ActiveCombi	33.408
ENSG00000035664	Combi	0.288
ENSG00000167657	ATAConly	28.904
ENSG00000070190	ActiveCombi	7.928
ENSG00000115866	ATAConly	36.622
ENSG00000071626	ActiveCombi	43.831
ENSG00000183283	ATAConly	52.226
ENSG00000003249	ActiveCombi	2.949
ENSG00000105516	ActiveCombi	0.427
ENSG00000164934	ActiveCombi	11.334
ENSG00000132017	ActiveCombi	24.485
ENSG00000115827	ATAConly	3.585
ENSG00000139990	ActiveCombi	14.326
ENSG00000132716	ActiveCombi	17.515
ENSG00000172992	ActiveCombi	18.521
ENSG00000222046	Combi	0
ENSG00000197410	ATAConly	0.043
ENSG00000151065	Combi	6.754
ENSG00000163357	Combi	0.065
ENSG00000164935	ATAConly	0
ENSG00000204843	ActiveCombi	45.41
ENSG00000175203	ActiveCombi	60.191
ENSG00000132912	ActiveCombi	20.24
ENSG00000166847	Combi	43.909
ENSG00000179958	Combi	102.327
ENSG00000043093	ActiveCombi	4.625
ENSG00000188215	ActiveCombi	5.886
ENSG00000153904	ActiveCombi	5.416
ENSG00000134574	Combi	76.135
ENSG00000085788	ActiveCombi	5.792
ENSG00000197312	ATAConly	7.117
ENSG00000175197	Combi	5.804
ENSG00000244038	Combi	225.843
ENSG00000204580	ActiveCombi	50.035
ENSG00000162733	Combi	2.916
ENSG00000198171	ATAConly	24.178
ENSG00000157349	ATAConly	15.985
ENSG00000064703	ActiveCombi	5.512
ENSG00000174243	Combi	31.759
ENSG00000109832	Combi	0.024
ENSG00000182810	Combi	12.316
ENSG00000123136	ActiveCombi	78.375
ENSG00000198563	ActiveCombi	110.27
ENSG00000198231	ActiveCombi	41.154
ENSG00000213782	ActiveCombi	22.249
ENSG00000136271	ActiveCombi	37.961
ENSG00000118197	ActiveCombi	4.007
ENSG00000110367	ActiveCombi	13.393
ENSG00000177030	Combi	7.822
ENSG00000242612	ActiveCombi	5.428
ENSG00000158796	ActiveCombi	26.432
ENSG00000160570	Combi	26.05
ENSG00000023892	ActiveCombi	17.33
ENSG00000140995	ATAConly	26.486
ENSG00000125903	ActiveCombi	0
ENSG00000168350	ActiveCombi	0.251
ENSG00000213047	Combi	1.139
ENSG00000205744	ActiveCombi	0.194
ENSG00000166444	ActiveCombi	6.923
ENSG00000174485	ATAConly	5.677
ENSG00000184014	ActiveCombi	13.006
ENSG00000174839	ActiveCombi	6.083
ENSG00000205593	Combi	1.05
ENSG00000121690	ATAConly	2.855
ENSG00000023697	ATAConly	16.838
ENSG00000072849	ActiveCombi	10.614
ENSG00000175084	ATAConly	0.053
ENSG00000100418	Combi	29.639
ENSG00000182108	ActiveCombi	40.398
ENSG00000160049	ActiveCombi	30.865
ENSG00000169598	ATAConly	4.066
ENSG00000062282	Combi	0.677
ENSG00000128185	ActiveCombi	34.609
ENSG00000128191	ActiveCombi	12.02
ENSG00000077044	Combi	3.84
ENSG00000145214	Combi	6.786
ENSG00000149091	ActiveCombi	10.476
ENSG00000133943	ActiveCombi	5.224
ENSG00000116133	ATAConly	270.829
ENSG00000172893	ATAConly	111.833
ENSG00000157379	ATAConly	22.298
ENSG00000162496	ActiveCombi	15.751
ENSG00000157326	Combi	10.554
ENSG00000187630	ATAConly	7.05
ENSG00000109016	Combi	38.803
ENSG00000073737	ActiveCombi	0.138
ENSG00000204560	ActiveCombi	22.692
ENSG00000005100	ActiveCombi	18.298
ENSG00000134815	ActiveCombi	6.632
ENSG00000150990	Combi	10.175
ENSG00000140829	Combi	25.983
ENSG00000108771	ActiveCombi	3.092
ENSG00000067596	ActiveCombi	27.67
ENSG00000184047	ATAConly	12.46
ENSG00000197406	Combi	0
ENSG00000160305	ActiveCombi	12.903
ENSG00000154511	Combi	15.836
ENSG00000162595	Combi	1.274
ENSG00000144535	ATAConly	1.968
ENSG00000140323	Combi	1.021
ENSG00000107984	ATAConly	188.453
ENSG00000050165	ActiveCombi	96.054
ENSG00000164741	ActiveCombi	2.888
ENSG00000091140	ActiveCombi	22.67
ENSG00000008226	ATAConly	0.004
ENSG00000126787	ActiveCombi	15.086
ENSG00000185559	Combi	0.006
ENSG00000119689	ActiveCombi	64.149
ENSG00000105341	ATAConly	45.577
ENSG00000125375	ActiveCombi	3.461
ENSG00000178028	ActiveCombi	7.74
ENSG00000100206	ATAConly	0.072
ENSG00000137090	ActiveCombi	0
ENSG00000176399	ActiveCombi	0.898
ENSG00000142025	ATAConly	0
ENSG00000158856	Combi	0.714
ENSG00000104093	Combi	0.959
ENSG00000154099	ActiveCombi	0
ENSG00000164818	ActiveCombi	15.455
ENSG00000250091	ATAConly	0.11
ENSG00000187775	ActiveCombi	0.045
ENSG00000183914	ActiveCombi	0.531
ENSG00000158486	ActiveCombi	0.048
ENSG00000122735	Combi	0.014
ENSG00000140403	Combi	0.085
ENSG00000132002	ActiveCombi	170.219
ENSG00000148719	Combi	19.364
ENSG00000164031	ATAConly	2.688
ENSG00000137094	ActiveCombi	1.403
ENSG00000136770	ATAConly	15.773
ENSG00000007923	ATAConly	27.162
ENSG00000104129	ActiveCombi	6.295
ENSG00000170464	ActiveCombi	2.26
ENSG00000059769	ActiveCombi	16.322
ENSG00000244115	ActiveCombi	36.697
ENSG00000115137	Combi	0.881
ENSG00000176410	Combi	11.844
ENSG00000126698	ActiveCombi	35.886
ENSG00000213551	ActiveCombi	29.791
ENSG00000213918	ATAConly	1.466
ENSG00000163687	ActiveCombi	0.004
ENSG00000105612	Combi	40.468
ENSG00000179532	ATAConly	0.877
ENSG00000106976	ActiveCombi	0.141
ENSG00000087470	ActiveCombi	30.307
ENSG00000119772	ATAConly	0.707
ENSG00000088305	ActiveCombi	0.642
ENSG00000112667	ActiveCombi	44.888
ENSG00000101457	Combi	33.294
ENSG00000067334	Combi	10.042
ENSG00000149927	Combi	0.29
ENSG00000088538	Combi	0.097
ENSG00000147459	ATAConly	6.709
ENSG00000130158	ActiveCombi	7.561
ENSG00000088387	ActiveCombi	12.705
ENSG00000129932	Combi	11.932
ENSG00000125170	ActiveCombi	13.846
ENSG00000175920	ActiveCombi	1.817
ENSG00000142197	ActiveCombi	3.858
ENSG00000104885	ActiveCombi	4.567
ENSG00000166171	ActiveCombi	14.091
ENSG00000015413	ActiveCombi	0.008
ENSG00000167261	ActiveCombi	0
ENSG00000141096	Combi	0.02
ENSG00000133884	Combi	11.848
ENSG00000108963	ActiveCombi	52.556
ENSG00000132768	ActiveCombi	24.363
ENSG00000148399	Combi	9.378
ENSG00000136908	ActiveCombi	20.777
ENSG00000179085	Combi	21.806
ENSG00000142002	Combi	19.22
ENSG00000205790	ActiveCombi	0
ENSG00000188641	ATAConly	5.977
ENSG00000147647	ATAConly	0
ENSG00000157851	ActiveCombi	0.004
ENSG00000117505	ActiveCombi	18.881
ENSG00000175550	ATAConly	112.417
ENSG00000171962	ActiveCombi	0.173
ENSG00000159625	Combi	0.012
ENSG00000151577	ActiveCombi	0
ENSG00000069696	ActiveCombi	0.057
ENSG00000108591	ActiveCombi	17.89
ENSG00000111817	ATAConly	60.476
ENSG00000096696	ActiveCombi	87.99
ENSG00000125868	ActiveCombi	127.457
ENSG00000133059	ActiveCombi	6.603
ENSG00000138101	ActiveCombi	8.216
ENSG00000047579	Combi	3.243
ENSG00000091073	ATAConly	4.803
ENSG00000167264	Combi	18.089
ENSG00000141994	ActiveCombi	16.895
ENSG00000105865	ATAConly	2.176
ENSG00000144048	Combi	17.017
ENSG00000081721	ActiveCombi	12.81
ENSG00000111266	ActiveCombi	4.627
ENSG00000167065	ActiveCombi	5.878
ENSG00000158716	ATAConly	29.044
ENSG00000188716	ActiveCombi	0
ENSG00000164086	ActiveCombi	135.156
ENSG00000130829	ATAConly	0.636
ENSG00000107404	ATAConly	31.353
ENSG00000004975	ActiveCombi	6.108
ENSG00000161202	Combi	13.952
ENSG00000135720	ActiveCombi	23.745
ENSG00000138036	ActiveCombi	2.125
ENSG00000088986	ActiveCombi	127.441
ENSG00000146425	ActiveCombi	39.276
ENSG00000143479	ActiveCombi	6.477
ENSG00000089091	ActiveCombi	0.863
ENSG00000112242	ActiveCombi	9.299
ENSG00000167967	ATAConly	15.298
ENSG00000147654	ActiveCombi	4.304
ENSG00000105246	ActiveCombi	0.12
ENSG00000117395	Combi	39.523
ENSG00000122882	ActiveCombi	20.554
ENSG00000171551	ATAConly	0
ENSG00000104823	ATAConly	81.021
ENSG00000167969	Combi	29.284
ENSG00000198721	ActiveCombi	15.129
ENSG00000143369	ActiveCombi	7.46
ENSG00000114346	ATAConly	15.13
ENSG00000186197	ATAConly	9.77
ENSG00000179151	ActiveCombi	20.805
ENSG00000038358	Combi	23.81
ENSG00000134109	ActiveCombi	46.195
ENSG00000088298	Combi	11.878
ENSG00000078401	ActiveCombi	2.699
ENSG00000127129	ActiveCombi	1.132
ENSG00000107938	ATAConly	4.087
ENSG00000203791	ActiveCombi	3.298
ENSG00000124802	ActiveCombi	16.335
ENSG00000254772	ActiveCombi	321.049
ENSG00000167658	ActiveCombi	1206.07
ENSG00000034239	ATAConly	0.411
ENSG00000185055	ActiveCombi	0.011
ENSG00000178852	ATAConly	0.015
ENSG00000159658	Combi	31.061
ENSG00000172421	Combi	0
ENSG00000176927	Combi	0.031
ENSG00000215529	Combi	0.002
ENSG00000214360	ActiveCombi	0
ENSG00000114654	Combi	0
ENSG00000172638	ActiveCombi	0.651
ENSG00000096093	ActiveCombi	2.46
ENSG00000142634	ActiveCombi	62.742
ENSG00000099617	ActiveCombi	0
ENSG00000143590	ActiveCombi	3.241
ENSG00000243364	ActiveCombi	7.62
ENSG00000108947	ActiveCombi	4.125
ENSG00000100842	Combi	0.384
ENSG00000108883	ActiveCombi	87.153
ENSG00000241404	Combi	1.085
ENSG00000146648	ActiveCombi	119.85
ENSG00000179388	Combi	3.037
ENSG00000173442	ActiveCombi	8.328
ENSG00000024422	ActiveCombi	47.397
ENSG00000013016	ATAConly	12.88
ENSG00000103966	Combi	93.453
ENSG00000204371	Combi	10.448
ENSG00000176396	ActiveCombi	5.49
ENSG00000176401	ActiveCombi	1.645
ENSG00000255150	ActiveCombi	0.902
ENSG00000175376	ActiveCombi	19.904
ENSG00000086232	Combi	39.273
ENSG00000055332	ActiveCombi	8.464
ENSG00000128829	ActiveCombi	32.819
ENSG00000111361	ActiveCombi	20.966
ENSG00000119718	ActiveCombi	49.827
ENSG00000143486	ATAConly	40.111
ENSG00000106263	ATAConly	39.898
ENSG00000175390	ActiveCombi	18.553
ENSG00000084623	ActiveCombi	413.268
ENSG00000178982	Combi	163.889
ENSG00000100129	ActiveCombi	225.109
ENSG00000161960	ATAConly	929.259
ENSG00000141543	ActiveCombi	127.119
ENSG00000063046	ActiveCombi	72.55
ENSG00000135930	Combi	13.075
ENSG00000163412	ActiveCombi	1.122
ENSG00000187840	Combi	175.504
ENSG00000243056	ATAConly	5.105
ENSG00000184708	ActiveCombi	8.415
ENSG00000114867	ActiveCombi	174.936
ENSG00000100664	ATAConly	39.116
ENSG00000132507	ActiveCombi	358.543
ENSG00000242372	Combi	297.515
ENSG00000163435	ActiveCombi	0.509
ENSG00000158711	ActiveCombi	3.232
ENSG00000118985	ActiveCombi	41.16
ENSG00000062598	ATAConly	9.366
ENSG00000102890	ActiveCombi	38.581
ENSG00000115459	ActiveCombi	3.878
ENSG00000049540	ActiveCombi	0.002
ENSG00000011007	ActiveCombi	28.643
ENSG00000066322	Combi	138.349
ENSG00000119915	Combi	1.179
ENSG00000012660	Combi	36.238
ENSG00000169393	ActiveCombi	0
ENSG00000127463	ActiveCombi	16.113
ENSG00000131148	ATAConly	42.289
ENSG00000197774	Combi	2.567
ENSG00000186998	ATAConly	0.006
ENSG00000132205	ActiveCombi	0.089
ENSG00000125746	Combi	18.244
ENSG00000149499	ActiveCombi	6.978
ENSG00000214595	ActiveCombi	0.131
ENSG00000134531	ActiveCombi	87.463
ENSG00000135638	ATAConly	0
ENSG00000167280	Combi	2.261
ENSG00000124074	Combi	7.742
ENSG00000074800	ActiveCombi	1141.91
ENSG00000132199	ATAConly	6.369
ENSG00000143420	ActiveCombi	13.311
ENSG00000176177	Combi	0
ENSG00000197217	ActiveCombi	12.178
ENSG00000197586	ActiveCombi	52.786
ENSG00000100393	ActiveCombi	7
ENSG00000185684	ATAConly	1.149
ENSG00000159023	ATAConly	5.068
ENSG00000119888	ActiveCombi	10.969
ENSG00000152223	ActiveCombi	6.346
ENSG00000142627	ActiveCombi	90.841
ENSG00000182580	ActiveCombi	7.007
ENSG00000196411	Combi	33.879
ENSG00000120915	ActiveCombi	2.099
ENSG00000105131	Combi	0.051
ENSG00000072134	Combi	10.538
ENSG00000136628	ATAConly	46.08
ENSG00000127527	Combi	8.589
ENSG00000177106	ActiveCombi	54.537
ENSG00000120160	ActiveCombi	0.021
ENSG00000141736	ActiveCombi	22.221
ENSG00000082805	ActiveCombi	12.318
ENSG00000012061	ActiveCombi	72.044
ENSG00000182150	Combi	2.241
ENSG00000105722	ATAConly	49.693
ENSG00000157554	Combi	0.06
ENSG00000133935	ATAConly	53.669
ENSG00000100632	ActiveCombi	106.741
ENSG00000104626	ActiveCombi	5.528
ENSG00000117419	ActiveCombi	46.291
ENSG00000104714	ActiveCombi	2.466
ENSG00000099219	ActiveCombi	24.248
ENSG00000089248	ATAConly	46.804
ENSG00000116285	ActiveCombi	81.603
ENSG00000244476	ActiveCombi	0.005
ENSG00000171320	ActiveCombi	2.354
ENSG00000135476	ActiveCombi	5.809
ENSG00000187017	ActiveCombi	0.264
ENSG00000139641	Combi	107.531
ENSG00000117868	ATAConly	38.935
ENSG00000158220	ATAConly	0.187
ENSG00000140374	ActiveCombi	29.776
ENSG00000134954	ActiveCombi	21.034
ENSG00000157557	Combi	14.688
ENSG00000117036	Combi	8.868
ENSG00000175832	ActiveCombi	27.702
ENSG00000139083	ActiveCombi	6.919
ENSG00000010030	ActiveCombi	0.563
ENSG00000072840	ActiveCombi	4.607
ENSG00000173040	ActiveCombi	0.743
ENSG00000067208	Combi	9.436
ENSG00000196405	ActiveCombi	2.554
ENSG00000182944	ATAConly	40.368
ENSG00000081177	Combi	11.457
ENSG00000187609	ATAConly	0.593
ENSG00000164002	ActiveCombi	5.229
ENSG00000112685	ActiveCombi	12.137
ENSG00000180104	ActiveCombi	5.492
ENSG00000221990	ActiveCombi	1.048
ENSG00000144036	ATAConly	11.672
ENSG00000116903	ActiveCombi	5.176
ENSG00000171824	ActiveCombi	32.964
ENSG00000130713	ActiveCombi	19.189
ENSG00000107371	ActiveCombi	9.228
ENSG00000178896	Combi	29.014
ENSG00000077348	ATAConly	26.021
ENSG00000223496	ActiveCombi	16.051
ENSG00000075914	ActiveCombi	20.129
ENSG00000158008	ActiveCombi	0.174
ENSG00000158161	ActiveCombi	11.227
ENSG00000108799	Combi	6.833
ENSG00000092820	ActiveCombi	177.842
ENSG00000158769	ActiveCombi	96.331
ENSG00000180210	ActiveCombi	0.037
ENSG00000103089	ActiveCombi	0.348
ENSG00000162585	Combi	1.752
ENSG00000145384	ActiveCombi	0
ENSG00000103876	ATAConly	7.045
ENSG00000180185	Combi	23.962
ENSG00000144199	ATAConly	2.446
ENSG00000167106	ActiveCombi	6.339
ENSG00000133193	Combi	19.732
ENSG00000125898	ActiveCombi	12.375
ENSG00000184731	ActiveCombi	17.937
ENSG00000197245	Combi	0
ENSG00000197712	ActiveCombi	32.611
ENSG00000155744	ActiveCombi	2.266
ENSG00000185519	ActiveCombi	0.53
ENSG00000035141	ATAConly	17.038
ENSG00000051009	ATAConly	10.483
ENSG00000158863	Combi	12.772
ENSG00000114023	ATAConly	18.779
ENSG00000188163	ATAConly	0.003
ENSG00000215187	ActiveCombi	0.295
ENSG00000154319	Combi	1.073
ENSG00000184608	Combi	0
ENSG00000183615	Combi	0.189
ENSG00000054965	Combi	9.277
ENSG00000152102	ATAConly	56.379
ENSG00000228300	ActiveCombi	18.21
ENSG00000168754	ATAConly	0.007
ENSG00000196666	ATAConly	0.003
ENSG00000125804	ATAConly	0
ENSG00000175170	Combi	0.009
ENSG00000185958	ActiveCombi	0.002
ENSG00000214447	Combi	2.318
ENSG00000160767	ATAConly	11.648
ENSG00000125386	ATAConly	3.438
ENSG00000221909	Combi	4.371
ENSG00000116199	ATAConly	17.999
ENSG00000177706	Combi	17.614
ENSG00000177150	Combi	11.098
ENSG00000005238	ActiveCombi	16.754
ENSG00000164970	Combi	9.575
ENSG00000178397	ActiveCombi	9.36
ENSG00000204930	ActiveCombi	0
ENSG00000184949	ActiveCombi	0.253
ENSG00000219626	ActiveCombi	0.222
ENSG00000167930	Combi	12.782
ENSG00000084444	ActiveCombi	2.804
ENSG00000222018	ActiveCombi	0
ENSG00000105058	ATAConly	81.117
ENSG00000071889	ActiveCombi	7.724
ENSG00000071859	ActiveCombi	21.473
ENSG00000174137	Combi	0.268
ENSG00000009780	ActiveCombi	2.69
ENSG00000126882	ActiveCombi	0.295
ENSG00000147689	ActiveCombi	34.029
ENSG00000105523	ActiveCombi	0.029
ENSG00000133477	ActiveCombi	24.433
ENSG00000180921	Combi	47.83
ENSG00000173295	ActiveCombi	1.423
ENSG00000158483	ATAConly	4.591
ENSG00000176973	Combi	22.17
ENSG00000137414	ActiveCombi	4.401
ENSG00000176853	Combi	17.423
ENSG00000130244	ActiveCombi	7.936
ENSG00000187741	ATAConly	14.39
ENSG00000158169	ActiveCombi	3.791
ENSG00000144554	Combi	5.623
ENSG00000112039	ActiveCombi	9.664
ENSG00000221829	ActiveCombi	11.685
ENSG00000006607	ActiveCombi	3.29
ENSG00000145982	ActiveCombi	17.086
ENSG00000179115	ATAConly	67.762
ENSG00000164896	Combi	23.502
ENSG00000124279	ATAConly	4.471
ENSG00000149806	ActiveCombi	152.194
ENSG00000105202	ActiveCombi	307.58
ENSG00000162458	ActiveCombi	75.486
ENSG00000163520	Combi	0.037
ENSG00000166147	Combi	1.739
ENSG00000171823	ActiveCombi	8.32
ENSG00000155034	ActiveCombi	8.556
ENSG00000108306	ActiveCombi	1.762
ENSG00000197361	ActiveCombi	0.181
ENSG00000147912	ATAConly	6.465
ENSG00000141665	ATAConly	0.265
ENSG00000167196	ActiveCombi	21.179
ENSG00000106336	ATAConly	0.225
ENSG00000161243	ActiveCombi	4.967
ENSG00000110429	ActiveCombi	5.467
ENSG00000103264	ActiveCombi	14.948
ENSG00000156804	ActiveCombi	8.184
ENSG00000178974	ActiveCombi	7.82
ENSG00000177294	ActiveCombi	0.094
ENSG00000037637	ActiveCombi	7.966
ENSG00000132879	ATAConly	11.417
ENSG00000174013	ATAConly	7.218
ENSG00000177051	ActiveCombi	3.682
ENSG00000164049	ActiveCombi	0.004
ENSG00000107829	ActiveCombi	8.573
ENSG00000159069	ATAConly	53.147
ENSG00000109670	ActiveCombi	9.656
ENSG00000174989	Combi	4.721
ENSG00000132004	Combi	13.87
ENSG00000162897	ActiveCombi	0.002
ENSG00000179639	ATAConly	0
ENSG00000119616	Combi	13.839
ENSG00000104870	Combi	1.065
ENSG00000130475	Combi	0.23
ENSG00000197948	ActiveCombi	5.313
ENSG00000137478	ActiveCombi	8.869
ENSG00000162894	ActiveCombi	2.196
ENSG00000085265	ATAConly	0
ENSG00000181036	ActiveCombi	0
ENSG00000157353	ActiveCombi	2.772
ENSG00000160752	Combi	241.718
ENSG00000214814	ATAConly	0.043
ENSG00000182511	Combi	0.008
ENSG00000163497	Combi	0
ENSG00000149557	ATAConly	29.994
ENSG00000171055	ActiveCombi	5.818
ENSG00000146192	ActiveCombi	0.003
ENSG00000139132	ATAConly	4.704
ENSG00000154783	Combi	0.002
ENSG00000180263	ActiveCombi	10.796
ENSG00000161958	ActiveCombi	13.635
ENSG00000158815	ActiveCombi	0.027
ENSG00000156427	Combi	0.011
ENSG00000070388	ActiveCombi	0.026
ENSG00000140285	ActiveCombi	0.003
ENSG00000107831	ATAConly	0.02
ENSG00000077782	ActiveCombi	1.444
ENSG00000111790	ActiveCombi	3.862
ENSG00000160867	ATAConly	0.504
ENSG00000127418	Combi	34.954
ENSG00000127951	ActiveCombi	0.041
ENSG00000000938	ActiveCombi	0.052
ENSG00000142621	ActiveCombi	0.011
ENSG00000115641	ATAConly	64.397
ENSG00000183386	ActiveCombi	11.34
ENSG00000135723	ActiveCombi	23.653
ENSG00000130720	ActiveCombi	0.426
ENSG00000172500	Combi	26.225
ENSG00000179431	Combi	22.153
ENSG00000141756	Combi	52.743
ENSG00000134285	ActiveCombi	4.058
ENSG00000119782	Combi	21.994
ENSG00000004478	ATAConly	78.919
ENSG00000077800	ATAConly	0.045
ENSG00000105701	Combi	154.486
ENSG00000204315	Combi	5.569
ENSG00000155749	ActiveCombi	0.072
ENSG00000160688	ActiveCombi	22.403
ENSG00000154803	Combi	3.785
ENSG00000151702	ActiveCombi	1.972
ENSG00000136068	ActiveCombi	231.099
ENSG00000137312	ActiveCombi	33.74
ENSG00000090554	ActiveCombi	1.166
ENSG00000119686	ActiveCombi	0.552
ENSG00000162076	Combi	14.23
ENSG00000161791	Combi	6.192
ENSG00000122176	ActiveCombi	0
ENSG00000137942	ATAConly	13.44
ENSG00000109920	Combi	10.831
ENSG00000228594	ATAConly	6.173
ENSG00000075420	ActiveCombi	3.652
ENSG00000160097	Combi	0.018
ENSG00000168522	ATAConly	9.81
ENSG00000188352	ActiveCombi	15.218
ENSG00000170345	ActiveCombi	55.337
ENSG00000125740	Combi	1.315
ENSG00000175592	ActiveCombi	25.336
ENSG00000075426	ActiveCombi	28.763
ENSG00000178919	ActiveCombi	0.162
ENSG00000065970	Combi	4.647
ENSG00000111206	ATAConly	24.19
ENSG00000137166	Combi	3.995
ENSG00000176302	ActiveCombi	0
ENSG00000110074	ActiveCombi	5.986
ENSG00000136877	ActiveCombi	29.55
ENSG00000149531	ATAConly	1.647
ENSG00000126391	ActiveCombi	29.893
ENSG00000137218	ActiveCombi	1.85
ENSG00000075539	ActiveCombi	10.026
ENSG00000075618	ActiveCombi	272.558
ENSG00000105255	ActiveCombi	1.671
ENSG00000150667	ActiveCombi	0.551
ENSG00000070404	ActiveCombi	67.749
ENSG00000179163	ActiveCombi	4.876
ENSG00000140564	Combi	37.344
ENSG00000174951	ATAConly	6.571
ENSG00000196968	ActiveCombi	11.75
ENSG00000171124	Combi	0.271
ENSG00000130383	ActiveCombi	106.16
ENSG00000156413	Combi	0.002
ENSG00000163820	Combi	6.037
ENSG00000010810	ActiveCombi	8.985
ENSG00000164930	ActiveCombi	30.324
ENSG00000105325	ActiveCombi	27.191
ENSG00000152254	ATAConly	0
ENSG00000171298	ActiveCombi	9.478
ENSG00000109458	ActiveCombi	2.809
ENSG00000170296	Combi	103.734
ENSG00000238244	Combi	0
ENSG00000104064	ActiveCombi	6.709
ENSG00000187730	Combi	0
ENSG00000099860	ActiveCombi	23.799
ENSG00000179271	ActiveCombi	91.428
ENSG00000178950	ATAConly	5.007
ENSG00000128242	ActiveCombi	0.002
ENSG00000175229	ATAConly	0
ENSG00000156958	ActiveCombi	5.658
ENSG00000143891	ActiveCombi	0.157
ENSG00000141012	Combi	8.004
ENSG00000164574	Combi	7.485
ENSG00000100626	ActiveCombi	0.015
ENSG00000143641	ActiveCombi	57.067
ENSG00000139629	ATAConly	2.46
ENSG00000197487	ATAConly	0
ENSG00000128310	ActiveCombi	0
ENSG00000130005	ActiveCombi	4.249
ENSG00000214013	Combi	6.16
ENSG00000111640	ActiveCombi	8339.04
ENSG00000165219	Combi	8.92
ENSG00000136895	ActiveCombi	0.042
ENSG00000166398	Combi	4.762
ENSG00000185340	ATAConly	17.463
ENSG00000136574	ATAConly	0
ENSG00000167491	ActiveCombi	21.79
ENSG00000143614	ATAConly	3.544
ENSG00000059691	ATAConly	4.259
ENSG00000177225	ATAConly	15.709
ENSG00000160221	ActiveCombi	26.748
ENSG00000177628	ActiveCombi	10.561
ENSG00000070610	ActiveCombi	16.644
ENSG00000160766	ActiveCombi	3.358
ENSG00000107862	Combi	26.102
ENSG00000164900	Combi	0
ENSG00000100116	ActiveCombi	9.069
ENSG00000179562	Combi	6.603
ENSG00000105607	ActiveCombi	14.338
ENSG00000131979	ActiveCombi	3.703
ENSG00000106633	ActiveCombi	0
ENSG00000023909	ActiveCombi	45.086
ENSG00000089154	ActiveCombi	42.33
ENSG00000140905	ATAConly	10.122
ENSG00000196505	ATAConly	5.805
ENSG00000184344	ATAConly	0
ENSG00000125965	ATAConly	1.31
ENSG00000057608	ActiveCombi	98.186
ENSG00000102886	Combi	0.729
ENSG00000179409	ActiveCombi	31.786
ENSG00000239857	ActiveCombi	11.533
ENSG00000131095	Combi	0.006
ENSG00000127554	Combi	6.287
ENSG00000165702	Combi	0
ENSG00000145990	ActiveCombi	3.941
ENSG00000141098	ATAConly	11.61
ENSG00000198380	ActiveCombi	10.713
ENSG00000100083	ActiveCombi	7.78
ENSG00000103365	Combi	8.649
ENSG00000125447	ActiveCombi	15.906
ENSG00000115486	ActiveCombi	13.547
ENSG00000152904	ActiveCombi	6.901
ENSG00000100031	ActiveCombi	3.703
ENSG00000167925	ATAConly	6.275
ENSG00000118702	Combi	0
ENSG00000146830	Combi	4.535
ENSG00000204120	ATAConly	7.906
ENSG00000106560	Combi	0.2
ENSG00000196329	Combi	0.005
ENSG00000055211	Combi	17.457
ENSG00000131153	ActiveCombi	23.709
ENSG00000123159	ActiveCombi	144.046
ENSG00000137960	ActiveCombi	0.06
ENSG00000179855	Combi	0.012
ENSG00000010310	Combi	0.491
ENSG00000108262	ATAConly	42.189
ENSG00000182963	Combi	4.943
ENSG00000183153	ActiveCombi	0.016
ENSG00000170266	ATAConly	36.213
ENSG00000178445	ActiveCombi	1.043
ENSG00000186417	ActiveCombi	0
ENSG00000090863	ATAConly	51.873
ENSG00000074047	ActiveCombi	0.007
ENSG00000106571	ActiveCombi	3.314
ENSG00000122694	ActiveCombi	1.573
ENSG00000126603	Combi	3.404
ENSG00000198715	ActiveCombi	7.191
ENSG00000167699	ActiveCombi	24.662
ENSG00000173221	Combi	0.793
ENSG00000139433	ActiveCombi	54.571
ENSG00000168237	ActiveCombi	3.772
ENSG00000140632	ATAConly	29.88
ENSG00000087338	ActiveCombi	3.835
ENSG00000162419	ActiveCombi	3.667
ENSG00000089639	ActiveCombi	2.841
ENSG00000144591	ATAConly	18.379
ENSG00000173540	Combi	12.911
ENSG00000088256	ActiveCombi	72.367
ENSG00000146535	ActiveCombi	39.321
ENSG00000060558	ActiveCombi	58.462
ENSG00000114353	Combi	114.281
ENSG00000065135	ActiveCombi	69.829
ENSG00000141404	ActiveCombi	11.055
ENSG00000087258	ATAConly	0.075
ENSG00000114349	ATAConly	0.034
ENSG00000134183	ATAConly	0.104
ENSG00000185838	ActiveCombi	2.532
ENSG00000172354	ATAConly	86.002
ENSG00000159921	ActiveCombi	8.818
ENSG00000242616	ActiveCombi	55.437
ENSG00000172380	Combi	86.605
ENSG00000168243	ActiveCombi	0.1
ENSG00000176533	ActiveCombi	0.021
ENSG00000167083	ActiveCombi	0.004
ENSG00000204590	ActiveCombi	8.245
ENSG00000134697	ActiveCombi	18.628
ENSG00000163938	ATAConly	28.901
ENSG00000115523	ActiveCombi	0
ENSG00000100522	ActiveCombi	21.974
ENSG00000167110	ActiveCombi	10.78
ENSG00000113384	Combi	18.018
ENSG00000143457	ActiveCombi	8.621
ENSG00000174567	ActiveCombi	0.169
ENSG00000116580	ActiveCombi	6.487
ENSG00000114745	ActiveCombi	15.079
ENSG00000108433	ATAConly	20.301
ENSG00000169154	ActiveCombi	0
ENSG00000185245	ActiveCombi	0
ENSG00000178732	Combi	0.008
ENSG00000169704	ATAConly	0
ENSG00000143167	ActiveCombi	0.012
ENSG00000197858	ATAConly	46.583
ENSG00000076650	Combi	4.462
ENSG00000198746	ActiveCombi	8.047
ENSG00000160818	Combi	11.703
ENSG00000159592	ATAConly	21.611
ENSG00000164850	ATAConly	1.09
ENSG00000142751	ActiveCombi	39.33
ENSG00000111231	ActiveCombi	10.582
ENSG00000125734	ActiveCombi	51.165
ENSG00000077585	ActiveCombi	5.268
ENSG00000257008	ActiveCombi	0
ENSG00000164849	ActiveCombi	0.651
ENSG00000175697	ATAConly	0.103
ENSG00000173890	Combi	0.154
ENSG00000143147	Combi	7.474
ENSG00000166073	ActiveCombi	10.264
ENSG00000125245	Combi	0
ENSG00000166856	ATAConly	0
ENSG00000169508	ActiveCombi	0
ENSG00000120436	ATAConly	0
ENSG00000170075	Combi	0.041
ENSG00000177464	Combi	0.019
ENSG00000156097	ATAConly	0.003
ENSG00000180929	ActiveCombi	0
ENSG00000119714	ATAConly	0.022
ENSG00000139572	ActiveCombi	0.082
ENSG00000013588	Combi	30.496
ENSG00000167191	ATAConly	0.12
ENSG00000170412	ActiveCombi	2.617
ENSG00000111291	Combi	0.025
ENSG00000169258	Combi	4.155
ENSG00000132522	ATAConly	28.14
ENSG00000176153	Combi	11.655
ENSG00000167468	ActiveCombi	236.032
ENSG00000075240	Combi	8.786
ENSG00000100351	Combi	0.032
ENSG00000177885	ActiveCombi	43.561
ENSG00000141738	ActiveCombi	6.575
ENSG00000141449	ActiveCombi	0.788
ENSG00000134317	Combi	0.765
ENSG00000158055	ActiveCombi	2.421
ENSG00000215045	ATAConly	0.018
ENSG00000105737	Combi	0.061
ENSG00000116032	ActiveCombi	0.733
ENSG00000173020	Combi	18.679
ENSG00000100077	ATAConly	9.103
ENSG00000125388	ActiveCombi	1.154
ENSG00000109519	ActiveCombi	21.893
ENSG00000105447	ActiveCombi	39.407
ENSG00000186088	ActiveCombi	0.904
ENSG00000167914	ActiveCombi	8.127
ENSG00000073605	ActiveCombi	0.6
ENSG00000104518	Combi	4.427
ENSG00000105928	ActiveCombi	12.692
ENSG00000131149	ActiveCombi	2.559
ENSG00000111305	ATAConly	0.019
ENSG00000169181	ActiveCombi	0
ENSG00000082701	ActiveCombi	25.746
ENSG00000103342	ActiveCombi	30.988
ENSG00000213366	ActiveCombi	0.231
ENSG00000134202	ActiveCombi	0.681
ENSG00000148834	ATAConly	104.536
ENSG00000065621	ATAConly	9.4
ENSG00000165417	ATAConly	5.677
ENSG00000140307	ATAConly	10.217
ENSG00000197265	ActiveCombi	15.972
ENSG00000125651	ActiveCombi	49.883
ENSG00000110768	ActiveCombi	13.67
ENSG00000111358	Combi	17.74
ENSG00000213780	ActiveCombi	20.061
ENSG00000006704	ATAConly	4.708
ENSG00000196275	ActiveCombi	0.621
ENSG00000155115	ATAConly	17.083
ENSG00000100226	ActiveCombi	12.075
ENSG00000172432	ActiveCombi	25.122
ENSG00000130299	ActiveCombi	9.563
ENSG00000107937	ATAConly	19.468
ENSG00000170627	Combi	0
ENSG00000048545	ActiveCombi	0
ENSG00000112599	ActiveCombi	0.482
ENSG00000070019	Combi	0
ENSG00000172986	Combi	5.407
ENSG00000104812	ActiveCombi	76.29
ENSG00000125812	ActiveCombi	5.637
ENSG00000100453	Combi	0.01
ENSG00000197540	ActiveCombi	0.017
ENSG00000189060	ActiveCombi	18.018
ENSG00000178804	ATAConly	0
ENSG00000184270	ActiveCombi	1.88
ENSG00000181218	ATAConly	5.085
ENSG00000196890	ATAConly	1.251
ENSG00000132475	ActiveCombi	187.77
ENSG00000188375	Combi	8.649
ENSG00000197837	ActiveCombi	1.838
ENSG00000162882	ActiveCombi	0
ENSG00000165996	ATAConly	6.878
ENSG00000074696	ATAConly	57.188
ENSG00000085382	ActiveCombi	2.002
ENSG00000063854	Combi	18.354
ENSG00000132702	Combi	0.018
ENSG00000187664	ATAConly	0.008
ENSG00000180423	Combi	3.041
ENSG00000177602	ActiveCombi	7.849
ENSG00000128708	ATAConly	12.975
ENSG00000214367	Combi	1.978
ENSG00000147874	ActiveCombi	7.035
ENSG00000131351	ATAConly	13.206
ENSG00000206177	ATAConly	0.008
ENSG00000105856	ATAConly	7.507
ENSG00000130656	Combi	0.01
ENSG00000196917	Combi	4.079
ENSG00000255398	ActiveCombi	0.611
ENSG00000206344	ATAConly	0.041
ENSG00000099822	Combi	0.383
ENSG00000161610	ActiveCombi	0
ENSG00000116478	Combi	59.361
ENSG00000163517	ATAConly	3.837
ENSG00000171720	ActiveCombi	32.896
ENSG00000108840	ATAConly	5.445
ENSG00000143321	ATAConly	93.924
ENSG00000115677	ActiveCombi	98.612
ENSG00000119285	ActiveCombi	14.091
[truncated: 10,946 more rows]

## Sheet: Fig2d
Upset plots of the intersection of mBE and APL (Active Promoter-Like) CRE loci between four cell lines
	mBE	APL
HepG2	11439	6185
MCF7	7172	4937
MCF7&HepG2	605	1803
HMEC	15721	4328
HMEC&HepG2	569	1335
HMEC&MCF7	1542	2070
HMEC&MCF7&HepG2	210	1676
NHM	5243	5679
NHM&HepG2	154	123
NHM&MCF7	196	38
NHM&MCF7&HepG2	20	27
NHM&HMEC	648	117
NHM&HMEC&HepG2	33	33
NHM&HMEC&MCF7	96	28
NHM&HMEC&MCF7&HepG2	15	18

## Sheet: Fig2e
Top 5 most significant KEGG pathways - test performed by Cistrome-GO on genes associated with mBE and APL (Active Promoter-Like) common in HMEC and MCF7
CRE Class	term	Padj	neg_log10_pval
mBE	Estrogen signaling pathway	0.000278948	3.55448
mBE	Mucin type O-glycan biosynthesis	0.137338	0.862208
mBE	Regulation of actin cytoskeleton	0.137338	0.862208
mBE	Staphylococcus aureus infection	0.145594	0.836855
mBE	Thyroid hormone signaling pathway	0.178992	0.747167
APL	Cell cycle	0.0370048	1.43174
APL	Apoptosis	0.0399651	1.39832
APL	Protein processing in endoplasmic reticulum	0.0730185	1.13657
APL	Proteasome	0.0854629	1.06822
APL	Ubiquitin mediated proteolysis	0.0854629	1.06822

## Sheet: Fig3a
Heatmap of median Z scores of the log-normalized input-corrected ChIP-seq signal of 6 histone marks/variants used in classifying the CRE sites in each CRE class in dermal fibroblasts
CRE Class	n		CRE Class	Histone mark / variant	median_z
Active	17195		Active	H3K27ac	1.10143
APL	10039		Active	H3K4me1	0.931596
ATAC-only	20587		Active	H3K4me3	-0.144723
Inactive	7855		Active	H3K27me3	-0.643217
mBE	25045		Active	mH2A1	0.0205931
			Active	mH2A2	0.107197
			APL	H3K27ac	1.61968
			APL	H3K4me1	-0.215251
			APL	H3K4me3	3.15661
			APL	H3K27me3	-0.454723
			APL	mH2A1	-1.07267
			APL	mH2A2	-1.13081
			ATAC-only	H3K27ac	-0.41099
			ATAC-only	H3K4me1	0.055812
			ATAC-only	H3K4me3	-0.302541
			ATAC-only	H3K27me3	-0.639523
			ATAC-only	mH2A1	-0.788246
			ATAC-only	mH2A2	-0.809664
			Inactive	H3K27ac	-0.917729
			Inactive	H3K4me1	-0.0419463
			Inactive	H3K4me3	0.688013
			Inactive	H3K27me3	2.26416
			Inactive	mH2A1	0.0607093
			Inactive	mH2A2	0.0181671
			mBE	H3K27ac	-0.723399
			mBE	H3K4me1	-0.482755
			mBE	H3K4me3	-0.359104
			mBE	H3K27me3	0.747423
			mBE	mH2A1	0.852944
			mBE	mH2A2	0.777274

## Sheet: Fig3b
Genomic region enrichment of the CRE peaks in each class in dermal fibroblasts
annotation	log2_fold_change	CRE Class	Significant
5UTR	-2.5025	mBE	TRUE
Promoter	-1.8818	ATAConly	TRUE
5UTR	-1.8003	ATAConly	TRUE
Promoter	-1.7015	mBE	TRUE
5UTR	-1.6932	Active	TRUE
Promoter	-1.5614	Active	TRUE
3UTR	-1.4771	APL	TRUE
TTS	-0.7918	mBE	FALSE
Intergenic	-0.6488	APL	TRUE
Intron	-0.5511	mBE	TRUE
Promoter	-0.505	Inactive	TRUE
Exon	-0.3961	APL	TRUE
Intron	-0.3058	ATAConly	TRUE
Intron	-0.301	Inactive	TRUE
Intron	-0.2888	Active	TRUE
Exon	-0.2593	Active	FALSE
5UTR	-0.2038	Inactive	TRUE
TTS	-0.1333	Inactive	FALSE
Intron	0.1124	APL	TRUE
TTS	0.1485	APL	TRUE
Promoter	0.2434	APL	TRUE
5UTR	0.2493	APL	TRUE
Intergenic	0.3375	ATAConly	FALSE
Exon	0.4509	Inactive	TRUE
Exon	0.5153	mBE	TRUE
3UTR	0.6398	mBE	FALSE
3UTR	0.694	Inactive	TRUE
Intergenic	0.7848	Inactive	TRUE
3UTR	0.93	Active	FALSE
TTS	1.0239	Active	FALSE
Exon	1.3533	ATAConly	TRUE
TTS	1.8033	ATAConly	TRUE
3UTR	2.0999	ATAConly	TRUE
Intergenic	2.3591	mBE	TRUE
Intergenic	2.6599	Active	TRUE

## Sheet: Fig3c
Enrichment of the signals of macroH2A variants and H3K27me3 at the binding sites of Oct4, Sox2, Klf4 and cMyc (48hrs after OSKM induction) relative to the signals at active TSS regions in dermal fibroblasts
TF	mark	neg_log10_pvalue	log2_FC
Oct4	H3K27me3	3.77615	-0.00396529
Sox2	H3K27me3	83.2213	-0.249124
Klf4	H3K27me3	5.68826	-0.0381351
Myc	H3K27me3	282.31	-0.582891
Oct4	mH2A1	300	0.61626
Sox2	mH2A1	300	0.514776
Klf4	mH2A1	300	0.709303
Myc	mH2A1	149.862	-0.375173
Oct4	mH2A2	300	0.973156
Sox2	mH2A2	300	0.887134
Klf4	mH2A2	300	1.10024
Myc	mH2A2	213.323	-0.833799

[truncated: 61 more sheets: Fig3d, Fig3g, Fig4b, Fig4c, Fig4d, Fig4g, Fig4h, Fig5a, Fig5c, Fig5d, Fig5e, Fig5f, Fig6a, Fig6b, Fig6c, Fig6d, Fig6e, Fig6f, Fig6g, Fig7a …]
