# Supplementary material for: MacroH2A histone variants modulate enhancer activity to repress oncogenic programs and cellular reprogramming
Source: Commun Biol. 2023 Feb 23;6:215. doi: 10.1038/s42003-023-04571-1 (PMC9950461; doi:10.1038/s42003-023-04571-1)
Supplement: Supplementary file 7 — Supplementary_Data_5 [file 42003_2023_4571_MOESM7_ESM.zip]

Archive with 12 entries (12 files):
- Supplementary_Data_5/ATAC.clust.tab.gz
- Supplementary_Data_5/CTCF.clust.tab.gz
- Supplementary_Data_5/H2Az.clust.tab.gz
- Supplementary_Data_5/H2BK120ac.clust.tab.gz
- Supplementary_Data_5/H2BK12ac.clust.tab.gz
- Supplementary_Data_5/H3K27ac.clust.tab.gz
- Supplementary_Data_5/H3K27me3.clust.tab.gz
- Supplementary_Data_5/H3K36me3.clust.tab.gz
- Supplementary_Data_5/H3K4me1.clust.tab.gz
- Supplementary_Data_5/H3K4me3.clust.tab.gz
- Supplementary_Data_5/mH2A1.clust.tab.gz
- Supplementary_Data_5/mH2A2.clust.tab.gz
