# Supplementary material for: MacroH2A histone variants modulate enhancer activity to repress oncogenic programs and cellular reprogramming
Source: Commun Biol. 2023 Feb 23;6:215. doi: 10.1038/s42003-023-04571-1 (PMC9950461; doi:10.1038/s42003-023-04571-1)
Supplement: Supplementary file 8 — Supplementary_Data_6 [file 42003_2023_4571_MOESM8_ESM.txt]

Peak1	n	dataset
chr1-10006961-10007850	27	WT
chr1-10008690-10009594	20	WT
chr1-100100522-100100900	11	WT
chr1-100100984-100101369	15	WT
chr1-100104145-100105058	10	WT
chr1-100122208-100123094	11	WT
chr1-100128449-100129359	11	WT
chr1-100148673-100149457	15	WT
chr1-100149812-100150663	9	WT
chr1-100166292-100167112	9	WT
chr1-10017115-10018026	21	WT
chr1-100171275-100172176	11	WT
chr1-100173386-100174267	11	WT
chr1-100185184-100186095	5	WT
chr1-100220233-100221112	10	WT
chr1-100233913-100234826	9	WT
chr1-100262415-100263315	9	WT
chr1-10037609-10038500	33	WT
chr1-10039406-10040283	21	WT
chr1-100394940-100395802	7	WT
chr1-100467280-100468220	6	WT
chr1-10089271-10090159	28	WT
chr1-10099354-10100231	31	WT
chr1-10107666-10108565	19	WT
chr1-101133300-101134049	4	WT
chr1-101166356-101167020	4	WT
chr1-101167358-101168235	4	WT
chr1-101219609-101220510	4	WT
chr1-101232562-101233466	4	WT
chr1-10123664-10124575	21	WT
chr1-10164654-10165305	17	WT
chr1-10165487-10166294	28	WT
chr1-10170180-10171044	29	WT
chr1-101780251-101781128	1	WT
chr1-101792872-101793775	1	WT
chr1-10216722-10217579	26	WT
chr1-10228700-10229596	13	WT
chr1-10232630-10233473	21	WT
chr1-10238655-10239685	21	WT
chr1-10253707-10254596	16	WT
chr1-10257045-10257921	15	WT
chr1-10263654-10264591	12	WT
chr1-10285138-10285996	15	WT
chr1-10300306-10301180	12	WT
chr1-103055642-103056336	1	WT
chr1-103056764-103057680	1	WT
chr1-10311132-10311971	12	WT
chr1-10327680-10328532	15	WT
chr1-10329615-10330293	10	WT
chr1-10330405-10330847	10	WT
chr1-103820474-103820907	1	WT
chr1-103821005-103821527	1	WT
chr1-104294555-104295480	11	WT
chr1-104311319-104312221	11	WT
chr1-104317730-104318694	11	WT
chr1-104324860-104325757	11	WT
chr1-104333153-104334073	11	WT
chr1-104542103-104542995	11	WT
chr1-104580557-104581346	16	WT
chr1-104583926-104584818	16	WT
chr1-104607976-104608845	16	WT
chr1-104609377-104610112	11	WT
chr1-104652190-104653097	16	WT
chr1-104746489-104747364	11	WT
chr1-104768751-104769583	8	WT
chr1-104795535-104796440	8	WT
chr1-104838671-104839470	8	WT
chr1-10486078-10486994	17	WT
chr1-104944449-104945339	15	WT
chr1-104985951-104986843	15	WT
chr1-105012145-105012923	17	WT
chr1-105050366-105051011	21	WT
chr1-105092229-105093144	21	WT
chr1-105093827-105094474	20	WT
chr1-105106432-105107345	21	WT
chr1-105117743-105118606	17	WT
chr1-105121444-105122364	19	WT
chr1-105130702-105131603	20	WT
chr1-105179122-105180014	19	WT
chr1-105184230-105185126	19	WT
chr1-105187636-105188233	23	WT
chr1-105188510-105189355	23	WT
chr1-105190917-105191796	21	WT
chr1-105199001-105199902	19	WT
chr1-105210000-105210912	19	WT
chr1-105289909-105290737	30	WT
chr1-105291585-105292488	23	WT
chr1-105302535-105303311	24	WT
chr1-105304010-105304765	24	WT
chr1-105309884-105310784	24	WT
chr1-105311942-105312806	30	WT
chr1-105340513-105341477	23	WT
chr1-105344343-105345082	30	WT
chr1-105355171-105355839	24	WT
chr1-105356180-105357102	32	WT
chr1-105362481-105363335	30	WT
chr1-105373867-105374731	25	WT
chr1-105384292-105385187	24	WT
chr1-105398885-105399718	30	WT
chr1-105402750-105403378	1	WT
chr1-105403495-105404149	1	WT
chr1-105413173-105414077	30	WT
chr1-105419043-105419929	23	WT
chr1-105420480-105421297	27	WT
chr1-105430421-105431240	24	WT
chr1-105431716-105432534	24	WT
chr1-105434745-105435646	28	WT
chr1-105442086-105442801	23	WT
chr1-105442959-105443896	23	WT
chr1-105445973-105446860	29	WT
chr1-105486796-105487701	23	WT
chr1-105524584-105525367	22	WT
chr1-105547802-105548628	35	WT
chr1-105563271-105563597	40	WT
chr1-105563687-105564142	40	WT
chr1-105564680-105565582	41	WT
chr1-105566157-105566940	34	WT
chr1-105630297-105631185	24	WT
chr1-105659750-105660632	27	WT
chr1-105663318-105664203	46	WT
chr1-105666782-105667563	34	WT
chr1-105669533-105670391	39	WT
chr1-105672977-105673760	42	WT
chr1-105680330-105681213	49	WT
chr1-10570715-10571627	17	WT
chr1-105710986-105711839	28	WT
chr1-10572546-10573266	1	WT
chr1-105727812-105728675	34	WT
chr1-10573428-10574219	1	WT
chr1-105735031-105735924	45	WT
chr1-105742223-105743104	44	WT
chr1-105768129-105768996	52	WT
chr1-105770657-105771497	57	WT
chr1-105780193-105781020	59	WT
chr1-105781539-105782181	59	WT
chr1-105784837-105785659	57	WT
chr1-105786563-105787496	56	WT
chr1-105789930-105790805	51	WT
chr1-105801076-105801934	44	WT
chr1-105802068-105802857	54	WT
chr1-105805383-105806286	34	WT
chr1-105813187-105814071	48	WT
chr1-105832567-105833458	36	WT
chr1-105842091-105842956	45	WT
chr1-105848509-105849357	51	WT
chr1-105850002-105850771	36	WT
chr1-105866586-105867497	56	WT
chr1-105876256-105877032	54	WT
chr1-105877598-105878493	48	WT
chr1-105880528-105881464	52	WT
chr1-105883236-105884138	54	WT
chr1-105885390-105886082	37	WT
chr1-105886228-105886811	47	WT
chr1-105890799-105891703	50	WT
chr1-105906161-105907043	58	WT
chr1-105907991-105908883	52	WT
chr1-105911426-105912322	49	WT
chr1-105922418-105923396	49	WT
chr1-10592400-10593275	16	WT
chr1-105925684-105926562	51	WT
chr1-105927984-105928807	53	WT
chr1-105930595-105931508	50	WT
chr1-105944912-105945690	43	WT
chr1-105946923-105947824	34	WT
chr1-105953662-105954500	40	WT
chr1-105964951-105965857	41	WT
chr1-105971468-105972314	54	WT
chr1-105973703-105974622	44	WT
chr1-105975239-105976212	28	WT
chr1-105980815-105981611	52	WT
chr1-105982681-105983509	40	WT
chr1-105984002-105984811	49	WT
chr1-105990005-105990899	48	WT
chr1-105991401-105992059	36	WT
chr1-105993543-105994359	50	WT
chr1-105997085-105997953	50	WT
chr1-106002406-106003319	50	WT
chr1-106007300-106008204	63	WT
chr1-106036723-106037637	38	WT
chr1-106042985-106043841	51	WT
chr1-106053295-106054191	54	WT
chr1-106058056-106058975	49	WT
chr1-106064015-106064932	52	WT
chr1-106066540-106067458	51	WT
chr1-106070983-106071890	51	WT
chr1-106074272-106075116	55	WT
chr1-106077001-106077893	51	WT
chr1-106083212-106084083	54	WT
chr1-106108784-106109686	45	WT
chr1-106112191-106113059	48	WT
chr1-106144296-106145139	50	WT
chr1-106152688-106153539	71	WT
chr1-106155086-106155959	71	WT
chr1-106157942-106158838	71	WT
chr1-106160699-106161563	56	WT
chr1-106163140-106163964	47	WT
chr1-106166413-106167148	69	WT
chr1-106167627-106168388	44	WT
chr1-106168584-106169435	51	WT
chr1-106171129-106172032	62	WT
chr1-106176086-106176917	56	WT
chr1-106177858-106178670	60	WT
chr1-106187247-106188161	69	WT
chr1-106199454-106200344	54	WT
chr1-106201465-106202283	44	WT
chr1-106209122-106210035	47	WT
chr1-106210904-106211741	47	WT
chr1-106212292-106213219	70	WT
chr1-106220334-106221270	65	WT
chr1-106225701-106226645	32	WT
chr1-106230019-106230913	41	WT
chr1-106236858-106237707	60	WT
chr1-106240809-106241614	41	WT
chr1-106241949-106242760	46	WT
chr1-106244137-106244957	46	WT
chr1-106254583-106255466	62	WT
chr1-106261770-106262621	47	WT
chr1-106265424-106266351	60	WT
chr1-106267851-106268729	50	WT
chr1-106278265-106279164	61	WT
chr1-106282977-106283877	62	WT
chr1-106285279-106286115	66	WT
chr1-106288819-106289684	50	WT
chr1-106314172-106315133	65	WT
chr1-106316588-106317469	60	WT
chr1-106320327-106321230	65	WT
chr1-106324642-106325496	60	WT
chr1-106332369-106333579	27	WT
chr1-106350631-106351516	49	WT
chr1-106352611-106353477	53	WT
chr1-10636958-10637874	16	WT
chr1-106371236-106372145	41	WT
chr1-106373965-106374860	55	WT
chr1-106378622-106379492	50	WT
chr1-106382922-106383847	59	WT
chr1-106384552-106385431	49	WT
chr1-106389452-106390332	51	WT
chr1-106395237-106396103	60	WT
chr1-106400718-106401680	53	WT
chr1-106402987-106403927	67	WT
chr1-106406741-106407481	64	WT
chr1-106407657-106408477	64	WT
chr1-106425008-106425865	63	WT
chr1-106427974-106428858	62	WT
chr1-106430965-106431773	68	WT
chr1-106432111-106432846	52	WT
chr1-106445408-106446301	51	WT
chr1-106449467-106450378	55	WT
chr1-106460685-106461558	50	WT
chr1-106462400-106463276	52	WT
chr1-106477576-106478485	60	WT
chr1-106483002-106483935	51	WT
chr1-106497390-106498291	53	WT
chr1-106511318-106512198	61	WT
chr1-106513128-106513902	65	WT
chr1-106515373-106516246	47	WT
chr1-106517483-106518375	67	WT
chr1-106525840-106526507	53	WT
chr1-106526629-106527372	65	WT
chr1-106528894-106529791	63	WT
chr1-106542407-106543254	65	WT
chr1-106547167-106547964	66	WT
chr1-106555284-106556159	45	WT
chr1-106562488-106563403	69	WT
chr1-106565281-106565852	64	WT
chr1-106565999-106566869	41	WT
chr1-106567859-106568752	64	WT
chr1-106570166-106571143	67	WT
chr1-106571262-106572020	54	WT
chr1-106582828-106583756	64	WT
chr1-106586255-106587033	41	WT
chr1-106591091-106591981	49	WT
chr1-106602276-106603158	40	WT
chr1-106605076-106605952	26	WT
chr1-106612131-106613003	41	WT
chr1-106617284-106618111	43	WT
chr1-106619958-106620836	60	WT
chr1-106629520-106630211	65	WT
chr1-106640313-106641180	68	WT
chr1-106643157-106644087	42	WT
chr1-106644479-106645068	66	WT
chr1-106651224-106652178	67	WT
chr1-106653122-106654011	67	WT
chr1-106662327-106663226	41	WT
chr1-106664741-106665580	41	WT
chr1-106666003-106666742	65	WT
chr1-106677935-106678830	63	WT
chr1-106680435-106681311	63	WT
chr1-106693996-106694893	38	WT
chr1-106700343-106701258	63	WT
chr1-106702531-106703378	61	WT
chr1-106712042-106712805	71	WT
chr1-106713888-106714783	38	WT
chr1-106716968-106717880	44	WT
chr1-106718880-106719740	63	WT
chr1-106735341-106736202	36	WT
chr1-106736675-106737581	42	WT
chr1-106737831-106738723	66	WT
chr1-106751811-106752726	27	WT
chr1-106759316-106760174	50	WT
chr1-106765533-106766441	27	WT
chr1-106796197-106797045	29	WT
chr1-106799630-106800371	43	WT
chr1-10680840-10681527	17	WT
chr1-106812954-106813873	54	WT
chr1-106814643-106815510	36	WT
chr1-106818149-106819041	45	WT
chr1-106822034-106822913	28	WT
chr1-106839354-106840244	36	WT
chr1-106842977-106843894	52	WT
chr1-106847581-106848213	65	WT
chr1-106857144-106858045	33	WT
chr1-106858598-106859355	51	WT
chr1-106860636-106861537	25	WT
chr1-106862150-106862861	29	WT
chr1-106865699-106866529	55	WT
chr1-106867000-106867555	51	WT
chr1-106869776-106870672	55	WT
chr1-106875676-106876503	55	WT
chr1-106883411-106884337	53	WT
chr1-106889051-106889864	31	WT
chr1-106901056-106901968	31	WT
chr1-106917988-106918913	39	WT
chr1-106941859-106942741	37	WT
chr1-106944828-106945649	65	WT
chr1-106959765-106960651	39	WT
chr1-106968578-106969467	61	WT
chr1-106971421-106972230	45	WT
chr1-106979383-106980167	45	WT
chr1-106995476-106996467	36	WT
chr1-107000170-107001071	31	WT
chr1-107014230-107015135	42	WT
chr1-107051954-107052814	24	WT
chr1-107095416-107096330	22	WT
chr1-107098448-107099304	27	WT
chr1-107127181-107128086	26	WT
chr1-107128875-107129623	25	WT
chr1-107129760-107130580	25	WT
chr1-107134545-107135387	39	WT
chr1-107137066-107137438	26	WT
chr1-107137542-107138154	26	WT
chr1-10719445-10720369	17	WT
chr1-107194643-107195553	23	WT
chr1-107197495-107198412	37	WT
chr1-107214425-107215325	26	WT
chr1-107242991-107243913	38	WT
chr1-107245459-107246311	19	WT
chr1-107250336-107251242	31	WT
chr1-107312952-107313828	34	WT
chr1-107316018-107316909	31	WT
chr1-107345773-107346670	7	WT
chr1-107350408-107351323	35	WT
chr1-107355217-107356060	32	WT
chr1-107360550-107361405	20	WT
chr1-107365432-107366487	37	WT
chr1-107371053-107371912	46	WT
chr1-107381465-107382367	43	WT
chr1-107383107-107384021	43	WT
chr1-107386740-107387606	44	WT
chr1-107418742-107419298	42	WT
chr1-107419410-107420094	45	WT
chr1-107422258-107423156	42	WT
chr1-107426624-107427509	35	WT
chr1-107427934-107428638	17	WT
chr1-107435801-107436695	44	WT
chr1-107455463-107456376	20	WT
chr1-107471537-107472372	42	WT
chr1-107473801-107474630	33	WT
chr1-107479666-107480503	46	WT
chr1-107481227-107482105	1	WT
chr1-107482981-107483852	23	WT
chr1-107486611-107487280	38	WT
chr1-107488016-107488928	38	WT
chr1-107494260-107495054	34	WT
chr1-107495303-107496160	44	WT
chr1-107496686-107497550	37	WT
chr1-107498794-107499691	45	WT
chr1-107501793-107502690	49	WT
chr1-107505703-107506619	38	WT
chr1-107510913-107511809	52	WT
chr1-107513864-107514791	34	WT
chr1-107528351-107529204	34	WT
chr1-107530767-107531673	24	WT
chr1-107538547-107539446	34	WT
chr1-107559255-107560152	37	WT
chr1-107561836-107562746	31	WT
chr1-107565349-107566235	38	WT
chr1-107582524-107583437	38	WT
chr1-107589620-107590497	24	WT
chr1-107592402-107593167	29	WT
chr1-10759298-10760205	18	WT
chr1-107593297-107594071	32	WT
chr1-107598229-107599128	41	WT
chr1-107602766-107603684	38	WT
chr1-107607670-107608487	31	WT
chr1-107609373-107610298	39	WT
chr1-107621900-107622801	31	WT
chr1-107633242-107634080	22	WT
chr1-107635665-107636540	38	WT
chr1-107644267-107645125	30	WT
chr1-107676201-107677105	35	WT
chr1-10770471-10771473	13	WT
chr1-107716417-107717249	37	WT
chr1-10771696-10772487	5	WT
chr1-107721112-107721976	24	WT
chr1-107748491-107749386	47	WT
chr1-107805548-107806451	30	WT
chr1-107806981-107807666	28	WT
chr1-107809714-107810492	29	WT
chr1-107821797-107822803	30	WT
chr1-107836350-107837268	30	WT
chr1-107879201-107880088	19	WT
chr1-10793911-10794764	9	WT
chr1-107966933-107967784	16	WT
chr1-10797309-10798210	16	WT
chr1-107988633-107989550	16	WT
chr1-108026244-108027327	3	WT
chr1-108045957-108046862	11	WT
chr1-108068583-108069392	11	WT
chr1-108102353-108103268	11	WT
chr1-108117794-108118689	11	WT
chr1-108131651-108132567	14	WT
chr1-108134367-108135315	3	WT
chr1-108141803-108142784	11	WT
chr1-108193516-108194401	11	WT
chr1-108328472-108329376	3	WT
chr1-10835397-10836304	13	WT
chr1-108360615-108361541	3	WT
chr1-108370023-108370929	3	WT
chr1-10872073-10873023	19	WT
chr1-10877218-10877733	12	WT
chr1-10878104-10879008	12	WT
chr1-10879883-10880802	12	WT
chr1-10898601-10899455	18	WT
chr1-10932945-10933799	18	WT
chr1-10940078-10940951	18	WT
chr1-10955015-10955923	16	WT
chr1-109889278-109890143	2	WT
chr1-109892092-109893012	2	WT
chr1-109918911-109919805	2	WT
chr1-10993194-10994130	7	WT
chr1-11027194-11028096	16	WT
chr1-110563078-110563999	7	WT
chr1-110744959-110745823	7	WT
chr1-11078922-11079804	26	WT
chr1-110795804-110796699	17	WT
chr1-110869009-110869881	17	WT
chr1-110871701-110872564	17	WT
chr1-110877403-110878315	17	WT
chr1-110904813-110905702	17	WT
chr1-110977054-110977939	17	WT
chr1-111058011-111058908	21	WT
chr1-111072535-111073438	21	WT
chr1-111074668-111075574	21	WT
chr1-111113556-111114467	21	WT
chr1-111126659-111127551	15	WT
chr1-111133708-111134626	21	WT
chr1-111138734-111139476	21	WT
chr1-111139672-111140332	21	WT
chr1-111140700-111141539	21	WT
chr1-111239852-111240744	21	WT
chr1-111242085-111242968	21	WT
chr1-111286101-111286948	17	WT
chr1-111313245-111314151	17	WT
chr1-111372775-111373635	15	WT
chr1-111377082-111377988	17	WT
chr1-11139623-11140562	16	WT
chr1-111496532-111497455	17	WT
chr1-111572291-111573216	5	WT
chr1-111586922-111587734	5	WT
chr1-111633818-111634759	5	WT
chr1-111689538-111690443	5	WT
chr1-111696586-111697453	5	WT
chr1-111783427-111784231	5	WT
chr1-111864500-111865303	5	WT
chr1-111969036-111969930	10	WT
chr1-112017721-112018626	19	WT
chr1-11202312-11203186	26	WT
chr1-112053648-112054555	19	WT
chr1-112056648-112057555	19	WT
chr1-112103137-112104019	5	WT
chr1-11213902-11214825	16	WT
chr1-112245216-112245959	19	WT
chr1-112246086-112246922	19	WT
chr1-112298148-112298992	17	WT
chr1-11233624-11234533	16	WT
chr1-112377514-112378124	1	WT
chr1-112378431-112379178	17	WT
chr1-112379680-112380561	17	WT
chr1-112388484-112389159	18	WT
chr1-112389530-112390415	18	WT
chr1-112391180-112391882	18	WT
chr1-112427549-112428464	18	WT
chr1-112450078-112450799	17	WT
chr1-112451468-112452213	17	WT
chr1-112452333-112452936	17	WT
chr1-112453368-112454117	17	WT
chr1-112455777-112456642	18	WT
chr1-112457219-112458052	11	WT
chr1-11249952-11250816	17	WT
chr1-11251744-11252301	17	WT
chr1-11252404-11252886	2	WT
chr1-11253409-11254130	2	WT
chr1-11254542-11255392	3	WT
chr1-11265897-11266819	18	WT
chr1-112748225-112749136	15	WT
chr1-112750402-112751305	3	WT
chr1-112772772-112773683	3	WT
chr1-112784901-112785802	3	WT
chr1-113160972-113161766	8	WT
chr1-113162987-113163881	8	WT
chr1-113281806-113282575	8	WT
chr1-113287997-113288905	8	WT
chr1-113295737-113296581	8	WT
chr1-113297567-113298475	8	WT
chr1-11329963-11330818	17	WT
chr1-113302338-113303339	8	WT
chr1-113372825-113373657	8	WT
chr1-113416581-113417459	8	WT
chr1-11400888-11401779	17	WT
chr1-11413702-11414632	17	WT
chr1-11438700-11439619	17	WT
chr1-11451560-11452463	17	WT
chr1-11457329-11458022	17	WT
chr1-11458144-11458886	17	WT
chr1-11464055-11464966	17	WT
chr1-11565089-11565959	11	WT
chr1-118251598-118252350	30	WT
chr1-118252799-118253657	34	WT
chr1-118257454-118258310	35	WT
chr1-118274892-118275772	36	WT
chr1-118294748-118295635	33	WT
chr1-118310847-118311765	33	WT
chr1-118321422-118322289	26	WT
chr1-118324864-118325675	33	WT
chr1-118326066-118326821	27	WT
chr1-118335580-118336432	34	WT
chr1-118343544-118344434	28	WT
chr1-118362800-118363655	34	WT
chr1-118366170-118367055	32	WT
chr1-118368654-118369579	32	WT
chr1-118379984-118380815	29	WT
chr1-118388740-118389644	31	WT
chr1-118398430-118399215	30	WT
chr1-118399624-118400522	36	WT
chr1-118407681-118408388	35	WT
chr1-118420944-118421858	35	WT
chr1-118424657-118425549	34	WT
chr1-118427955-118428797	25	WT
chr1-118434803-118435697	34	WT
chr1-118437618-118438486	31	WT
chr1-118446894-118447798	30	WT
chr1-118449361-118450088	25	WT
chr1-118458984-118459867	32	WT
chr1-118469116-118469941	33	WT
chr1-118476595-118477478	33	WT
chr1-118481085-118481947	34	WT
chr1-118485444-118486356	29	WT
chr1-118492534-118493438	30	WT
chr1-118494291-118495179	31	WT
chr1-118498055-118498953	29	WT
chr1-118525047-118525946	56	WT
chr1-118537914-118538576	51	WT
chr1-118538899-118539779	59	WT
chr1-118542589-118543416	55	WT
chr1-118553199-118554101	51	WT
chr1-118559448-118560275	45	WT
chr1-118579893-118580790	42	WT
chr1-118581241-118581934	49	WT
chr1-118597306-118598059	51	WT
chr1-118598185-118599018	54	WT
chr1-118611968-118612876	47	WT
chr1-118613678-118614624	37	WT
chr1-118627543-118628409	47	WT
chr1-118643175-118643548	49	WT
chr1-118643655-118644273	49	WT
chr1-118645501-118646378	45	WT
chr1-118647756-118648646	42	WT
chr1-118649910-118650775	43	WT
chr1-118656816-118657634	55	WT
chr1-118660680-118661547	40	WT
chr1-118666990-118667872	44	WT
chr1-118676331-118677218	49	WT
chr1-118678503-118679263	42	WT
chr1-118689549-118690458	59	WT
chr1-118693069-118693855	55	WT
chr1-118694291-118695136	60	WT
chr1-118699099-118699929	52	WT
chr1-118708985-118709872	54	WT
chr1-118715975-118716875	36	WT
chr1-118717779-118718695	44	WT
chr1-118722118-118723036	44	WT
chr1-118729494-118730389	41	WT
chr1-118731096-118731821	41	WT
chr1-118738531-118739448	53	WT
chr1-118740947-118741852	54	WT
chr1-118745204-118746071	54	WT
chr1-118748413-118749330	48	WT
chr1-118757712-118758618	52	WT
chr1-118759341-118760228	52	WT
chr1-118768643-118769525	58	WT
chr1-118772032-118772938	47	WT
chr1-118786992-118787866	57	WT
chr1-118788541-118789427	57	WT
chr1-118789603-118790456	57	WT
chr1-118793898-118794739	57	WT
chr1-118800349-118801106	31	WT
chr1-118807366-118808264	58	WT
chr1-118825082-118825988	56	WT
chr1-118830181-118831052	57	WT
chr1-118836532-118837417	52	WT
chr1-118839662-118840572	59	WT
chr1-118849073-118849805	56	WT
chr1-118849934-118850756	51	WT
chr1-118873333-118874229	57	WT
chr1-118874982-118875868	59	WT
chr1-118887809-118888640	59	WT
chr1-118894940-118895870	54	WT
chr1-118901979-118902861	57	WT
chr1-118916120-118916988	52	WT
chr1-118918067-118918931	53	WT
chr1-118927717-118928590	61	WT
chr1-118940148-118940861	49	WT
chr1-118941009-118941801	60	WT
chr1-118948229-118949212	54	WT
chr1-118952746-118953638	58	WT
chr1-118955508-118956413	59	WT
chr1-11895613-11896322	1	WT
chr1-118958124-118959049	55	WT
chr1-118964433-118965311	59	WT
chr1-11896626-11897417	1	WT
chr1-118969112-118969962	58	WT
chr1-118976267-118977171	58	WT
chr1-118980392-118981301	44	WT
chr1-118993526-118994413	61	WT
chr1-119001319-119002114	47	WT
chr1-119003724-119004617	48	WT
chr1-119013028-119013906	53	WT
chr1-119014932-119015798	66	WT
chr1-119022116-119022960	49	WT
chr1-119025635-119026479	53	WT
chr1-119033650-119034560	58	WT
chr1-119047670-119048581	58	WT
chr1-119053270-119054158	61	WT
chr1-119064893-119065755	55	WT
chr1-119070890-119071810	56	WT
chr1-119074699-119075559	47	WT
chr1-119082294-119083101	61	WT
chr1-119083470-119084297	37	WT
chr1-119087271-119088172	66	WT
chr1-119093477-119094389	65	WT
chr1-119097731-119098623	67	WT
chr1-119108107-119109032	54	WT
chr1-119119630-119120534	65	WT
chr1-119122788-119123653	51	WT
chr1-119125319-119126223	55	WT
chr1-119128721-119129639	55	WT
chr1-119134150-119135031	67	WT
chr1-119141809-119142694	58	WT
chr1-119152434-119153182	44	WT
chr1-119153680-119154386	56	WT
chr1-119164739-119165586	42	WT
chr1-119167205-119168121	55	WT
chr1-119179174-119179955	55	WT
chr1-119189302-119190215	66	WT
chr1-119194328-119195233	63	WT
chr1-119197021-119197922	56	WT
chr1-119205102-119205992	69	WT
chr1-119209276-119210199	64	WT
chr1-119210835-119211641	62	WT
chr1-119217076-119217984	55	WT
chr1-119219657-119220359	52	WT
chr1-119220966-119221822	57	WT
chr1-119224490-119225413	55	WT
chr1-119227056-119227979	58	WT
chr1-119234076-119234942	65	WT
chr1-119236206-119237182	42	WT
chr1-119237859-119238783	65	WT
chr1-119244912-119245757	32	WT
chr1-119248799-119249656	62	WT
chr1-119255899-119256697	69	WT
chr1-119256919-119257607	73	WT
chr1-119259097-119260015	46	WT
chr1-119268700-119269608	44	WT
chr1-119271305-119272158	76	WT
chr1-119278907-119279735	65	WT
chr1-119280708-119281566	72	WT
chr1-119289767-119290632	75	WT
chr1-119291907-119292803	60	WT
chr1-119293538-119294401	75	WT
chr1-119294915-119295769	75	WT
chr1-119299908-119300847	70	WT
chr1-119302155-119303060	75	WT
chr1-119307009-119307998	49	WT
chr1-119308722-119309637	48	WT
chr1-119321590-119322501	40	WT
chr1-119328669-119329580	72	WT
chr1-119342278-119343096	68	WT
chr1-119343749-119344649	66	WT
chr1-119345155-119346016	70	WT
chr1-119346644-119347502	62	WT
chr1-119349875-119350757	72	WT
chr1-119373580-119374378	50	WT
chr1-119375105-119376023	47	WT
chr1-11937894-11938789	11	WT
chr1-119388639-119389439	68	WT
chr1-119390497-119391318	64	WT
chr1-11939420-11940187	11	WT
chr1-119404397-119405297	56	WT
chr1-119407720-119408468	64	WT
chr1-119409117-119409993	43	WT
chr1-119412798-119413641	68	WT
chr1-119417890-119418734	55	WT
chr1-119421930-119422790	75	WT
chr1-119423444-119424235	62	WT
chr1-119437057-119438073	72	WT
chr1-119441752-119442608	64	WT
chr1-119446587-119447375	70	WT
chr1-119450719-119451592	74	WT
chr1-119453475-119454391	67	WT
chr1-119456328-119457138	70	WT
chr1-119457737-119458647	69	WT
chr1-119463159-119464045	60	WT
chr1-119474383-119475232	50	WT
chr1-119481263-119482078	42	WT
chr1-119482672-119483561	59	WT
chr1-119484199-119485103	66	WT
chr1-119487934-119488801	72	WT
chr1-119491884-119492784	61	WT
chr1-119502479-119503285	69	WT
chr1-119504337-119505232	62	WT
chr1-119508262-119509065	35	WT
chr1-119509389-119510183	46	WT
chr1-119513457-119514341	36	WT
chr1-119517827-119518684	54	WT
chr1-11952046-11952923	11	WT
chr1-119520806-119521722	40	WT
chr1-119525696-119526620	63	WT
chr1-119533106-119533844	48	WT
chr1-119534131-119535020	39	WT
chr1-11953475-11954283	11	WT
chr1-119535878-119536776	63	WT
chr1-119537730-119538063	26	WT
chr1-119538174-119538844	51	WT
chr1-119548420-119549325	57	WT
chr1-119581127-119581945	63	WT
chr1-119589770-119590664	57	WT
chr1-119595314-119596214	52	WT
chr1-119606982-119607886	47	WT
chr1-119618001-119618808	46	WT
chr1-119624188-119625091	55	WT
chr1-119628878-119629762	35	WT
chr1-119634025-119634903	43	WT
chr1-119637879-119638763	65	WT
chr1-119639700-119640568	50	WT
chr1-119642113-119643011	68	WT
chr1-119648338-119649210	40	WT
chr1-119654083-119654958	61	WT
chr1-119660300-119661143	43	WT
chr1-119674736-119675619	65	WT
chr1-119701780-119702691	47	WT
chr1-119739590-119740485	58	WT
chr1-119772396-119773255	40	WT
chr1-119776664-119777508	36	WT
chr1-119784979-119785836	56	WT
chr1-119790306-119791191	62	WT
chr1-119794380-119795186	57	WT
chr1-119795422-119796272	64	WT
chr1-119798997-119799899	60	WT
chr1-119804409-119805104	40	WT
chr1-119805769-119806657	39	WT
chr1-119818460-119819337	43	WT
chr1-119826705-119827586	39	WT
chr1-119837128-119837982	40	WT
chr1-119842935-119843847	53	WT
chr1-119850570-119851595	41	WT
chr1-119863533-119864442	41	WT
chr1-119867072-119867984	43	WT
chr1-119875709-119876639	35	WT
chr1-119885994-119886904	60	WT
chr1-119894777-119895641	53	WT
chr1-119899345-119900223	41	WT
chr1-119912762-119913660	54	WT
chr1-119919008-119919919	61	WT
chr1-119929467-119930342	63	WT
chr1-119931098-119932011	63	WT
chr1-119938577-119939377	39	WT
chr1-11994779-11995682	11	WT
chr1-119957383-119958346	39	WT
chr1-119965526-119966419	35	WT
chr1-119970439-119971280	40	WT
chr1-119985397-119986019	65	WT
chr1-119986403-119987259	45	WT
chr1-119991658-119992313	60	WT
chr1-119996888-119997806	59	WT
chr1-119998903-119999785	60	WT
chr1-12000303-12001212	14	WT
chr1-120006975-120007889	44	WT
chr1-120012158-120013000	56	WT
chr1-120015965-120016861	48	WT
chr1-120024518-120025394	44	WT
chr1-120025882-120026819	48	WT
chr1-120027452-120028342	57	WT
chr1-120032806-120033722	57	WT
chr1-120035237-120035978	56	WT
chr1-120036799-120037696	54	WT
chr1-12005213-12006097	14	WT
chr1-120054929-120055694	48	WT
chr1-120056813-120057699	45	WT
chr1-120066391-120067300	48	WT
chr1-120072795-120073408	54	WT
chr1-120073520-120074127	45	WT
chr1-120080375-120081275	48	WT
chr1-120082764-120083690	53	WT
chr1-120084023-120084641	56	WT
chr1-120088731-120089562	41	WT
chr1-120093260-120094155	51	WT
chr1-120098035-120098805	59	WT
chr1-120099281-120100159	47	WT
chr1-120100958-120101847	42	WT
chr1-120105246-120106168	43	WT
chr1-120111993-120112898	52	WT
chr1-120115363-120116272	55	WT
chr1-120120686-120121580	56	WT
chr1-120124673-120125519	44	WT
chr1-120136048-120136953	48	WT
chr1-120140090-120140916	40	WT
chr1-120142315-120143225	55	WT
chr1-120146665-120147509	37	WT
chr1-120153955-120154807	47	WT
chr1-120155276-120155753	46	WT
chr1-120155870-120156599	50	WT
chr1-12016519-12017404	14	WT
chr1-120167841-120168682	44	WT
chr1-120171530-120172417	38	WT
chr1-120196926-120197831	51	WT
chr1-120202261-120203015	46	WT
chr1-120203136-120203714	50	WT
chr1-120204592-120205502	51	WT
chr1-120207271-120208180	51	WT
chr1-120227417-120228313	46	WT
chr1-120231081-120231984	63	WT
chr1-120236209-120237107	55	WT
chr1-120242596-120243493	49	WT
chr1-120245485-120246390	55	WT
chr1-120247828-120248733	46	WT
chr1-120253418-120254277	39	WT
chr1-120258540-120259254	41	WT
chr1-120259367-120259788	40	WT
chr1-120262953-120263838	33	WT
chr1-120264834-120265722	39	WT
chr1-120284628-120285499	42	WT
chr1-120287471-120288397	35	WT
chr1-120289560-120290400	34	WT
chr1-120305549-120306456	42	WT
chr1-120318629-120319501	36	WT
chr1-120322701-120323602	38	WT
chr1-120327427-120328327	33	WT
chr1-120331624-120332528	45	WT
chr1-120337858-120338658	37	WT
chr1-120342142-120343030	34	WT
chr1-120357071-120357989	37	WT
chr1-120360346-120361081	32	WT
chr1-120363383-120364276	45	WT
chr1-120390084-120390993	40	WT
chr1-120429991-120430869	35	WT
chr1-120466545-120467373	39	WT
chr1-120468641-120469536	38	WT
chr1-120480686-120481599	35	WT
chr1-120485381-120486248	38	WT
chr1-120503830-120504723	12	WT
chr1-120527249-120528169	23	WT
chr1-120535636-120536528	27	WT
chr1-120540507-120541425	17	WT
chr1-120549177-120549667	18	WT
chr1-120549786-120550545	16	WT
chr1-120556630-120557494	16	WT
chr1-12057493-12058349	14	WT
chr1-120586239-120587136	12	WT
chr1-120588274-120589132	24	WT
chr1-120594309-120595217	16	WT
chr1-120596137-120597003	16	WT
chr1-120602775-120603504	20	WT
chr1-120604833-120605695	21	WT
chr1-120606626-120607455	12	WT
chr1-120685622-120686515	14	WT
chr1-120757150-120758044	17	WT
chr1-120758627-120759445	24	WT
chr1-120761251-120762111	17	WT
chr1-120812517-120813433	24	WT
chr1-120843772-120844762	18	WT
chr1-120974357-120975224	18	WT
chr1-120983266-120984203	17	WT
chr1-121013838-121014733	28	WT
chr1-121034441-121035516	20	WT
chr1-121053508-121054381	20	WT
chr1-121111497-121112205	17	WT
chr1-121112529-121113380	16	WT
chr1-12114851-12115732	14	WT
chr1-12116853-12117781	14	WT
chr1-121177701-121178564	7	WT
chr1-121180034-121180949	16	WT
chr1-121194534-121195345	19	WT
chr1-121211841-121212747	7	WT
chr1-121215585-121216455	18	WT
chr1-121241175-121242138	24	WT
chr1-121247317-121248215	21	WT
chr1-121248879-121249772	24	WT
chr1-121250374-121251269	25	WT
chr1-121260044-121260949	11	WT
chr1-121276444-121277325	15	WT
chr1-121280193-121281111	24	WT
chr1-121313533-121314381	22	WT
chr1-121314927-121315701	15	WT
chr1-121327465-121328371	22	WT
chr1-121329254-121330067	24	WT
chr1-121360292-121361190	24	WT
chr1-121373634-121374093	14	WT
chr1-121374184-121374619	18	WT
chr1-121374891-121375481	17	WT
chr1-121377282-121378200	23	WT
chr1-121397976-121398758	17	WT
chr1-121398881-121399501	22	WT
chr1-121400027-121400913	23	WT
chr1-121402116-121403021	25	WT
chr1-121430732-121431550	21	WT
chr1-121440778-121441684	18	WT
chr1-121478197-121479084	16	WT
chr1-121481492-121482218	24	WT
chr1-121482853-121483748	15	WT
chr1-121489984-121490891	22	WT
chr1-121499628-121500557	14	WT
chr1-121501296-121502095	11	WT
chr1-121527162-121527747	17	WT
chr1-121528210-121529123	19	WT
chr1-121549204-121550118	13	WT
chr1-121567476-121568373	10	WT
chr1-121583435-121584305	9	WT
chr1-121653529-121654495	17	WT
chr1-12230694-12231544	14	WT
chr1-12273023-12273874	22	WT
chr1-12287567-12288470	23	WT
chr1-12291477-12292379	22	WT
chr1-12295622-12296532	15	WT
chr1-123047761-123048683	8	WT
chr1-123068108-123068998	8	WT
chr1-123081715-123082603	8	WT
chr1-123083659-123084170	8	WT
chr1-12310333-12311318	15	WT
chr1-123133904-123134796	8	WT
chr1-123184382-123185250	8	WT
chr1-12318814-12319716	15	WT
chr1-123334787-123335568	25	WT
chr1-123335693-123336479	25	WT
chr1-123391309-123392136	8	WT
chr1-123475720-123476633	18	WT
chr1-123507801-123508730	22	WT
chr1-123518079-123518697	1	WT
chr1-123518807-123519308	1	WT
chr1-123559923-123560807	22	WT
chr1-123576283-123577156	16	WT
chr1-123579854-123580763	22	WT
chr1-123584611-123585510	22	WT
chr1-123635863-123636670	22	WT
chr1-123645088-123645979	22	WT
chr1-123655010-123655921	22	WT
chr1-123658142-123659044	22	WT
chr1-123689521-123690422	8	WT
chr1-123693821-123694713	20	WT
chr1-123696787-123697701	20	WT
chr1-123703659-123704559	19	WT
chr1-123723802-123724715	22	WT
chr1-123727152-123727899	21	WT
chr1-123728693-123729608	21	WT
chr1-123734604-123735470	10	WT
chr1-123738283-123739189	6	WT
chr1-123844973-123845851	8	WT
chr1-123846596-123847506	8	WT
chr1-123848516-123849418	8	WT
chr1-123900912-123901832	26	WT
chr1-123902566-123903375	8	WT
chr1-123926942-123927826	16	WT
chr1-123974460-123975187	19	WT
chr1-123975305-123975786	8	WT
chr1-123978253-123979127	18	WT
chr1-12397901-12398802	26	WT
chr1-123996221-123997057	16	WT
chr1-12405548-12406359	18	WT
chr1-12406664-12407438	19	WT
chr1-12418810-12419609	15	WT
chr1-124211257-124212157	4	WT
chr1-12433476-12434362	15	WT
chr1-124449869-124450755	6	WT
chr1-124452915-124453794	6	WT
chr1-124487880-124488433	6	WT
chr1-124488530-124488882	6	WT
chr1-124496135-124497036	6	WT
chr1-124584290-124585298	6	WT
chr1-12471050-12471966	15	WT
chr1-124717636-124718753	6	WT
chr1-124804891-124805805	1	WT
chr1-12500216-12501100	24	WT
chr1-125213893-125214807	12	WT
chr1-125236780-125237586	12	WT
chr1-125278754-125279637	42	WT
chr1-125286128-125287008	45	WT
chr1-125295781-125296675	45	WT
chr1-125301332-125302240	44	WT
chr1-125370526-125371432	42	WT
chr1-125372672-125373453	37	WT
chr1-125373584-125374254	34	WT
chr1-125395176-125396083	45	WT
chr1-125398684-125399532	40	WT
chr1-125412170-125413032	33	WT
chr1-125419706-125420586	39	WT
chr1-125426480-125427359	41	WT
chr1-125428118-125429014	36	WT
chr1-125435241-125436160	45	WT
chr1-125441060-125441947	39	WT
chr1-125450158-125451086	42	WT
chr1-125454453-125455329	46	WT
chr1-125458263-125459160	38	WT
chr1-125462507-125463381	40	WT
chr1-125472987-125473829	44	WT
chr1-125476041-125476950	43	WT
chr1-125478395-125479248	44	WT
chr1-125481669-125482532	40	WT
chr1-125482766-125483559	39	WT
chr1-125489078-125489975	48	WT
chr1-125495097-125495860	34	WT
chr1-125496685-125497588	37	WT
chr1-125503664-125504509	53	WT
chr1-125508028-125508912	46	WT
chr1-125516763-125517643	45	WT
chr1-125518852-125519672	50	WT
chr1-125520138-125520982	44	WT
chr1-125525782-125526660	54	WT
chr1-125529050-125529776	35	WT
chr1-125530030-125530896	48	WT
chr1-125532871-125533799	46	WT
chr1-125537926-125538745	39	WT
chr1-125542069-125542974	50	WT
chr1-125549854-125550670	48	WT
chr1-125556018-125557032	53	WT
chr1-125560198-125561174	52	WT
chr1-125567900-125568808	48	WT
chr1-125573975-125574868	37	WT
chr1-125607161-125608070	48	WT
chr1-125612532-125613380	43	WT
chr1-125615538-125616436	48	WT
chr1-125625020-125625761	54	WT
chr1-125628594-125629509	53	WT
chr1-125638086-125638781	53	WT
chr1-125639408-125640113	44	WT
chr1-125643435-125644350	34	WT
chr1-12564672-12565570	32	WT
chr1-125647732-125648636	37	WT
chr1-125659910-125660767	45	WT
chr1-125660920-125661575	51	WT
chr1-125662832-125663733	47	WT
chr1-125664359-125665225	39	WT
chr1-125665515-125666385	51	WT
chr1-125668805-125669695	44	WT
chr1-125670140-125670774	51	WT
chr1-125674027-125674640	40	WT
chr1-125674966-125675733	40	WT
chr1-125676438-125677366	56	WT
chr1-125679202-125680114	46	WT
chr1-125681648-125682452	39	WT
chr1-125683888-125684757	41	WT
chr1-125687778-125688679	43	WT
chr1-125693217-125694025	47	WT
chr1-125694173-125694956	46	WT
chr1-125696414-125697224	50	WT
chr1-125697943-125698709	48	WT
chr1-125699070-125699926	49	WT
chr1-125701424-125702330	55	WT
chr1-125704541-125705401	56	WT
chr1-125706633-125707497	51	WT
chr1-125709603-125710529	43	WT
chr1-125712761-125713599	33	WT
chr1-12571636-12572385	32	WT
chr1-125722422-125723345	44	WT
chr1-12572660-12573511	32	WT
chr1-125728822-125729622	43	WT
chr1-125730030-125730808	48	WT
chr1-125731805-125732686	52	WT
chr1-125733841-125734598	41	WT
chr1-125735889-125736776	37	WT
chr1-125738544-125739350	39	WT
chr1-125740454-125741358	49	WT
chr1-125748366-125749252	45	WT
chr1-125755038-125755794	29	WT
chr1-125759727-125760637	30	WT
chr1-125789528-125790405	41	WT
chr1-125800149-125801037	38	WT
chr1-125808218-125809120	34	WT
chr1-125813699-125814613	32	WT
chr1-125818917-125819698	31	WT
chr1-125850604-125851489	34	WT
chr1-125854315-125855225	36	WT
chr1-125910139-125910856	37	WT
chr1-125911515-125912461	32	WT
chr1-125922893-125923795	34	WT
chr1-125950772-125951682	29	WT
chr1-126002047-126002958	5	WT
chr1-12611883-12612781	32	WT
chr1-126153209-126154110	8	WT
chr1-12620443-12621275	31	WT
chr1-12622967-12623884	24	WT
chr1-12632787-12633626	19	WT
chr1-126364303-126365407	19	WT
chr1-12637021-12637924	27	WT
chr1-126407680-126408586	19	WT
chr1-12640839-12641695	26	WT
chr1-126431448-126432279	10	WT
chr1-126443092-126443942	18	WT
chr1-126484363-126485258	11	WT
chr1-126510591-126511373	18	WT
chr1-126511607-126512498	18	WT
chr1-126535354-126536230	20	WT
chr1-126544715-126545614	18	WT
chr1-126547968-126548843	20	WT
chr1-126556185-126557079	18	WT
chr1-12655765-12656622	26	WT
chr1-126568581-126569623	26	WT
chr1-126577817-126578728	25	WT
chr1-12657965-12658876	31	WT
chr1-126588738-126589612	22	WT
chr1-126592427-126593225	22	WT
chr1-126601828-126602693	29	WT
chr1-126608617-126609533	25	WT
chr1-126621828-126622731	26	WT
chr1-126623868-126624818	26	WT
chr1-126626039-126626955	30	WT
chr1-126649984-126650892	29	WT
chr1-126658451-126659354	19	WT
chr1-126660124-126660998	30	WT
chr1-126661700-126662588	30	WT
chr1-126670251-126671158	25	WT
chr1-126672958-126673864	24	WT
chr1-126676281-126677216	20	WT
chr1-126679266-126680129	22	WT
chr1-126683837-126684655	31	WT
chr1-126685655-126686360	31	WT
chr1-126686492-126687311	29	WT
chr1-126691128-126692033	19	WT
chr1-126726139-126727011	30	WT
chr1-126736306-126737144	17	WT
chr1-126737744-126738664	19	WT
chr1-126755440-126756354	32	WT
chr1-126761220-126762095	29	WT
chr1-126766679-126767542	29	WT
chr1-126806316-126807201	30	WT
chr1-126817317-126818208	29	WT
chr1-126824317-126825164	42	WT
chr1-126826737-126827635	25	WT
chr1-126828681-126829495	44	WT
chr1-126830239-126831105	34	WT
chr1-126843605-126844470	26	WT
chr1-126844597-126845372	17	WT
chr1-126849353-126850113	42	WT
chr1-126862553-126863389	31	WT
chr1-126898815-126899753	43	WT
chr1-126900136-126900829	43	WT
chr1-126914880-126915715	42	WT
chr1-126921952-126922872	42	WT
chr1-12692209-12692964	24	WT
chr1-126925189-126926089	42	WT
chr1-126931482-126932386	44	WT
chr1-126971771-126972682	42	WT
chr1-126973583-126974456	42	WT
chr1-126993013-126993917	29	WT
chr1-127001406-127002280	31	WT
chr1-127011621-127012534	42	WT
chr1-127017454-127018354	26	WT
chr1-127028806-127029716	43	WT
chr1-127034515-127035435	45	WT
chr1-127037625-127038490	43	WT
chr1-127087310-127088156	32	WT
chr1-127088536-127089202	45	WT
chr1-127092188-127092834	32	WT
chr1-127098808-127099721	45	WT
chr1-127103474-127104384	26	WT
chr1-127105545-127106450	44	WT
chr1-127107251-127108137	40	WT
chr1-12710937-12711730	24	WT
chr1-127117783-127118693	30	WT
chr1-127124539-127125124	45	WT
chr1-12715135-12716030	34	WT
chr1-12717919-12718650	25	WT
chr1-12718776-12719522	25	WT
chr1-127199510-127200364	47	WT
chr1-127202990-127203840	35	WT
chr1-127204627-127205557	43	WT
chr1-127206081-127206799	34	WT
chr1-127219242-127220196	42	WT
chr1-127232978-127233876	38	WT
chr1-127239714-127240616	43	WT
chr1-127244138-127245054	36	WT
chr1-127248164-127249068	42	WT
chr1-127256768-127257675	48	WT
chr1-127260751-127261664	33	WT
chr1-127277923-127278787	37	WT
chr1-127290634-127291255	41	WT
chr1-127291368-127291894	29	WT
chr1-12729185-12730069	26	WT
chr1-127296463-127297335	25	WT
chr1-127300735-127301640	33	WT
chr1-127306123-127306902	31	WT
chr1-127311524-127312406	30	WT
chr1-127338892-127339791	35	WT
chr1-12734138-12735053	32	WT
chr1-127344626-127345544	30	WT
chr1-127348399-127349245	23	WT
chr1-127363143-127364046	39	WT
chr1-127366693-127367571	30	WT
chr1-127370149-127371006	29	WT
chr1-127380497-127381387	41	WT
chr1-127401963-127402795	30	WT
chr1-127409289-127410249	31	WT
chr1-127419370-127420264	31	WT
chr1-127424791-127425709	34	WT
chr1-127434567-127435432	28	WT
chr1-127436919-127437607	21	WT
chr1-127441500-127442405	29	WT
chr1-12744480-12745383	36	WT
chr1-127456595-127457474	24	WT
chr1-127458703-127459584	37	WT
chr1-127479055-127479909	45	WT
chr1-127480657-127481550	33	WT
chr1-127482393-127483247	29	WT
chr1-127484527-127485291	40	WT
chr1-127486897-127487813	25	WT
chr1-127496484-127497381	21	WT
chr1-127499945-127500848	33	WT
chr1-127541204-127542079	34	WT
chr1-127568842-127569772	18	WT
chr1-127573511-127574386	37	WT
chr1-127583500-127584259	39	WT
chr1-12759257-12760132	21	WT
chr1-12760448-12761270	21	WT
chr1-127608085-127608969	38	WT
chr1-127609519-127610244	46	WT
chr1-127611541-127612412	40	WT
chr1-127618965-127619865	39	WT
chr1-127622080-127622991	40	WT
chr1-127625679-127626569	23	WT
chr1-127627056-127627950	40	WT
chr1-127655274-127656120	38	WT
chr1-127677321-127678224	40	WT
chr1-127679529-127680408	35	WT
chr1-127701925-127702814	20	WT
chr1-127705347-127706180	30	WT
chr1-127754421-127755215	22	WT
chr1-127762522-127763504	27	WT
chr1-127765235-127766144	27	WT
chr1-12776756-12777667	29	WT
chr1-127773643-127774523	22	WT
chr1-127776217-127777016	29	WT
chr1-127780862-127781741	32	WT
chr1-127783602-127784487	39	WT
chr1-127794876-127795653	27	WT
chr1-127796148-127797000	27	WT
chr1-127802659-127803551	27	WT
chr1-127805937-127806844	26	WT
chr1-127827056-127827949	27	WT
chr1-127833420-127834293	34	WT
chr1-127838354-127839250	33	WT
chr1-127849942-127850845	39	WT
chr1-127854516-127855455	21	WT
chr1-127858959-127859864	33	WT
chr1-127860168-127860972	38	WT
chr1-127861606-127862520	33	WT
chr1-127868431-127869321	29	WT
chr1-127899162-127900024	38	WT
chr1-127902716-127903583	26	WT
chr1-127912867-127913722	33	WT
chr1-127958303-127959183	27	WT
chr1-127959418-127960208	24	WT
chr1-127960962-127961659	24	WT
chr1-127961775-127962370	35	WT
chr1-127975429-127976341	36	WT
chr1-127983003-127983885	34	WT
chr1-127990105-127990897	30	WT
chr1-127991408-127992293	37	WT
chr1-128004212-128005084	38	WT
chr1-128005832-128006640	28	WT
chr1-128008272-128009176	28	WT
chr1-128013584-128014505	37	WT
chr1-128020091-128021004	37	WT
chr1-128058386-128059291	41	WT
chr1-128068796-128069709	24	WT
chr1-128102687-128103515	28	WT
chr1-12810647-12811540	21	WT
chr1-128115250-128116088	41	WT
chr1-128116215-128116977	39	WT
chr1-128122778-128123587	30	WT
chr1-128124207-128125055	41	WT
chr1-128140800-128141664	27	WT
chr1-12814257-12815028	24	WT
chr1-128148549-128149092	37	WT
chr1-128191075-128191937	30	WT
chr1-128215873-128216795	32	WT
chr1-128221304-128222188	39	WT
chr1-128243809-128244681	28	WT
chr1-128270457-128271360	38	WT
chr1-128284879-128285728	38	WT
chr1-128293397-128294240	22	WT
chr1-128303816-128304725	35	WT
chr1-12832434-12833297	19	WT
chr1-128328393-128329306	22	WT
chr1-128330094-128330970	23	WT
chr1-128347347-128348243	22	WT
chr1-128357171-128358037	25	WT
chr1-12835785-12836498	19	WT
chr1-128359252-128360045	36	WT
chr1-12836619-12837329	19	WT
chr1-128368486-128369352	19	WT
chr1-128371919-128372813	37	WT
chr1-128386271-128387179	16	WT
chr1-128398803-128399720	35	WT
chr1-128400762-128401664	38	WT
chr1-128416760-128417685	39	WT
chr1-128435355-128436276	25	WT
chr1-128443722-128444607	23	WT
chr1-128446068-128446977	19	WT
chr1-128472001-128472904	22	WT
chr1-128508543-128509460	47	WT
chr1-128548556-128549437	17	WT
chr1-128551492-128552394	43	WT
chr1-128557762-128558784	41	WT
chr1-128561060-128561942	38	WT
chr1-128566223-128567157	33	WT
chr1-128578146-128579051	25	WT
chr1-128585617-128586504	49	WT
chr1-128590586-128591381	44	WT
chr1-128592028-128592937	49	WT
chr1-128605887-128606689	17	WT
chr1-128607269-128608126	47	WT
chr1-128611659-128612526	39	WT
chr1-128614763-128615784	44	WT
chr1-128616532-128617336	44	WT
chr1-128621689-128622461	45	WT
chr1-128622922-128623833	46	WT
chr1-12863790-12864581	26	WT
chr1-128649194-128650111	43	WT
chr1-12864945-12865768	38	WT
chr1-128653960-128654841	45	WT
chr1-128655561-128656391	48	WT
chr1-128659765-128660556	48	WT
chr1-128672062-128672914	27	WT
chr1-128679031-128679930	46	WT
chr1-128685223-128686112	43	WT
chr1-128701138-128701987	46	WT
chr1-128704780-128705698	44	WT
chr1-128712534-128713454	47	WT
chr1-128721871-128722780	29	WT
chr1-128737939-128738829	45	WT
chr1-128740384-128741284	42	WT
chr1-12875211-12876117	31	WT
chr1-128756779-128757657	35	WT
chr1-128767734-128768646	6	WT
chr1-12877492-12878391	17	WT
chr1-128786898-128787729	38	WT
chr1-128789554-128790462	27	WT
chr1-128795484-128796366	7	WT
chr1-128803352-128804162	39	WT
chr1-128805244-128805862	37	WT
chr1-128806141-128807044	39	WT
chr1-128814583-128815494	20	WT
chr1-128824163-128824866	39	WT
chr1-128824986-128825473	27	WT
chr1-128832322-128833214	8	WT
chr1-128843776-128844628	39	WT
chr1-128853071-128853995	27	WT
chr1-128854457-128855265	6	WT
chr1-128863494-128864407	18	WT
chr1-128875043-128875931	36	WT
chr1-128897884-128898748	39	WT
chr1-128907279-128908172	39	WT
chr1-128932955-128933876	36	WT
chr1-129207870-129208634	9	WT
chr1-12939053-12939908	29	WT
chr1-12940670-12941452	33	WT
chr1-12942128-12943037	33	WT
chr1-129540479-129541328	6	WT
chr1-129542325-129543235	6	WT
chr1-12962452-12963305	31	WT
chr1-129651196-129652090	6	WT
chr1-129652603-129653395	6	WT
chr1-129729064-129729940	6	WT
chr1-129731921-129732897	6	WT
chr1-12978380-12979242	1	WT
chr1-12979550-12980162	1	WT
chr1-129843173-129844062	6	WT
chr1-12986791-12987669	39	WT
chr1-12990757-12991526	33	WT
chr1-12992059-12992987	34	WT
chr1-12998553-12999468	17	WT
chr1-13004691-13005561	35	WT
chr1-130144743-130145657	22	WT
chr1-130167048-130167926	9	WT
chr1-130168168-130168960	20	WT
chr1-130169563-130170500	9	WT
chr1-130192370-130193402	22	WT
chr1-130212997-130213760	21	WT
chr1-130214287-130215191	21	WT
chr1-130217608-130218507	7	WT
chr1-130222311-130223203	9	WT
chr1-130224413-130225255	9	WT
chr1-130268804-130269726	38	WT
chr1-130270286-130271155	38	WT
chr1-130272039-130272905	41	WT
chr1-130274104-130275126	42	WT
chr1-130289899-130290823	38	WT
chr1-130331978-130332882	40	WT
chr1-130342118-130343024	27	WT
chr1-130350012-130350899	43	WT
chr1-130353292-130354164	18	WT
chr1-130370929-130371577	37	WT
chr1-130371904-130372794	17	WT
chr1-130396871-130397780	35	WT
chr1-130422515-130423425	19	WT
chr1-130426394-130427299	42	WT
chr1-130437969-130438846	38	WT
chr1-130457057-130457890	40	WT
chr1-130462184-130463098	41	WT
chr1-130473968-130474873	46	WT
chr1-130483856-130484755	43	WT
chr1-130485798-130486702	43	WT
chr1-130487490-130488356	33	WT
chr1-13049941-13050840	33	WT
chr1-130508334-130509201	44	WT
chr1-130515131-130515881	34	WT
chr1-130517192-130518004	57	WT
chr1-13051788-13052686	19	WT
chr1-130533344-130534236	60	WT
chr1-130547705-130548620	42	WT
chr1-130549132-130549898	37	WT
chr1-130550905-130551735	48	WT
chr1-130571149-130572009	48	WT
chr1-130575902-130576739	53	WT
chr1-130579036-130579878	54	WT
chr1-130588493-130589352	41	WT
chr1-130610393-130611263	54	WT
chr1-130629373-130630255	54	WT
chr1-130633720-130634708	58	WT
chr1-130644311-130645198	37	WT
chr1-130647957-130648780	52	WT
chr1-130656990-130657863	47	WT
chr1-130690383-130691121	47	WT
chr1-130691669-130692540	37	WT
chr1-130699781-130700598	56	WT
chr1-130703381-130704285	21	WT
chr1-130713439-130714296	58	WT
chr1-130715452-130716328	37	WT
chr1-130717009-130717933	45	WT
chr1-130731502-130732417	59	WT
chr1-130733294-130733981	53	WT
chr1-130734255-130735124	36	WT
chr1-130737317-130738227	42	WT
chr1-130740557-130741464	47	WT
chr1-130743596-130744420	52	WT
chr1-130745447-130746271	46	WT
chr1-130746920-130747813	37	WT
chr1-130748723-130749568	47	WT
chr1-13076075-13076952	28	WT
chr1-130761270-130762128	55	WT
chr1-130766740-130767646	46	WT
chr1-130770227-130771111	69	WT
chr1-130775312-130776318	71	WT
chr1-130776443-130777258	53	WT
chr1-130777792-130778542	46	WT
chr1-13078010-13078903	23	WT
chr1-130783827-130784719	71	WT
chr1-130786775-130787590	72	WT
chr1-130789657-130790570	86	WT
chr1-130796723-130797618	58	WT
chr1-130799755-130800618	69	WT
chr1-130802685-130803558	61	WT
chr1-130803952-130804668	61	WT
chr1-130813834-130814644	68	WT
chr1-130820161-130821053	51	WT
chr1-130823871-130824777	52	WT
chr1-130826050-130826907	62	WT
chr1-130828419-130829330	71	WT
chr1-130832951-130833716	54	WT
chr1-130838006-130838906	62	WT
chr1-130864143-130864920	70	WT
chr1-130874856-130875757	65	WT
chr1-130876700-130877509	87	WT
chr1-130877954-130878862	58	WT
chr1-130879736-130880632	84	WT
chr1-130886236-130887139	86	WT
chr1-130892183-130893092	79	WT
chr1-130895053-130895911	62	WT
chr1-130902241-130903150	71	WT
chr1-130918316-130919227	70	WT
chr1-130924695-130925634	54	WT
chr1-130940033-130940873	61	WT
chr1-130942513-130943399	61	WT
chr1-130943922-130944731	62	WT
chr1-130947130-130948024	60	WT
chr1-130949114-130949901	70	WT
chr1-130952231-130953128	72	WT
chr1-130953438-130954018	60	WT
chr1-130963402-130964316	60	WT
chr1-130979190-130980062	68	WT
chr1-130984144-130985104	49	WT
chr1-130987260-130988119	59	WT
chr1-130993455-130994374	61	WT
chr1-130997348-130998173	59	WT
chr1-131003059-131003755	52	WT
chr1-131005740-131006610	75	WT
chr1-131010324-131011242	71	WT
chr1-131012362-131013265	70	WT
chr1-131021247-131021998	68	WT
chr1-131022575-131023482	70	WT
chr1-131025625-131026500	74	WT
chr1-131029982-131030853	68	WT
chr1-13103370-13104311	18	WT
chr1-131037885-131038782	68	WT
chr1-131042437-131043304	72	WT
chr1-131043738-131044470	74	WT
chr1-131048979-131049832	58	WT
chr1-131052974-131053869	77	WT
chr1-131060115-131060962	62	WT
chr1-131063985-131064881	71	WT
chr1-131066711-131067532	69	WT
chr1-131072141-131073053	68	WT
chr1-131078511-131079323	74	WT
chr1-131079548-131080397	64	WT
chr1-131080733-131081390	68	WT
chr1-131083418-131084278	52	WT
chr1-131086621-131087522	77	WT
chr1-131089539-131090406	60	WT
chr1-131096328-131097179	81	WT
chr1-131097424-131098247	66	WT
chr1-131107700-131108605	67	WT
chr1-131110561-131111446	67	WT
chr1-131112309-131113223	64	WT
chr1-131115492-131116424	75	WT
chr1-131118520-131119285	72	WT
chr1-131120505-131121347	75	WT
chr1-131123545-131124427	72	WT
chr1-131125787-131126748	81	WT
chr1-131134886-131135749	67	WT
chr1-131136040-131136696	71	WT
chr1-131137798-131138607	76	WT
chr1-131139055-131139895	68	WT
chr1-131141166-131142041	71	WT
chr1-131142563-131143310	69	WT
chr1-131147711-131148611	71	WT
chr1-131152766-131153639	68	WT
chr1-131155251-131156146	85	WT
chr1-131164158-131165031	71	WT
chr1-131176922-131177807	66	WT
chr1-131179977-131180802	72	WT
chr1-131181471-131182335	59	WT
chr1-131184177-131185113	81	WT
chr1-131200420-131201260	70	WT
chr1-131205003-131205783	50	WT
chr1-131206126-131206884	70	WT
chr1-131207347-131208198	69	WT
chr1-131209716-131210639	70	WT
chr1-131220968-131221855	70	WT
chr1-131227860-131228737	72	WT
chr1-131230099-131230957	63	WT
chr1-131235851-131236769	66	WT
chr1-131238969-131239612	77	WT
chr1-131240848-131241704	53	WT
chr1-13124266-13125095	21	WT
chr1-131244838-131245759	74	WT
chr1-131246355-131247090	82	WT
chr1-131252362-131253208	60	WT
chr1-131260128-131261021	71	WT
chr1-131270006-131270901	88	WT
chr1-131274727-131275610	68	WT
chr1-131276567-131277417	77	WT
chr1-131279027-131279756	78	WT
chr1-131279990-131280807	85	WT
chr1-131283681-131284556	68	WT
chr1-131286989-131287797	78	WT
chr1-131290368-131291261	74	WT
chr1-131293625-131294511	85	WT
chr1-131299746-131300455	74	WT
chr1-131300581-131301348	75	WT
chr1-131328968-131329756	46	WT
chr1-13133167-13133936	22	WT
chr1-131332858-131333723	81	WT
chr1-131335392-131336263	80	WT
chr1-131340759-131341609	68	WT
chr1-13134129-13134964	28	WT
chr1-131349839-131350750	62	WT
chr1-131351490-131352215	45	WT
chr1-131353916-131354773	61	WT
chr1-131361809-131362674	73	WT
chr1-131378567-131379480	63	WT
chr1-131380342-131381135	45	WT
chr1-131381884-131382788	63	WT
chr1-131384170-131385092	70	WT
chr1-131393644-131394394	45	WT
chr1-131396717-131397571	45	WT
chr1-131400572-131401474	60	WT
chr1-131416919-131417795	73	WT
chr1-131427155-131428059	56	WT
chr1-131431380-131432327	56	WT
chr1-131438256-131439149	55	WT
chr1-131442519-131443348	56	WT
chr1-131443743-131444561	65	WT
chr1-131446342-131447238	76	WT
chr1-131448158-131448989	45	WT
chr1-131450356-131451261	56	WT
chr1-131460783-131461711	55	WT
chr1-131470413-131471273	64	WT
chr1-131475056-131475930	69	WT
chr1-131488124-131488935	80	WT
chr1-131489286-131489996	78	WT
chr1-131490963-131491875	55	WT
chr1-131494181-131495036	66	WT
chr1-131501218-131502120	66	WT
chr1-131504067-131504950	63	WT
chr1-131506069-131506952	64	WT
chr1-13150830-13151735	24	WT
chr1-131508787-131509694	70	WT
chr1-131511411-131512274	67	WT
chr1-131514005-131514811	57	WT
chr1-131521282-131522147	66	WT
chr1-131524949-131525706	57	WT
chr1-131527185-131528106	82	WT
chr1-131533499-131534397	70	WT
chr1-131539496-131540384	66	WT
chr1-131541241-131542170	75	WT
chr1-131548227-131549044	72	WT
chr1-131551679-131552554	63	WT
chr1-131554892-131555799	61	WT
chr1-131561870-131562758	70	WT
chr1-131565797-131566694	69	WT
chr1-131577500-131578341	82	WT
chr1-131586556-131587471	77	WT
chr1-131598586-131599428	66	WT
chr1-13161254-13162162	20	WT
chr1-131613148-131614049	75	WT
chr1-131618285-131618948	57	WT
chr1-131619222-131620076	57	WT
chr1-131623232-131624160	57	WT
chr1-131633605-131634421	61	WT
chr1-131638399-131639201	74	WT
chr1-131657758-131658653	74	WT
chr1-131661059-131661763	57	WT
chr1-131665637-131666603	59	WT
chr1-131670593-131671508	64	WT
chr1-131677852-131678675	55	WT
chr1-131679622-131680553	56	WT
chr1-131688402-131689205	63	WT
chr1-131690158-131691021	61	WT
chr1-131691460-131692112	75	WT
chr1-131696126-131697024	70	WT
chr1-131705411-131706240	61	WT
chr1-131708073-131708966	59	WT
chr1-131712106-131712997	71	WT
chr1-131714457-131715297	58	WT
chr1-131718926-131719848	58	WT
chr1-131729854-131730452	70	WT
chr1-131730564-131731221	65	WT
chr1-131736996-131737893	61	WT
chr1-131740235-131741114	63	WT
chr1-131741965-131742875	68	WT
chr1-131743556-131744376	69	WT
chr1-131747414-131748229	68	WT
chr1-131748692-131749421	72	WT
chr1-131749557-131750448	92	WT
chr1-13175030-13175971	18	WT
chr1-131750975-131751646	78	WT
chr1-131751835-131752700	73	WT
chr1-131754104-131754624	82	WT
chr1-131754747-131755514	78	WT
chr1-131759441-131760318	73	WT
chr1-131761176-131762063	77	WT
chr1-131765294-131766199	81	WT
chr1-131770393-131771303	77	WT
chr1-131794750-131795646	75	WT
chr1-131796961-131797861	76	WT
chr1-131799530-131800424	77	WT
chr1-131802510-131803430	75	WT
chr1-131804062-131804747	62	WT
chr1-131806406-131807252	72	WT
chr1-131811184-131812105	81	WT
chr1-131816458-131817294	68	WT
chr1-131819806-131820720	74	WT
chr1-131827516-131828369	60	WT
chr1-131828618-131829247	78	WT
chr1-131834205-131835096	63	WT
chr1-131836743-131837627	70	WT
chr1-131846044-131846936	68	WT
chr1-131855552-131856418	75	WT
chr1-131866892-131867724	62	WT
chr1-131872009-131872908	77	WT
chr1-131879650-131880557	76	WT
chr1-13188140-13189037	28	WT
chr1-131882549-131883461	59	WT
chr1-131885873-131886873	62	WT
chr1-131890452-131891051	74	WT
chr1-131891176-131891932	62	WT
chr1-131905206-131906063	74	WT
chr1-131910176-131910827	77	WT
chr1-13191502-13192419	24	WT
chr1-131929902-131930499	73	WT
chr1-131937414-131938319	74	WT
chr1-131940589-131941484	72	WT
chr1-131942599-131943014	71	WT
chr1-131943114-131943693	76	WT
chr1-131945544-131946248	70	WT
chr1-131946364-131946878	76	WT
chr1-131947641-131948564	73	WT
chr1-131962710-131963571	84	WT
chr1-131967057-131967931	72	WT
chr1-131968788-131969658	78	WT
chr1-131969882-131970536	76	WT
chr1-131976668-131977582	73	WT
chr1-131979937-131980695	70	WT
chr1-131981307-131982143	78	WT
chr1-131982734-131983558	79	WT
chr1-131988080-131988956	72	WT
chr1-131992811-131993692	58	WT
chr1-131994788-131995701	66	WT
chr1-132000225-132001033	77	WT
chr1-132001624-132002503	76	WT
chr1-132005766-132006532	59	WT
chr1-132007625-132008352	84	WT
chr1-132010365-132011275	69	WT
chr1-132014631-132015480	55	WT
chr1-132019732-132020471	71	WT
chr1-132020586-132021072	71	WT
chr1-132027743-132028602	77	WT
chr1-132030252-132031140	70	WT
chr1-13203394-13204271	16	WT
chr1-132039953-132040879	83	WT
chr1-132044517-132045404	44	WT
chr1-13204576-13205282	16	WT
chr1-132046115-132047031	81	WT
chr1-132051531-132052380	85	WT
chr1-132054889-132055710	78	WT
chr1-132058474-132059327	70	WT
chr1-132067448-132068347	68	WT
chr1-132075174-132076063	71	WT
chr1-132076541-132077470	79	WT
chr1-132085155-132086088	81	WT
chr1-132089548-132090423	70	WT
chr1-132092724-132093527	70	WT
chr1-132095278-132096178	94	WT
chr1-132098785-132099666	91	WT
chr1-132102695-132103562	80	WT
chr1-132109122-132110049	80	WT
chr1-132112883-132113715	77	WT
chr1-132116369-132117274	90	WT
chr1-132120939-132121847	83	WT
chr1-132128044-132128942	72	WT
chr1-132133208-132134093	75	WT
chr1-132139206-132140083	82	WT
chr1-132143932-132144673	66	WT
chr1-132144867-132145557	79	WT
chr1-132145972-132146810	79	WT
chr1-132149826-132150589	73	WT
chr1-132151001-132151676	73	WT
chr1-132151800-132152636	73	WT
chr1-132155486-132156393	72	WT
chr1-132157139-132158043	73	WT
chr1-132158624-132159437	82	WT
chr1-132161114-132161938	77	WT
chr1-132162459-132163284	67	WT
chr1-132165602-132166482	80	WT
chr1-132167868-132168788	75	WT
chr1-132187075-132187933	79	WT
chr1-132189945-132190754	83	WT
chr1-132194924-132195697	80	WT
chr1-132196055-132196966	79	WT
chr1-132199100-132200019	74	WT
chr1-132200628-132201498	77	WT
chr1-132206012-132206721	74	WT
chr1-132210604-132211421	66	WT
chr1-132211740-132212687	78	WT
chr1-132224823-132225661	70	WT
chr1-132233318-132234215	87	WT
chr1-132237315-132238226	79	WT
chr1-132241252-132242162	76	WT
chr1-132254309-132254826	60	WT
chr1-132254941-132255650	58	WT
chr1-132264336-132265228	81	WT
chr1-132266589-132267488	56	WT
chr1-132271646-132272518	77	WT
chr1-132280376-132281253	75	WT
chr1-132286423-132287256	82	WT
chr1-132287844-132288690	84	WT
chr1-132292309-132293206	78	WT
chr1-132295298-132296076	82	WT
chr1-132296387-132297285	59	WT
chr1-132298350-132299251	75	WT
chr1-132305990-132306818	81	WT
chr1-13231159-13232056	30	WT
chr1-132312416-132313312	55	WT
chr1-132315651-132316550	84	WT
chr1-132317157-132318018	72	WT
chr1-132319006-132319906	79	WT
chr1-132322246-132322939	57	WT
chr1-132326472-132327384	75	WT
chr1-132335056-132335972	73	WT
chr1-132343060-132343892	64	WT
chr1-132345458-132345966	69	WT
chr1-132346074-132346709	82	WT
chr1-132348723-132349498	78	WT
chr1-132349616-132350375	61	WT
chr1-132353157-132354069	80	WT
chr1-132355570-132356382	54	WT
chr1-132364344-132365160	58	WT
chr1-132365974-132366846	56	WT
chr1-132367343-132368230	61	WT
chr1-132370331-132371238	70	WT
chr1-132371571-132372338	59	WT
chr1-132375034-132375939	62	WT
chr1-132376300-132377000	85	WT
chr1-132384137-132385035	47	WT
chr1-132389991-132390768	79	WT
chr1-132391267-132392144	80	WT
chr1-13240179-13241042	34	WT
chr1-132410371-132411268	58	WT
chr1-132417129-132417956	58	WT
chr1-132419931-132420663	61	WT
chr1-132426226-132427014	45	WT
chr1-132431524-132432323	80	WT
chr1-132432758-132433583	80	WT
chr1-13244199-13245035	22	WT
chr1-132442961-132443813	45	WT
chr1-13245573-13246421	32	WT
chr1-132459408-132460274	59	WT
chr1-132465380-132466308	51	WT
chr1-132468781-132469574	61	WT
chr1-132472304-132473215	79	WT
chr1-132474216-132475104	56	WT
chr1-132476801-132477726	60	WT
chr1-132483171-132484008	61	WT
chr1-132520535-132521422	52	WT
chr1-132523729-132524597	52	WT
chr1-132525595-132526509	53	WT
chr1-132538401-132539256	52	WT
chr1-132539788-132540696	52	WT
chr1-132541067-132541898	56	WT
chr1-132542456-132543378	49	WT
chr1-132544379-132545233	50	WT
chr1-132557795-132558697	55	WT
chr1-132560644-132561542	50	WT
chr1-132565485-132566268	57	WT
chr1-132567086-132567963	50	WT
chr1-132570616-132571533	50	WT
chr1-132582426-132583024	53	WT
chr1-132586519-132587441	48	WT
chr1-132591698-132592619	46	WT
chr1-132594364-132595261	53	WT
chr1-132608845-132609755	48	WT
chr1-132611897-132612555	51	WT
chr1-132612676-132613402	52	WT
chr1-132617659-132618562	47	WT
chr1-132629517-132630427	56	WT
chr1-132640050-132640946	59	WT
chr1-132653036-132653960	48	WT
chr1-132655729-132656714	52	WT
chr1-132657411-132658110	52	WT
chr1-13266461-13267321	22	WT
chr1-132665184-132666095	54	WT
chr1-132678478-132679301	55	WT
chr1-132703462-132704236	58	WT
chr1-132705983-132706887	52	WT
chr1-132733585-132734486	47	WT
chr1-132741332-132742197	52	WT
chr1-132745272-132746034	48	WT
chr1-132746157-132746761	44	WT
chr1-132749995-132750886	80	WT
chr1-132758562-132759432	69	WT
chr1-132759894-132760576	62	WT
chr1-132765012-132765834	43	WT
chr1-132765969-132766716	47	WT
chr1-132771154-132772045	61	WT
chr1-132774691-132775497	36	WT
chr1-13277839-13278722	24	WT
chr1-132786628-132787451	69	WT
chr1-132787946-132788787	70	WT
chr1-132799004-132799904	65	WT
chr1-132802157-132803005	54	WT
chr1-132803633-132804472	43	WT
chr1-132833804-132834673	70	WT
chr1-132843811-132844723	61	WT
chr1-132845490-132846388	62	WT
chr1-132851303-132852093	70	WT
chr1-132856030-132856919	67	WT
chr1-132863877-132864698	71	WT
chr1-132865230-132866142	70	WT
chr1-132871252-132872005	36	WT
chr1-132872132-132872910	36	WT
chr1-132880174-132881015	68	WT
chr1-132890139-132891026	61	WT
chr1-132891989-132892781	44	WT
chr1-132893261-132894134	68	WT
chr1-132899640-132900521	50	WT
chr1-13291033-13291895	35	WT
chr1-132912465-132913368	51	WT
chr1-132918916-132919779	52	WT
chr1-132920796-132921699	70	WT
chr1-132932101-132932930	72	WT
chr1-132934649-132935557	52	WT
chr1-132937081-132937957	45	WT
chr1-132944347-132945226	69	WT
chr1-13294556-13295416	32	WT
chr1-132951674-132952573	52	WT
chr1-132955736-132956612	68	WT
chr1-132968519-132969314	65	WT
chr1-132977293-132978129	69	WT
chr1-132982485-132983382	67	WT
chr1-13299289-13300188	22	WT
chr1-133007047-133007960	94	WT
chr1-13301295-13302173	38	WT
chr1-133013069-133013952	78	WT
chr1-133019050-133019848	65	WT
chr1-133020002-133020831	57	WT
chr1-133023841-133024422	91	WT
chr1-133024943-133025849	82	WT
chr1-133027763-133028646	86	WT
chr1-133033547-133034577	89	WT
chr1-133039208-133040104	76	WT
chr1-133045813-133046588	66	WT
chr1-13304697-13305559	32	WT
chr1-133049867-133050757	88	WT
chr1-133057219-133058165	78	WT
chr1-133067966-133068698	72	WT
chr1-133069397-133070237	52	WT
chr1-133076665-133077506	70	WT
chr1-133077865-133078807	83	WT
chr1-13308570-13309423	38	WT
chr1-133087329-133088219	71	WT
chr1-133090394-133091276	90	WT
chr1-133093418-133094293	50	WT
chr1-133099294-133100299	93	WT
chr1-133101002-133101969	68	WT
chr1-133103199-133104035	94	WT
chr1-133117993-133118857	74	WT
chr1-133119888-133120808	51	WT
chr1-13312332-13313242	39	WT
chr1-133129234-133130082	81	WT
chr1-133130779-133131668	88	WT
chr1-133134657-133135364	68	WT
chr1-133145774-133146664	95	WT
chr1-133158890-133159806	61	WT
chr1-133161693-133162564	90	WT
chr1-133163696-133164528	49	WT
chr1-13316599-13317365	32	WT
chr1-133168214-133169035	83	WT
chr1-133171097-133172009	85	WT
chr1-133174951-133175799	63	WT
chr1-133177191-133178031	61	WT
chr1-133178646-133179581	77	WT
chr1-133180771-133181690	77	WT
chr1-133182234-133182964	86	WT
chr1-133183136-133183865	83	WT
chr1-133188431-133189323	58	WT
chr1-133192844-133193616	53	WT
chr1-133208052-133208818	59	WT
chr1-133209883-133210797	59	WT
chr1-133213700-133214531	66	WT
chr1-133215397-133216279	51	WT
chr1-133217339-133218260	65	WT
chr1-133218913-133219619	54	WT
chr1-133222448-133223359	76	WT
chr1-133226610-133227512	65	WT
chr1-133228272-133229143	85	WT
chr1-133231327-133232243	56	WT
chr1-133236790-133237637	52	WT
chr1-133240667-133241540	57	WT
chr1-13324434-13325254	22	WT
chr1-133245405-133246289	63	WT
chr1-133250918-133251811	62	WT
chr1-133254002-133254889	73	WT
chr1-133257454-133258272	60	WT
chr1-133265161-133266057	56	WT
chr1-133268323-133268885	47	WT
chr1-133270069-133270974	73	WT
chr1-133276761-133277656	62	WT
chr1-13329281-13330150	25	WT
chr1-133294815-133295653	66	WT
chr1-133296208-133297089	64	WT
chr1-133302307-133303217	57	WT
chr1-133306735-133307378	58	WT
chr1-133310979-133311862	74	WT
chr1-133314129-133315003	70	WT
chr1-133316911-133317790	57	WT
chr1-133323049-133323990	62	WT
chr1-13332454-13333363	25	WT
chr1-133327832-133328778	58	WT
chr1-133329140-133330009	63	WT
chr1-133334394-133334884	77	WT
[truncated: 414,780 more rows]
