# Supplementary material for: MacroH2A histone variants modulate enhancer activity to repress oncogenic programs and cellular reprogramming
Source: Commun Biol. 2023 Feb 23;6:215. doi: 10.1038/s42003-023-04571-1 (PMC9950461; doi:10.1038/s42003-023-04571-1)
Supplement: Supplementary file 9 — Supplementary_Data_7 [file 42003_2023_4571_MOESM9_ESM.txt]

CellLine	newclass	mark	z
HMEC	mBE	H3K27ac	-1.1834867701918
HMEC	mBE	H3K4me1	-0.509763913313695
HMEC	mBE	H3K4me3	-1.56430499378081
HMEC	mBE	H2Az	-0.827855521052696
HMEC	mBE	H3K27me3	2.61249726898772
HMEC	mBE	mH2A1	1.2796411781455
HMEC	mBE	mH2A2	1.2837324599182
HMEC	mBE	CTCF	0.0197227977264461
HMEC	mBE	H3K27ac	-1.67079340963309
HMEC	mBE	H3K4me1	-0.520949393132765
HMEC	mBE	H3K4me3	-1.48066047859124
HMEC	mBE	H2Az	-0.784781354746368
HMEC	mBE	H3K27me3	3.43411604839182
HMEC	mBE	mH2A1	0.946398909495292
HMEC	mBE	mH2A2	0.769525844234668
HMEC	mBE	CTCF	-0.491868239067505
HMEC	Inactive	H3K27ac	-1.41786721907248
HMEC	Inactive	H3K4me1	-1.24032341362777
HMEC	Inactive	H3K4me3	-1.29521618280946
HMEC	Inactive	H2Az	-1.06822707749122
HMEC	Inactive	H3K27me3	2.31926471191651
HMEC	Inactive	mH2A1	1.65844015655879
HMEC	Inactive	mH2A2	1.73802022489402
HMEC	Inactive	CTCF	2.8367145179632
HMEC	Inactive	H3K27ac	-1.67079340963309
HMEC	Inactive	H3K4me1	2.42511746117105
HMEC	Inactive	H3K4me3	0.36710141774092
HMEC	Inactive	H2Az	0.55347079307957
HMEC	Inactive	H3K27me3	3.26952154517333
HMEC	Inactive	mH2A1	-0.606706411848644
HMEC	Inactive	mH2A2	-0.847402852748731
HMEC	Inactive	CTCF	0.833683318573338
HMEC	APL	H3K27ac	-0.850984389399976
HMEC	APL	H3K4me1	-0.6444016802064
HMEC	APL	H3K4me3	0.725394433853417
HMEC	APL	H2Az	1.34770410527502
HMEC	APL	H3K27me3	1.16450560644678
HMEC	APL	mH2A1	-2.76361010466874
HMEC	APL	mH2A2	-2.31640104561784
HMEC	APL	CTCF	-0.179839962266391
HMEC	Inactive	H3K27ac	-1.06137121299553
HMEC	Inactive	H3K4me1	0.196284866785638
HMEC	Inactive	H3K4me3	-0.671736747693537
HMEC	Inactive	H2Az	0.122886644938082
HMEC	Inactive	H3K27me3	0.089482536245319
HMEC	Inactive	mH2A1	-1.04287062332649
HMEC	Inactive	mH2A2	-0.809671454619193
HMEC	Inactive	CTCF	2.3805730550663
HMEC	mBE	H3K27ac	-1.67079340963309
HMEC	mBE	H3K4me1	-0.162304526830658
HMEC	mBE	H3K4me3	-1.57075853125791
HMEC	mBE	H2Az	-1.03087192186255
HMEC	mBE	H3K27me3	1.38011342365533
HMEC	mBE	mH2A1	1.13527500645947
HMEC	mBE	mH2A2	1.13805902512803
HMEC	mBE	CTCF	-0.758108775655919
HMEC	APL	H3K27ac	-0.225797712286011
HMEC	APL	H3K4me1	2.26516718827769
HMEC	APL	H3K4me3	1.29905092076409
HMEC	APL	H2Az	1.66524649934665
HMEC	APL	H3K27me3	2.7579251871041
HMEC	APL	mH2A1	-1.87795339084451
HMEC	APL	mH2A2	-1.4065861654915
HMEC	APL	CTCF	0.227910912046655
HMEC	APL	H3K27ac	-0.117005266934852
HMEC	APL	H3K4me1	-0.162591348612603
HMEC	APL	H3K4me3	1.50671914380651
HMEC	APL	H2Az	2.165129663239
HMEC	APL	H3K27me3	0.332678618367879
HMEC	APL	mH2A1	-0.485458234166603
HMEC	APL	mH2A2	-0.695446121639363
HMEC	APL	CTCF	-0.0691011170346053
HMEC	APL	H3K27ac	-0.465475587254707
HMEC	APL	H3K4me1	-0.0846192236061434
HMEC	APL	H3K4me3	0.970999811625889
HMEC	APL	H2Az	1.91210819504614
HMEC	APL	H3K27me3	0.553095735635654
HMEC	APL	mH2A1	0.00847390794678747
HMEC	APL	mH2A2	-0.627943944395038
HMEC	APL	CTCF	0.210304443846646
HMEC	APL	H3K27ac	0.347213324725667
HMEC	APL	H3K4me1	0.825883978051064
HMEC	APL	H3K4me3	2.58153974173351
HMEC	APL	H2Az	-0.124119251017415
HMEC	APL	H3K27me3	-0.334131861989848
HMEC	APL	mH2A1	-1.17252958117291
HMEC	APL	mH2A2	-0.535209636519138
HMEC	APL	CTCF	1.33955985654267
HMEC	Active	H3K27ac	-0.00387471305785245
HMEC	Active	H3K4me1	2.65174796959728
HMEC	Active	H3K4me3	1.14878834436697
HMEC	Active	H2Az	-0.140790628597543
HMEC	Active	H3K27me3	-0.472447430470726
HMEC	Active	mH2A1	-0.918946708911229
HMEC	Active	mH2A2	-1.05320816261916
HMEC	Active	CTCF	0.664161942064831
HMEC	ATAC-only	H3K27ac	-1.24807864365385
HMEC	ATAC-only	H3K4me1	0.461475750650027
HMEC	ATAC-only	H3K4me3	-1.12497615785006
HMEC	ATAC-only	H2Az	-0.95917217340465
HMEC	ATAC-only	H3K27me3	0.707526008844921
HMEC	ATAC-only	mH2A1	-0.836598737146021
HMEC	ATAC-only	mH2A2	-2.08162606372456
HMEC	ATAC-only	CTCF	1.52719529135014
HMEC	Inactive	H3K27ac	-1.41110831371874
HMEC	Inactive	H3K4me1	1.85591144763877
HMEC	Inactive	H3K4me3	1.52905505048235
HMEC	Inactive	H2Az	1.51021369508538
HMEC	Inactive	H3K27me3	1.43079791500389
HMEC	Inactive	mH2A1	-0.500140692800079
HMEC	Inactive	mH2A2	-0.246423294600401
HMEC	Inactive	CTCF	1.7912344433789
HMEC	mBE	H3K27ac	-1.67079340963309
HMEC	mBE	H3K4me1	0.316091716175381
HMEC	mBE	H3K4me3	-1.1672788156292
HMEC	mBE	H2Az	-0.723373819473552
HMEC	mBE	H3K27me3	0.623944860367205
HMEC	mBE	mH2A1	1.05602811724353
HMEC	mBE	mH2A2	0.65017019089323
HMEC	mBE	CTCF	0.0291934409077975
HMEC	Inactive	H3K27ac	-1.02466770995824
HMEC	Inactive	H3K4me1	2.92397189414898
HMEC	Inactive	H3K4me3	-0.60487634736394
HMEC	Inactive	H2Az	0.662235972624927
HMEC	Inactive	H3K27me3	0.819202321015875
HMEC	Inactive	mH2A1	0.591072834370202
HMEC	Inactive	mH2A2	0.424851626686543
HMEC	Inactive	CTCF	3.33776906185506
HMEC	mBE	H3K27ac	-1.52739308251188
HMEC	mBE	H3K4me1	-0.625421769091918
HMEC	mBE	H3K4me3	-0.9086600448137
HMEC	mBE	H2Az	-0.451903852740471
HMEC	mBE	H3K27me3	1.20530569221193
HMEC	mBE	mH2A1	1.30900698750853
HMEC	mBE	mH2A2	1.02779749637206
HMEC	mBE	CTCF	-0.309859544777778
HMEC	Inactive	H3K27ac	-1.67079340963309
HMEC	Inactive	H3K4me1	0.466349165837029
HMEC	Inactive	H3K4me3	-0.143599742134329
HMEC	Inactive	H2Az	1.22554553072203
HMEC	Inactive	H3K27me3	1.31472160009449
HMEC	Inactive	mH2A1	0.0595950066149799
HMEC	Inactive	mH2A2	-0.0515274569300548
HMEC	Inactive	CTCF	-0.386446957969613
HMEC	mBE	H3K27ac	-1.67079340963309
HMEC	mBE	H3K4me1	-0.747855945244157
HMEC	mBE	H3K4me3	-1.07659758949879
HMEC	mBE	H2Az	-0.08491302394424
HMEC	mBE	H3K27me3	1.71912916257145
HMEC	mBE	mH2A1	1.28094799707956
HMEC	mBE	mH2A2	1.44230430295444
HMEC	mBE	CTCF	-0.125572419572904
HMEC	mBE	H3K27ac	-0.987354508833844
HMEC	mBE	H3K4me1	2.27768113893176
HMEC	mBE	H3K4me3	-1.48681508797804
HMEC	mBE	H2Az	-0.339002857051634
HMEC	mBE	H3K27me3	1.54661876563066
HMEC	mBE	mH2A1	1.0017139994663
HMEC	mBE	mH2A2	1.0093270741966
HMEC	mBE	CTCF	-0.166695553581479
HMEC	ATAC-only	H3K27ac	-0.704964161825982
HMEC	ATAC-only	H3K4me1	1.45228807931948
HMEC	ATAC-only	H3K4me3	-0.330947859876454
HMEC	ATAC-only	H2Az	1.10523476602915
HMEC	ATAC-only	H3K27me3	-0.193443553521445
HMEC	ATAC-only	mH2A1	-0.558060200121756
HMEC	ATAC-only	mH2A2	-1.47534379174468
HMEC	ATAC-only	CTCF	-0.213279397221063
HMEC	Inactive	H3K27ac	-1.10713635350117
HMEC	Inactive	H3K4me1	0.150337357352303
HMEC	Inactive	H3K4me3	-0.550354554482676
HMEC	Inactive	H2Az	1.09352836104022
HMEC	Inactive	H3K27me3	1.34352016722567
HMEC	Inactive	mH2A1	0.696608298721044
HMEC	Inactive	mH2A2	-0.0276631237522928
HMEC	Inactive	CTCF	3.34174707306988
HMEC	mBE	H3K27ac	-1.43095873507702
HMEC	mBE	H3K4me1	-0.889384677457308
HMEC	mBE	H3K4me3	-1.71588683669605
HMEC	mBE	H2Az	-1.1450732528199
HMEC	mBE	H3K27me3	0.964210356796815
HMEC	mBE	mH2A1	0.95506972383285
HMEC	mBE	mH2A2	1.20728094931359
HMEC	mBE	CTCF	-0.186166428069743
HMEC	Inactive	H3K27ac	-1.12352193616139
HMEC	Inactive	H3K4me1	1.96490321636794
HMEC	Inactive	H3K4me3	1.16791261442011
HMEC	Inactive	H2Az	0.61857386563988
HMEC	Inactive	H3K27me3	0.175513588018622
HMEC	Inactive	mH2A1	-0.536960652016874
HMEC	Inactive	mH2A2	-0.444413791390143
HMEC	Inactive	CTCF	0.315476648470129
HMEC	mBE	H3K27ac	-1.67079340963309
HMEC	mBE	H3K4me1	-0.0122882415874704
HMEC	mBE	H3K4me3	-1.45555064056318
HMEC	mBE	H2Az	-0.210386711296372
HMEC	mBE	H3K27me3	2.46789368490702
HMEC	mBE	mH2A1	1.26988873906061
HMEC	mBE	mH2A2	0.805763637943079
HMEC	mBE	CTCF	-0.0430194107879264
HMEC	ATAC-only	H3K27ac	-1.07723809923111
HMEC	ATAC-only	H3K4me1	0.0787729570947797
HMEC	ATAC-only	H3K4me3	-1.129543849117
HMEC	ATAC-only	H2Az	-1.21926144429709
HMEC	ATAC-only	H3K27me3	0.587811441007233
HMEC	ATAC-only	mH2A1	-2.14897896284046
HMEC	ATAC-only	mH2A2	-1.88009152760083
HMEC	ATAC-only	CTCF	0.32150535606475
HMEC	ATAC-only	H3K27ac	-1.20395290499838
HMEC	ATAC-only	H3K4me1	1.51014821705905
HMEC	ATAC-only	H3K4me3	-1.04708452881216
HMEC	ATAC-only	H2Az	0.422093158497459
HMEC	ATAC-only	H3K27me3	0.46111635992023
HMEC	ATAC-only	mH2A1	-2.28644151952196
HMEC	ATAC-only	mH2A2	-2.59859330176218
HMEC	ATAC-only	CTCF	-0.501054271390575
HMEC	ATAC-only	H3K27ac	-1.53566307230882
HMEC	ATAC-only	H3K4me1	0.639593110446107
HMEC	ATAC-only	H3K4me3	-0.940510136583981
HMEC	ATAC-only	H2Az	-0.44017173143588
HMEC	ATAC-only	H3K27me3	0.438971120906642
HMEC	ATAC-only	mH2A1	-2.48170854277736
HMEC	ATAC-only	mH2A2	-1.88008720112897
HMEC	ATAC-only	CTCF	-0.985676482585161
HMEC	Active	H3K27ac	-0.374870486348219
HMEC	Active	H3K4me1	3.70815526323753
HMEC	Active	H3K4me3	-0.410397670552447
HMEC	Active	H2Az	0.19722328973358
HMEC	Active	H3K27me3	0.148517629845075
HMEC	Active	mH2A1	-0.534426351502998
HMEC	Active	mH2A2	-0.493669982200084
HMEC	Active	CTCF	0.856618740884261
HMEC	ATAC-only	H3K27ac	-1.50621311560084
HMEC	ATAC-only	H3K4me1	0.774517361209323
HMEC	ATAC-only	H3K4me3	-1.82400260680785
HMEC	ATAC-only	H2Az	-0.820025727113536
HMEC	ATAC-only	H3K27me3	0.504153781015031
HMEC	ATAC-only	mH2A1	-0.353227061642426
HMEC	ATAC-only	mH2A2	-0.222512822674863
HMEC	ATAC-only	CTCF	0.765487974129261
HMEC	ATAC-only	H3K27ac	-0.130430956105903
HMEC	ATAC-only	H3K4me1	1.0138532088048
HMEC	ATAC-only	H3K4me3	-1.13603116160829
HMEC	ATAC-only	H2Az	-0.431998936500109
HMEC	ATAC-only	H3K27me3	-0.434781451393623
HMEC	ATAC-only	mH2A1	-1.33415997584713
HMEC	ATAC-only	mH2A2	-1.27969319346195
HMEC	ATAC-only	CTCF	0.185236124706659
HMEC	ATAC-only	H3K27ac	-0.784459918084756
HMEC	ATAC-only	H3K4me1	0.179372101800359
HMEC	ATAC-only	H3K4me3	-1.5581546778071
HMEC	ATAC-only	H2Az	-1.39959624639586
HMEC	ATAC-only	H3K27me3	-1.30562031801615
HMEC	ATAC-only	mH2A1	-1.48513883161517
HMEC	ATAC-only	mH2A2	-2.08141142349992
HMEC	ATAC-only	CTCF	-0.0594108867283557
HMEC	ATAC-only	H3K27ac	0.737206620831156
HMEC	ATAC-only	H3K4me1	0.299350105390862
HMEC	ATAC-only	H3K4me3	-0.871473514899956
HMEC	ATAC-only	H2Az	-1.1734172225214
HMEC	ATAC-only	H3K27me3	-0.675228992221864
HMEC	ATAC-only	mH2A1	-0.704565903271306
HMEC	ATAC-only	mH2A2	-0.869025729829213
HMEC	ATAC-only	CTCF	1.51087359628692
HMEC	APL	H3K27ac	0.516504185154588
HMEC	APL	H3K4me1	0.221331786565653
HMEC	APL	H3K4me3	1.91796922867522
HMEC	APL	H2Az	0.256623970321597
HMEC	APL	H3K27me3	1.02549257223481
HMEC	APL	mH2A1	-1.55049118530484
HMEC	APL	mH2A2	-2.16413290337426
HMEC	APL	CTCF	0.492308685716444
HMEC	mBE	H3K27ac	-0.889544087903763
HMEC	mBE	H3K4me1	2.28807092795301
HMEC	mBE	H3K4me3	-0.729007606347393
HMEC	mBE	H2Az	-0.466742553425179
HMEC	mBE	H3K27me3	-1.62890844093092
HMEC	mBE	mH2A1	0.653181448034043
HMEC	mBE	mH2A2	1.04186329911636
HMEC	mBE	CTCF	0.124228247531706
HMEC	Inactive	H3K27ac	-1.67079340963309
HMEC	Inactive	H3K4me1	0.254487914883082
HMEC	Inactive	H3K4me3	-1.23182431825419
HMEC	Inactive	H2Az	-1.12568935277691
HMEC	Inactive	H3K27me3	0.334075733098409
HMEC	Inactive	mH2A1	-1.03920137329257
HMEC	Inactive	mH2A2	-0.0562375866665385
HMEC	Inactive	CTCF	2.92355498748362
HMEC	Active	H3K27ac	0.0524597796393795
HMEC	Active	H3K4me1	2.95606235059377
HMEC	Active	H3K4me3	0.660070699667545
HMEC	Active	H2Az	0.778208423981893
HMEC	Active	H3K27me3	-0.085975849737284
HMEC	Active	mH2A1	-0.667257578058434
HMEC	Active	mH2A2	-0.890724238544437
HMEC	Active	CTCF	1.11827174746639
HMEC	ATAC-only	H3K27ac	-1.67079340963309
HMEC	ATAC-only	H3K4me1	-1.26322174780421
HMEC	ATAC-only	H3K4me3	-1.69714076278463
HMEC	ATAC-only	H2Az	-1.21000632720358
HMEC	ATAC-only	H3K27me3	0.420492442375852
HMEC	ATAC-only	mH2A1	-1.67309693352094
HMEC	ATAC-only	mH2A2	-1.88008720112897
HMEC	ATAC-only	CTCF	-0.00118720047950913
HMEC	mBE	H3K27ac	-1.4212807500561
HMEC	mBE	H3K4me1	0.0701988440980846
HMEC	mBE	H3K4me3	-1.44976405432848
HMEC	mBE	H2Az	-0.265044935671935
HMEC	mBE	H3K27me3	-0.215716646970976
HMEC	mBE	mH2A1	0.0407455014821877
HMEC	mBE	mH2A2	-0.00982446362597012
HMEC	mBE	CTCF	-0.685213893841186
HMEC	Inactive	H3K27ac	-0.454706931436625
HMEC	Inactive	H3K4me1	1.57076807712935
HMEC	Inactive	H3K4me3	-1.39215447214991
HMEC	Inactive	H2Az	0.534631372701493
HMEC	Inactive	H3K27me3	0.468160136534456
HMEC	Inactive	mH2A1	0.381154843942725
HMEC	Inactive	mH2A2	0.0291001489608903
HMEC	Inactive	CTCF	0.322702507530424
HMEC	mBE	H3K27ac	-1.17729829457541
HMEC	mBE	H3K4me1	-0.846979230281628
HMEC	mBE	H3K4me3	-1.73558211045891
HMEC	mBE	H2Az	-1.10471695934096
HMEC	mBE	H3K27me3	0.165691734139141
HMEC	mBE	mH2A1	0.31950343628191
HMEC	mBE	mH2A2	0.374280111498324
HMEC	mBE	CTCF	-0.0292189574569783
HMEC	Inactive	H3K27ac	-1.24366287092017
HMEC	Inactive	H3K4me1	1.12223941635963
HMEC	Inactive	H3K4me3	-1.2210507372824
HMEC	Inactive	H2Az	-0.831906986850501
HMEC	Inactive	H3K27me3	-0.227957797704855
HMEC	Inactive	mH2A1	-1.67309899589484
HMEC	Inactive	mH2A2	-1.33145025175357
HMEC	Inactive	CTCF	2.96944105246586
HMEC	APL	H3K27ac	0.460679246300056
HMEC	APL	H3K4me1	1.20854406372331
HMEC	APL	H3K4me3	2.25139437871973
HMEC	APL	H2Az	0.725367586697053
HMEC	APL	H3K27me3	1.21915326958569
HMEC	APL	mH2A1	-2.46721084878355
HMEC	APL	mH2A2	-1.8800828746704
HMEC	APL	CTCF	1.81789544064421
HMEC	APL	H3K27ac	0.497177741883151
HMEC	APL	H3K4me1	-0.508076579001447
HMEC	APL	H3K4me3	1.34081060416763
HMEC	APL	H2Az	0.199541453137969
HMEC	APL	H3K27me3	-1.62890844093092
HMEC	APL	mH2A1	-2.14897507868639
HMEC	APL	mH2A2	-1.8800807114461
HMEC	APL	CTCF	1.42524342097905
HMEC	APL	H3K27ac	0.550332727463119
HMEC	APL	H3K4me1	-0.244437302503624
HMEC	APL	H3K4me3	2.3650787414588
HMEC	APL	H2Az	1.00649630193438
HMEC	APL	H3K27me3	1.33671968600352
HMEC	APL	mH2A1	-2.43159819469219
HMEC	APL	mH2A2	-1.16803619628193
HMEC	APL	CTCF	1.01362412322653
HMEC	APL	H3K27ac	0.264153347382429
HMEC	APL	H3K4me1	0.0763363717513617
HMEC	APL	H3K4me3	2.21936404101732
HMEC	APL	H2Az	1.04744918559372
HMEC	APL	H3K27me3	0.780603449698322
HMEC	APL	mH2A1	-1.48528279035391
HMEC	APL	mH2A2	-1.62827669220422
HMEC	APL	CTCF	2.97514814559422
HMEC	ATAC-only	H3K27ac	-0.502833651636133
HMEC	ATAC-only	H3K4me1	0.740981881779422
HMEC	ATAC-only	H3K4me3	1.00296238439113
HMEC	ATAC-only	H2Az	-0.496967219621705
HMEC	ATAC-only	H3K27me3	0.271187032786423
HMEC	ATAC-only	mH2A1	-1.3230208864893
HMEC	ATAC-only	mH2A2	-1.96201401409014
HMEC	ATAC-only	CTCF	1.02682452166301
HMEC	ATAC-only	H3K27ac	-1.02832969363515
HMEC	ATAC-only	H3K4me1	-0.666123847572899
HMEC	ATAC-only	H3K4me3	-1.13642831506602
HMEC	ATAC-only	H2Az	-1.40811131592577
HMEC	ATAC-only	H3K27me3	-0.453286182113251
HMEC	ATAC-only	mH2A1	-0.920861739797063
HMEC	ATAC-only	mH2A2	-0.830608607351335
HMEC	ATAC-only	CTCF	2.47138589503942
HMEC	APL	H3K27ac	-0.020247615066878
HMEC	APL	H3K4me1	0.0856480887637665
HMEC	APL	H3K4me3	2.56084817967915
HMEC	APL	H2Az	1.04932787947682
HMEC	APL	H3K27me3	0.6439143354149
HMEC	APL	mH2A1	-1.17240672757516
HMEC	APL	mH2A2	-2.17285388003449
HMEC	APL	CTCF	0.163640450905341
HMEC	APL	H3K27ac	0.286722670544538
HMEC	APL	H3K4me1	-0.554658342335382
HMEC	APL	H3K4me3	3.09743396371749
HMEC	APL	H2Az	1.64401740563635
HMEC	APL	H3K27me3	1.04240952104139
HMEC	APL	mH2A1	-1.17241628777339
HMEC	APL	mH2A2	-2.31639809688202
HMEC	APL	CTCF	0.9077607896249
HMEC	ATAC-only	H3K27ac	-0.352667587422611
HMEC	ATAC-only	H3K4me1	2.45830546113553
HMEC	ATAC-only	H3K4me3	-0.22286373420264
HMEC	ATAC-only	H2Az	0.883366650484256
HMEC	ATAC-only	H3K27me3	0.825249197693065
HMEC	ATAC-only	mH2A1	-1.94875451492579
HMEC	ATAC-only	mH2A2	-1.39445441010032
HMEC	ATAC-only	CTCF	0.753745258627418
HMEC	ATAC-only	H3K27ac	-0.43378272758839
HMEC	ATAC-only	H3K4me1	2.69511481074975
HMEC	ATAC-only	H3K4me3	-0.324893274585292
HMEC	ATAC-only	H2Az	0.621028940119782
HMEC	ATAC-only	H3K27me3	0.517585025890741
HMEC	ATAC-only	mH2A1	-1.31991198832785
HMEC	ATAC-only	mH2A2	-0.319070492185235
HMEC	ATAC-only	CTCF	0.242195043672936
HMEC	Active	H3K27ac	-0.947368107248553
HMEC	Active	H3K4me1	2.66488755736575
HMEC	Active	H3K4me3	-0.778212467422123
HMEC	Active	H2Az	1.07112982561221
HMEC	Active	H3K27me3	0.00173008385145483
HMEC	Active	mH2A1	-0.566406038921467
HMEC	Active	mH2A2	-0.283883467235336
HMEC	Active	CTCF	0.3941320772259
HMEC	Inactive	H3K27ac	-1.44903440830158
HMEC	Inactive	H3K4me1	1.15196852786905
HMEC	Inactive	H3K4me3	-1.07520293943603
HMEC	Inactive	H2Az	0.266599290634883
HMEC	Inactive	H3K27me3	0.85294240433913
HMEC	Inactive	mH2A1	0.143048678462174
HMEC	Inactive	mH2A2	-0.609910572213732
HMEC	Inactive	CTCF	3.52038058143356
HMEC	Active	H3K27ac	-0.61675527761595
HMEC	Active	H3K4me1	2.00442460698831
HMEC	Active	H3K4me3	-0.506277523351815
HMEC	Active	H2Az	1.146040800657
HMEC	Active	H3K27me3	-0.580840603920534
HMEC	Active	mH2A1	-0.555484844487373
HMEC	Active	mH2A2	-0.317657931831409
HMEC	Active	CTCF	0.435428691634384
HMEC	APL	H3K27ac	0.62861592395055
HMEC	APL	H3K4me1	-0.943472380754994
HMEC	APL	H3K4me3	2.03551001322453
HMEC	APL	H2Az	1.3332768046576
HMEC	APL	H3K27me3	-0.335584295353436
HMEC	APL	mH2A1	-0.702800913204047
HMEC	APL	mH2A2	-1.16060403529295
HMEC	APL	CTCF	-0.034318164279956
HMEC	Inactive	H3K27ac	-0.352865165084506
HMEC	Inactive	H3K4me1	-2.01779402901741
HMEC	Inactive	H3K4me3	-1.09102052502479
HMEC	Inactive	H2Az	0.590278644611157
HMEC	Inactive	H3K27me3	-1.62890844093092
HMEC	Inactive	mH2A1	-0.165633460912853
HMEC	Inactive	mH2A2	-0.960963326836203
HMEC	Inactive	CTCF	2.60486511002145
HMEC	ATAC-only	H3K27ac	-1.3562191037017
HMEC	ATAC-only	H3K4me1	-0.348999197565522
HMEC	ATAC-only	H3K4me3	-0.794880743776112
HMEC	ATAC-only	H2Az	-1.34488232941839
HMEC	ATAC-only	H3K27me3	-1.62890844093092
HMEC	ATAC-only	mH2A1	-1.67309899589484
HMEC	ATAC-only	mH2A2	-1.7131376902614
HMEC	ATAC-only	CTCF	0.648553702245201
HMEC	ATAC-only	H3K27ac	-0.80400778226392
HMEC	ATAC-only	H3K4me1	0.0331057380298861
HMEC	ATAC-only	H3K4me3	-1.84246025600645
HMEC	ATAC-only	H2Az	-1.16884870516309
HMEC	ATAC-only	H3K27me3	0.260620920809525
HMEC	ATAC-only	mH2A1	-2.24348293852557
HMEC	ATAC-only	mH2A2	-1.48166146861888
HMEC	ATAC-only	CTCF	-0.691981011786836
HMEC	APL	H3K27ac	0.125621855349546
HMEC	APL	H3K4me1	-0.633742263206483
HMEC	APL	H3K4me3	0.869487826305222
HMEC	APL	H2Az	1.0706035766747
HMEC	APL	H3K27me3	0.853753332509685
HMEC	APL	mH2A1	-1.29795220474814
HMEC	APL	mH2A2	-0.933959527630649
HMEC	APL	CTCF	-1.09277347702231
HMEC	Inactive	H3K27ac	-1.26253625433715
HMEC	Inactive	H3K4me1	0.74863012166136
HMEC	Inactive	H3K4me3	-0.721599947222107
HMEC	Inactive	H2Az	0.561670757954907
HMEC	Inactive	H3K27me3	2.45858287517493
HMEC	Inactive	mH2A1	-0.280839988157165
HMEC	Inactive	mH2A2	0.0999188297151467
HMEC	Inactive	CTCF	0.518550963143385
HMEC	Inactive	H3K27ac	-1.4275573530817
HMEC	Inactive	H3K4me1	0.896111558355523
HMEC	Inactive	H3K4me3	-0.281270522214315
HMEC	Inactive	H2Az	0.960329742115364
HMEC	Inactive	H3K27me3	2.068798431004
HMEC	Inactive	mH2A1	-0.339264951314842
HMEC	Inactive	mH2A2	-0.15622039577837
HMEC	Inactive	CTCF	0.352766488102014
HMEC	APL	H3K27ac	1.2647463149942
HMEC	APL	H3K4me1	-0.183618446041241
HMEC	APL	H3K4me3	2.43436848579956
HMEC	APL	H2Az	1.57949236153996
HMEC	APL	H3K27me3	0.707035844582952
HMEC	APL	mH2A1	-1.92062777409614
HMEC	APL	mH2A2	-0.971559896763496
HMEC	APL	CTCF	-0.28920472647534
HMEC	APL	H3K27ac	1.28367333060902
HMEC	APL	H3K4me1	-0.818905133814134
HMEC	APL	H3K4me3	2.60804293280012
HMEC	APL	H2Az	2.01746309090955
HMEC	APL	H3K27me3	0.843654765520309
HMEC	APL	mH2A1	-2.86561272067764
HMEC	APL	mH2A2	-1.70396585971831
HMEC	APL	CTCF	0.104592198750763
HMEC	APL	H3K27ac	-0.105784032517581
HMEC	APL	H3K4me1	0.99835712898947
HMEC	APL	H3K4me3	2.16904766224745
HMEC	APL	H2Az	0.762574828266867
HMEC	APL	H3K27me3	0.308349624106911
HMEC	APL	mH2A1	-1.81439815635733
HMEC	APL	mH2A2	-2.10013523011056
HMEC	APL	CTCF	-0.0403978825181145
HMEC	ATAC-only	H3K27ac	-1.44729947867116
HMEC	ATAC-only	H3K4me1	-3.45771414842552
HMEC	ATAC-only	H3K4me3	-1.66507751663821
HMEC	ATAC-only	H2Az	-1.56664065880741
HMEC	ATAC-only	H3K27me3	0.261585558611293
HMEC	ATAC-only	mH2A1	-1.23397526207796
HMEC	ATAC-only	mH2A2	-1.5930616545043
HMEC	ATAC-only	CTCF	-0.548898626363093
HMEC	ATAC-only	H3K27ac	-0.425776225667649
HMEC	ATAC-only	H3K4me1	0.368330979219938
HMEC	ATAC-only	H3K4me3	-1.6862380245271
HMEC	ATAC-only	H2Az	-1.20713857621051
HMEC	ATAC-only	H3K27me3	-0.370529793718046
HMEC	ATAC-only	mH2A1	-0.20687776756965
HMEC	ATAC-only	mH2A2	-0.657972949006918
HMEC	ATAC-only	CTCF	-0.789105283472768
HMEC	ATAC-only	H3K27ac	-0.56695705300476
HMEC	ATAC-only	H3K4me1	1.04922140834945
HMEC	ATAC-only	H3K4me3	-0.795739123770903
HMEC	ATAC-only	H2Az	-1.01599054896751
HMEC	ATAC-only	H3K27me3	0.13955356483269
HMEC	ATAC-only	mH2A1	-0.702870945857473
HMEC	ATAC-only	mH2A2	-0.837885142974904
HMEC	ATAC-only	CTCF	1.05385438215914
HMEC	ATAC-only	H3K27ac	-0.882815792656903
HMEC	ATAC-only	H3K4me1	-0.0205365784492783
HMEC	ATAC-only	H3K4me3	-0.990936347453627
HMEC	ATAC-only	H2Az	-1.15825461122289
HMEC	ATAC-only	H3K27me3	-0.108035772927614
HMEC	ATAC-only	mH2A1	-0.689544403257605
HMEC	ATAC-only	mH2A2	-0.901714727926299
HMEC	ATAC-only	CTCF	0.997682442887111
HMEC	APL	H3K27ac	0.335484365592788
HMEC	APL	H3K4me1	-0.813813061196024
HMEC	APL	H3K4me3	1.67605703214373
HMEC	APL	H2Az	1.04710865449399
HMEC	APL	H3K27me3	-0.113881566395397
HMEC	APL	mH2A1	-1.57497436245063
HMEC	APL	mH2A2	-1.72688518928719
HMEC	APL	CTCF	0.503957149776675
HMEC	APL	H3K27ac	0.366779527433454
HMEC	APL	H3K4me1	0.946953163052758
HMEC	APL	H3K4me3	1.24679039650333
HMEC	APL	H2Az	1.40474391528523
HMEC	APL	H3K27me3	-0.302905653037965
HMEC	APL	mH2A1	-2.46742984003875
HMEC	APL	mH2A2	-2.07977275055671
HMEC	APL	CTCF	1.24540560248274
HMEC	ATAC-only	H3K27ac	-1.16272233890011
HMEC	ATAC-only	H3K4me1	-0.070608231302808
HMEC	ATAC-only	H3K4me3	-1.04558447064842
HMEC	ATAC-only	H2Az	-0.877058361469836
HMEC	ATAC-only	H3K27me3	-0.410860778762704
HMEC	ATAC-only	mH2A1	-0.694801225674976
HMEC	ATAC-only	mH2A2	-1.03281150708008
HMEC	ATAC-only	CTCF	-0.418346748962761
HMEC	ATAC-only	H3K27ac	0.473618559932315
HMEC	ATAC-only	H3K4me1	0.849211944073114
HMEC	ATAC-only	H3K4me3	0.145135448858627
HMEC	ATAC-only	H2Az	-1.01371219005654
HMEC	ATAC-only	H3K27me3	-1.62890844093092
HMEC	ATAC-only	mH2A1	-1.3200468616867
HMEC	ATAC-only	mH2A2	-1.70568688807271
HMEC	ATAC-only	CTCF	0.532538345480137
HMEC	APL	H3K27ac	0.395171117080173
HMEC	APL	H3K4me1	0.648079926395911
HMEC	APL	H3K4me3	0.932645289595487
HMEC	APL	H2Az	1.67050612266278
HMEC	APL	H3K27me3	0.583128498421344
HMEC	APL	mH2A1	-2.73122832760729
HMEC	APL	mH2A2	-2.0110570806813
HMEC	APL	CTCF	0.903628808460998
HMEC	ATAC-only	H3K27ac	-0.69113878707726
HMEC	ATAC-only	H3K4me1	0.496368852240049
HMEC	ATAC-only	H3K4me3	0.0980068102877093
HMEC	ATAC-only	H2Az	0.798253802225604
HMEC	ATAC-only	H3K27me3	0.334204719428318
HMEC	ATAC-only	mH2A1	-1.33688212123647
HMEC	ATAC-only	mH2A2	-0.826101795159166
HMEC	ATAC-only	CTCF	0.166621263713209
HMEC	ATAC-only	H3K27ac	-1.52241487925551
HMEC	ATAC-only	H3K4me1	-0.550925202001462
HMEC	ATAC-only	H3K4me3	-1.20494367292839
HMEC	ATAC-only	H2Az	-0.75218580017119
HMEC	ATAC-only	H3K27me3	0.616436972219252
HMEC	ATAC-only	mH2A1	-1.06309269508349
HMEC	ATAC-only	mH2A2	-0.491284859454498
HMEC	ATAC-only	CTCF	-0.534182593909217
HMEC	Inactive	H3K27ac	0.108357017925315
HMEC	Inactive	H3K4me1	1.25690125886608
HMEC	Inactive	H3K4me3	-0.809511153338762
HMEC	Inactive	H2Az	-0.248114822613179
HMEC	Inactive	H3K27me3	-0.744031011628144
HMEC	Inactive	mH2A1	-0.0904655583633912
HMEC	Inactive	mH2A2	-0.208942671570895
HMEC	Inactive	CTCF	3.04569065624703
HMEC	APL	H3K27ac	0.157056338468929
HMEC	APL	H3K4me1	1.38439512784033
HMEC	APL	H3K4me3	1.70149305968368
HMEC	APL	H2Az	2.23048739419082
HMEC	APL	H3K27me3	0.700151422772752
HMEC	APL	mH2A1	-0.806146231519265
HMEC	APL	mH2A2	-1.50652235451058
HMEC	APL	CTCF	3.02474064719719
HMEC	Inactive	H3K27ac	-1.02172874224807
HMEC	Inactive	H3K4me1	-0.0521746765350955
HMEC	Inactive	H3K4me3	-0.962501126121879
HMEC	Inactive	H2Az	0.686526890269213
HMEC	Inactive	H3K27me3	0.397196484356777
HMEC	Inactive	mH2A1	0.223224951524767
HMEC	Inactive	mH2A2	0.462224130120647
HMEC	Inactive	CTCF	0.471905608257677
HMEC	Inactive	H3K27ac	-1.52238865938833
HMEC	Inactive	H3K4me1	-0.344216197197349
HMEC	Inactive	H3K4me3	-1.50759306296427
HMEC	Inactive	H2Az	-0.0406237404656822
HMEC	Inactive	H3K27me3	0.748409213806854
HMEC	Inactive	mH2A1	0.360003026954014
HMEC	Inactive	mH2A2	0.468034523598757
HMEC	Inactive	CTCF	2.02430526802114
HMEC	Inactive	H3K27ac	-1.53988878759529
HMEC	Inactive	H3K4me1	-0.882893234561488
HMEC	Inactive	H3K4me3	-1.0462563637867
HMEC	Inactive	H2Az	-0.115109803262381
HMEC	Inactive	H3K27me3	1.84364875257046
HMEC	Inactive	mH2A1	0.574530249616378
HMEC	Inactive	mH2A2	0.47003465807543
HMEC	Inactive	CTCF	2.75412016929642
HMEC	mBE	H3K27ac	-1.11837292611423
HMEC	mBE	H3K4me1	1.28876152127986
HMEC	mBE	H3K4me3	-1.72399934376641
HMEC	mBE	H2Az	-0.825687844328786
HMEC	mBE	H3K27me3	0.354401913936206
HMEC	mBE	mH2A1	0.993191750810659
HMEC	mBE	mH2A2	0.289074887785392
HMEC	mBE	CTCF	-0.57134314346765
HMEC	mBE	H3K27ac	-1.26088660333048
HMEC	mBE	H3K4me1	-0.0452270324266282
HMEC	mBE	H3K4me3	-0.447146696987936
HMEC	mBE	H2Az	-0.725523831267161
HMEC	mBE	H3K27me3	2.24807701573579
HMEC	mBE	mH2A1	0.954732351301911
HMEC	mBE	mH2A2	1.059569857595
HMEC	mBE	CTCF	-0.609709838538322
HMEC	Inactive	H3K27ac	-1.06668105120756
HMEC	Inactive	H3K4me1	0.346674520931603
HMEC	Inactive	H3K4me3	-0.705519016915517
HMEC	Inactive	H2Az	0.853432140593149
HMEC	Inactive	H3K27me3	0.666978076221384
HMEC	Inactive	mH2A1	0.480846356614139
HMEC	Inactive	mH2A2	0.510482107397825
HMEC	Inactive	CTCF	3.10005810823531
HMEC	APL	H3K27ac	-0.28302194019728
HMEC	APL	H3K4me1	-0.0155780882969421
HMEC	APL	H3K4me3	1.23670440422539
HMEC	APL	H2Az	1.08924885750448
HMEC	APL	H3K27me3	0.76319330107528
HMEC	APL	mH2A1	-1.11636909522592
HMEC	APL	mH2A2	-1.161184338032
HMEC	APL	CTCF	1.80322848688719
HMEC	ATAC-only	H3K27ac	-0.44913794165024
HMEC	ATAC-only	H3K4me1	-0.887997483369418
HMEC	ATAC-only	H3K4me3	-1.00167708087301
HMEC	ATAC-only	H2Az	-0.855672564828359
HMEC	ATAC-only	H3K27me3	-1.62890844093092
HMEC	ATAC-only	mH2A1	0.40324728877167
HMEC	ATAC-only	mH2A2	-0.907170740685423
HMEC	ATAC-only	CTCF	2.64706924430422
HMEC	Inactive	H3K27ac	-1.53868798121763
HMEC	Inactive	H3K4me1	-1.02125597986506
HMEC	Inactive	H3K4me3	-0.820683253591255
HMEC	Inactive	H2Az	0.286026456230859
HMEC	Inactive	H3K27me3	-0.793739379556988
HMEC	Inactive	mH2A1	-0.876229782711627
HMEC	Inactive	mH2A2	-1.75134996119874
HMEC	Inactive	CTCF	2.72649998357447
HMEC	APL	H3K27ac	0.0368356443205351
HMEC	APL	H3K4me1	2.28206026145358
HMEC	APL	H3K4me3	1.69820303986989
HMEC	APL	H2Az	1.34175754094029
HMEC	APL	H3K27me3	0.302014865370065
HMEC	APL	mH2A1	-1.52531693613833
HMEC	APL	mH2A2	-1.05577698194509
HMEC	APL	CTCF	0.177495142601989
HMEC	ATAC-only	H3K27ac	-1.08893352532509
HMEC	ATAC-only	H3K4me1	0.013632448768722
HMEC	ATAC-only	H3K4me3	-0.394207242489974
HMEC	ATAC-only	H2Az	-0.988736911222512
HMEC	ATAC-only	H3K27me3	0.142307067318984
HMEC	ATAC-only	mH2A1	-1.89056719569382
HMEC	ATAC-only	mH2A2	-1.20978716359117
HMEC	ATAC-only	CTCF	-1.31604196764272
HMEC	APL	H3K27ac	-0.72213395672333
HMEC	APL	H3K4me1	1.28077195031214
HMEC	APL	H3K4me3	0.950133426165471
HMEC	APL	H2Az	0.626454024097314
HMEC	APL	H3K27me3	0.532142968482793
HMEC	APL	mH2A1	-2.88174744526419
HMEC	APL	mH2A2	-1.76942745890924
HMEC	APL	CTCF	1.37415864232309
HMEC	Inactive	H3K27ac	-1.24746491772755
HMEC	Inactive	H3K4me1	0.712418073489151
HMEC	Inactive	H3K4me3	-0.542118480110371
HMEC	Inactive	H2Az	1.02640430088238
HMEC	Inactive	H3K27me3	0.497504597891404
HMEC	Inactive	mH2A1	0.122354648127146
HMEC	Inactive	mH2A2	0.0577949896167574
HMEC	Inactive	CTCF	-0.288125745461564
HMEC	mBE	H3K27ac	-1.43067004502172
HMEC	mBE	H3K4me1	0.326261315325543
HMEC	mBE	H3K4me3	-0.539617966456008
HMEC	mBE	H2Az	0.680845825302711
HMEC	mBE	H3K27me3	0.371711869753307
HMEC	mBE	mH2A1	0.651390787251739
HMEC	mBE	mH2A2	0.422621335601647
HMEC	mBE	CTCF	-0.382911998782241
HMEC	mBE	H3K27ac	-1.32312133270973
HMEC	mBE	H3K4me1	1.41244277054929
HMEC	mBE	H3K4me3	-1.17397219474052
HMEC	mBE	H2Az	0.267697138451379
HMEC	mBE	H3K27me3	0.870151560381871
HMEC	mBE	mH2A1	0.899944870509829
HMEC	mBE	mH2A2	0.289300705229596
HMEC	mBE	CTCF	-0.801123872804017
HMEC	Active	H3K27ac	1.03744788026315
HMEC	Active	H3K4me1	2.4751869276397
HMEC	Active	H3K4me3	0.149411479115157
HMEC	Active	H2Az	2.11433461866356
HMEC	Active	H3K27me3	-0.652620448267609
HMEC	Active	mH2A1	-0.405381520079861
HMEC	Active	mH2A2	-0.589245588414294
HMEC	Active	CTCF	1.7425988311446
HMEC	APL	H3K27ac	-0.059275768269481
HMEC	APL	H3K4me1	0.232996250877694
HMEC	APL	H3K4me3	0.340372015803088
HMEC	APL	H2Az	1.28478755801636
HMEC	APL	H3K27me3	0.843794757007359
HMEC	APL	mH2A1	-2.15223773905018
HMEC	APL	mH2A2	-1.68451480884776
HMEC	APL	CTCF	0.537966337649795
HMEC	ATAC-only	H3K27ac	0.0369196288468992
HMEC	ATAC-only	H3K4me1	1.14660717451739
HMEC	ATAC-only	H3K4me3	1.68809387862546
HMEC	ATAC-only	H2Az	-0.507689497888055
HMEC	ATAC-only	H3K27me3	0.904541336830704
HMEC	ATAC-only	mH2A1	-0.918487648338352
HMEC	ATAC-only	mH2A2	-0.770957551456891
HMEC	ATAC-only	CTCF	0.416349039595848
HMEC	ATAC-only	H3K27ac	-0.488275071981544
HMEC	ATAC-only	H3K4me1	2.52197093500145
HMEC	ATAC-only	H3K4me3	0.380643382561703
HMEC	ATAC-only	H2Az	-0.485177325233204
HMEC	ATAC-only	H3K27me3	1.02439162920671
HMEC	ATAC-only	mH2A1	-1.17241102965615
HMEC	ATAC-only	mH2A2	-0.858366009038704
HMEC	ATAC-only	CTCF	-0.074567340925844
HMEC	ATAC-only	H3K27ac	0.121288268415133
HMEC	ATAC-only	H3K4me1	2.56915979817953
HMEC	ATAC-only	H3K4me3	0.472963609651118
HMEC	ATAC-only	H2Az	-0.437774495121078
HMEC	ATAC-only	H3K27me3	0.305433723644058
HMEC	ATAC-only	mH2A1	-1.4885913849602
HMEC	ATAC-only	mH2A2	-1.04014667992406
HMEC	ATAC-only	CTCF	0.16423476123059
HMEC	ATAC-only	H3K27ac	-1.20688926068816
HMEC	ATAC-only	H3K4me1	-0.246662561808856
HMEC	ATAC-only	H3K4me3	-1.14499830119682
HMEC	ATAC-only	H2Az	-1.06983017517431
HMEC	ATAC-only	H3K27me3	0.20296515056434
HMEC	ATAC-only	mH2A1	-0.647907924404721
HMEC	ATAC-only	mH2A2	-1.22457105567119
HMEC	ATAC-only	CTCF	0.445640912072246
HMEC	ATAC-only	H3K27ac	-0.0556382802168118
HMEC	ATAC-only	H3K4me1	0.995420120207579
HMEC	ATAC-only	H3K4me3	-0.309225048273349
HMEC	ATAC-only	H2Az	-0.591786699548092
HMEC	ATAC-only	H3K27me3	-0.572308412469686
HMEC	ATAC-only	mH2A1	-0.876565640728419
HMEC	ATAC-only	mH2A2	-1.51807166496381
HMEC	ATAC-only	CTCF	-0.924348339235044
HMEC	ATAC-only	H3K27ac	0.756031494031798
HMEC	ATAC-only	H3K4me1	0.350418036732472
HMEC	ATAC-only	H3K4me3	0.223357285062591
HMEC	ATAC-only	H2Az	-0.512347536149831
HMEC	ATAC-only	H3K27me3	-0.165706817217173
HMEC	ATAC-only	mH2A1	-1.67777062462563
HMEC	ATAC-only	mH2A2	-1.43603462037125
HMEC	ATAC-only	CTCF	-0.298277624531305
HMEC	ATAC-only	H3K27ac	-0.230784226329851
HMEC	ATAC-only	H3K4me1	0.385825506203177
HMEC	ATAC-only	H3K4me3	0.235461873796617
HMEC	ATAC-only	H2Az	-0.669973191670295
HMEC	ATAC-only	H3K27me3	-1.62890844093092
HMEC	ATAC-only	mH2A1	-1.53255624059273
HMEC	ATAC-only	mH2A2	-1.2612615955641
HMEC	ATAC-only	CTCF	-0.392575069353761
HMEC	ATAC-only	H3K27ac	-0.748627136229505
HMEC	ATAC-only	H3K4me1	-0.711781150036919
HMEC	ATAC-only	H3K4me3	-0.373149049373393
HMEC	ATAC-only	H2Az	-1.09582418503834
HMEC	ATAC-only	H3K27me3	-1.62890844093092
HMEC	ATAC-only	mH2A1	-1.67295463717615
HMEC	ATAC-only	mH2A2	-1.56186058371897
HMEC	ATAC-only	CTCF	-0.978473029083599
HMEC	ATAC-only	H3K27ac	-1.00132728551316
HMEC	ATAC-only	H3K4me1	0.895426067820309
HMEC	ATAC-only	H3K4me3	-1.18633852312838
HMEC	ATAC-only	H2Az	-0.916420336117477
HMEC	ATAC-only	H3K27me3	-1.02427255373911
HMEC	ATAC-only	mH2A1	-2.66587131310616
HMEC	ATAC-only	mH2A2	-1.70396585971831
HMEC	ATAC-only	CTCF	-0.434552303567525
HMEC	ATAC-only	H3K27ac	-1.34196792329747
HMEC	ATAC-only	H3K4me1	-0.559808210339044
HMEC	ATAC-only	H3K4me3	-0.711672502468682
HMEC	ATAC-only	H2Az	-1.12403461408947
HMEC	ATAC-only	H3K27me3	-0.492839206184901
HMEC	ATAC-only	mH2A1	-0.623332014053178
HMEC	ATAC-only	mH2A2	-1.50870266820119
HMEC	ATAC-only	CTCF	-0.703794773834919
HMEC	ATAC-only	H3K27ac	-0.756834197195985
HMEC	ATAC-only	H3K4me1	0.360082365385395
HMEC	ATAC-only	H3K4me3	-0.907784178328
HMEC	ATAC-only	H2Az	-1.08870126748732
HMEC	ATAC-only	H3K27me3	-1.62890844093092
HMEC	ATAC-only	mH2A1	-1.02115831129165
HMEC	ATAC-only	mH2A2	-1.80968580822654
HMEC	ATAC-only	CTCF	-0.363785340207601
HMEC	ATAC-only	H3K27ac	-0.894225597082353
HMEC	ATAC-only	H3K4me1	-0.196438773359684
HMEC	ATAC-only	H3K4me3	-1.0080069773142
HMEC	ATAC-only	H2Az	-1.10716205854511
HMEC	ATAC-only	H3K27me3	0.129806634922452
HMEC	ATAC-only	mH2A1	-2.16785357268919
HMEC	ATAC-only	mH2A2	-1.87644556799986
HMEC	ATAC-only	CTCF	-0.817883034209459
HMEC	Inactive	H3K27ac	-0.922921827328911
HMEC	Inactive	H3K4me1	1.94038469979815
HMEC	Inactive	H3K4me3	-1.10649363080078
HMEC	Inactive	H2Az	0.13251817444597
HMEC	Inactive	H3K27me3	0.461172464024595
HMEC	Inactive	mH2A1	-0.207953414216054
HMEC	Inactive	mH2A2	-0.46787142761511
HMEC	Inactive	CTCF	2.70083643390661
HMEC	Inactive	H3K27ac	-0.94518647659767
HMEC	Inactive	H3K4me1	0.84691286335964
HMEC	Inactive	H3K4me3	-1.05288621183919
HMEC	Inactive	H2Az	0.0197404244515013
HMEC	Inactive	H3K27me3	2.6779660990892
HMEC	Inactive	mH2A1	0.864328929394119
HMEC	Inactive	mH2A2	0.260070275095748
HMEC	Inactive	CTCF	0.159236603717375
HMEC	mBE	H3K27ac	-1.0018074089485
HMEC	mBE	H3K4me1	-0.306168227029274
HMEC	mBE	H3K4me3	-0.955930501756774
HMEC	mBE	H2Az	-0.57493218000402
HMEC	mBE	H3K27me3	1.51857456361126
HMEC	mBE	mH2A1	0.60491726936909
HMEC	mBE	mH2A2	0.942967713475411
HMEC	mBE	CTCF	-0.0869089912706744
HMEC	APL	H3K27ac	-0.0250505115769066
HMEC	APL	H3K4me1	-0.354679496949686
HMEC	APL	H3K4me3	1.87105412621391
HMEC	APL	H2Az	0.656221978258302
HMEC	APL	H3K27me3	0.176489808260241
HMEC	APL	mH2A1	-1.80461772862613
HMEC	APL	mH2A2	-0.980146768999475
HMEC	APL	CTCF	-0.929587673830302
HMEC	ATAC-only	H3K27ac	0.225132442180874
HMEC	ATAC-only	H3K4me1	0.30009621185073
HMEC	ATAC-only	H3K4me3	1.64749910570434
HMEC	ATAC-only	H2Az	-0.410785382508739
HMEC	ATAC-only	H3K27me3	0.359401982897689
HMEC	ATAC-only	mH2A1	-1.69437495058532
HMEC	ATAC-only	mH2A2	-1.58309100912227
HMEC	ATAC-only	CTCF	-0.28818293836031
HMEC	ATAC-only	H3K27ac	-0.473595149077478
HMEC	ATAC-only	H3K4me1	0.770798225060399
HMEC	ATAC-only	H3K4me3	0.349870052854484
HMEC	ATAC-only	H2Az	-1.1288881791651
HMEC	ATAC-only	H3K27me3	-0.614693172283056
HMEC	ATAC-only	mH2A1	-1.50631185543237
HMEC	ATAC-only	mH2A2	-1.32507467809572
HMEC	ATAC-only	CTCF	-0.553862881258641
HMEC	APL	H3K27ac	-0.552308421686413
HMEC	APL	H3K4me1	1.73188590728446
HMEC	APL	H3K4me3	1.36831117741368
HMEC	APL	H2Az	1.73062434777137
HMEC	APL	H3K27me3	0.255365095929521
HMEC	APL	mH2A1	-0.856658400372065
HMEC	APL	mH2A2	-0.736358807998142
HMEC	APL	CTCF	2.81019043601557
HMEC	ATAC-only	H3K27ac	-1.29148431554576
HMEC	ATAC-only	H3K4me1	0.315193470523602
HMEC	ATAC-only	H3K4me3	-1.00532526888053
HMEC	ATAC-only	H2Az	-0.710936884993718
HMEC	ATAC-only	H3K27me3	0.127577939661835
HMEC	ATAC-only	mH2A1	-0.1594401523471
HMEC	ATAC-only	mH2A2	-0.0414884749067661
HMEC	ATAC-only	CTCF	0.183366649967123
HMEC	ATAC-only	H3K27ac	-1.13004775131907
HMEC	ATAC-only	H3K4me1	-0.878566451442701
HMEC	ATAC-only	H3K4me3	-1.16465522142147
HMEC	ATAC-only	H2Az	-0.578261487966572
HMEC	ATAC-only	H3K27me3	1.08335120684261
HMEC	ATAC-only	mH2A1	-1.59695249276921
HMEC	ATAC-only	mH2A2	-1.11502696086781
HMEC	ATAC-only	CTCF	-0.280278588608117
HMEC	ATAC-only	H3K27ac	-0.848732656191883
HMEC	ATAC-only	H3K4me1	1.34252240164178
HMEC	ATAC-only	H3K4me3	-1.3273932586913
HMEC	ATAC-only	H2Az	-0.545687032096494
HMEC	ATAC-only	H3K27me3	-0.623216081425166
HMEC	ATAC-only	mH2A1	-0.464108106629753
HMEC	ATAC-only	mH2A2	-0.964811925322002
HMEC	ATAC-only	CTCF	-0.345968054593238
HMEC	Active	H3K27ac	-0.0657498357496403
HMEC	Active	H3K4me1	4.1533384311466
HMEC	Active	H3K4me3	-0.763760588562953
HMEC	Active	H2Az	0.664749849071111
HMEC	Active	H3K27me3	-1.62890844093092
HMEC	Active	mH2A1	-1.37433364981787
HMEC	Active	mH2A2	-1.79729021554479
HMEC	Active	CTCF	-0.226873696054402
HMEC	ATAC-only	H3K27ac	-0.872022935541292
HMEC	ATAC-only	H3K4me1	1.93532113174256
HMEC	ATAC-only	H3K4me3	-1.13370489738454
HMEC	ATAC-only	H2Az	-0.909733137667389
HMEC	ATAC-only	H3K27me3	-0.428299948887275
HMEC	ATAC-only	mH2A1	-1.67309899589484
HMEC	ATAC-only	mH2A2	-1.88007854822512
HMEC	ATAC-only	CTCF	-0.057591167612438
HMEC	mBE	H3K27ac	-0.782824649666867
HMEC	mBE	H3K4me1	2.03327006496336
HMEC	mBE	H3K4me3	0.485278797127702
HMEC	mBE	H2Az	0.79035819903389
HMEC	mBE	H3K27me3	0.759456516213821
HMEC	mBE	mH2A1	0.953222094721186
HMEC	mBE	mH2A2	0.867308949234058
HMEC	mBE	CTCF	-0.0658829724010862
HMEC	Inactive	H3K27ac	-1.3255237059317
HMEC	Inactive	H3K4me1	1.71110980897907
HMEC	Inactive	H3K4me3	-0.513871899165793
HMEC	Inactive	H2Az	0.215045349290377
HMEC	Inactive	H3K27me3	2.29734017450538
HMEC	Inactive	mH2A1	0.862993505774213
HMEC	Inactive	mH2A2	1.08849224213835
HMEC	Inactive	CTCF	1.00866970725729
HMEC	Active	H3K27ac	-0.557558395415161
HMEC	Active	H3K4me1	2.61708811853953
HMEC	Active	H3K4me3	-0.307130387203006
HMEC	Active	H2Az	0.101664859172016
HMEC	Active	H3K27me3	-0.597811499109476
HMEC	Active	mH2A1	0.660931468271621
HMEC	Active	mH2A2	0.540849670144271
HMEC	Active	CTCF	0.107756500765427
HMEC	mBE	H3K27ac	-1.25085076084384
HMEC	mBE	H3K4me1	0.308486927501355
HMEC	mBE	H3K4me3	-1.17874146188362
HMEC	mBE	H2Az	-0.277550995927527
HMEC	mBE	H3K27me3	1.09108473735543
HMEC	mBE	mH2A1	1.2234277685993
HMEC	mBE	mH2A2	0.867884022896058
HMEC	mBE	CTCF	-0.203612227160001
HMEC	Inactive	H3K27ac	-0.837606260346387
HMEC	Inactive	H3K4me1	1.64716478630879
HMEC	Inactive	H3K4me3	-0.669185630277941
HMEC	Inactive	H2Az	1.05827133582735
HMEC	Inactive	H3K27me3	-0.112414115009896
HMEC	Inactive	mH2A1	-0.248508925188761
HMEC	Inactive	mH2A2	0.0921779050477925
HMEC	Inactive	CTCF	3.13028782421345
HMEC	APL	H3K27ac	-0.133975086611103
HMEC	APL	H3K4me1	2.40075854780115
HMEC	APL	H3K4me3	1.90728396338134
HMEC	APL	H2Az	2.47292701146971
HMEC	APL	H3K27me3	-0.0575207037664907
HMEC	APL	mH2A1	-1.4127559327147
HMEC	APL	mH2A2	-1.54296447513207
HMEC	APL	CTCF	1.21648201085606
HMEC	APL	H3K27ac	-0.393512985717018
HMEC	APL	H3K4me1	-0.709409705869481
HMEC	APL	H3K4me3	1.5031893167838
HMEC	APL	H2Az	1.21639560512243
HMEC	APL	H3K27me3	-0.696014194630901
HMEC	APL	mH2A1	-1.14927470674108
HMEC	APL	mH2A2	-1.46168496483036
HMEC	APL	CTCF	-0.0216819553578
HMEC	mBE	H3K27ac	-1.39409697079016
HMEC	mBE	H3K4me1	-0.392672899747103
HMEC	mBE	H3K4me3	-0.50970667841952
HMEC	mBE	H2Az	0.227429702596474
HMEC	mBE	H3K27me3	0.637813653259167
HMEC	mBE	mH2A1	0.541166869520183
HMEC	mBE	mH2A2	0.565331318923791
HMEC	mBE	CTCF	0.113951410681213
HMEC	mBE	H3K27ac	-1.40169483999918
HMEC	mBE	H3K4me1	-1.43217076193492
HMEC	mBE	H3K4me3	-1.51554692381357
HMEC	mBE	H2Az	-0.378733618392587
HMEC	mBE	H3K27me3	2.80937159021217
HMEC	mBE	mH2A1	0.60333514975345
HMEC	mBE	mH2A2	0.556712625747354
HMEC	mBE	CTCF	-0.699885027967641
HMEC	mBE	H3K27ac	-0.896370441993374
HMEC	mBE	H3K4me1	-0.706601866789328
HMEC	mBE	H3K4me3	-0.852780780709191
HMEC	mBE	H2Az	0.0422762817950798
HMEC	mBE	H3K27me3	0.455137808452344
HMEC	mBE	mH2A1	0.382628848224035
HMEC	mBE	mH2A2	0.322451002568138
HMEC	mBE	CTCF	-0.179193831526741
HMEC	Inactive	H3K27ac	-0.886725507281081
HMEC	Inactive	H3K4me1	1.03419850196379
HMEC	Inactive	H3K4me3	1.35453176529447
HMEC	Inactive	H2Az	0.833879148019127
HMEC	Inactive	H3K27me3	0.0838202003672066
HMEC	Inactive	mH2A1	-0.196201126221273
HMEC	Inactive	mH2A2	-0.395714679039277
HMEC	Inactive	CTCF	2.55368836671236
HMEC	Inactive	H3K27ac	-0.913096227775999
HMEC	Inactive	H3K4me1	2.90760578305514
HMEC	Inactive	H3K4me3	-0.851643674360077
HMEC	Inactive	H2Az	-0.0281629082405692
HMEC	Inactive	H3K27me3	0.106633696520048
HMEC	Inactive	mH2A1	-0.0464928685759519
HMEC	Inactive	mH2A2	-0.767062283313579
HMEC	Inactive	CTCF	1.45147657717961
HMEC	Inactive	H3K27ac	-1.09272682762774
HMEC	Inactive	H3K4me1	1.92132446007225
HMEC	Inactive	H3K4me3	-1.50677307064307
HMEC	Inactive	H2Az	-0.535304946438226
HMEC	Inactive	H3K27me3	0.0283523784905783
HMEC	Inactive	mH2A1	-0.160584542611853
HMEC	Inactive	mH2A2	0.460347148710702
HMEC	Inactive	CTCF	2.5068156584889
HMEC	Inactive	H3K27ac	-1.14787524963404
HMEC	Inactive	H3K4me1	0.497972946646566
HMEC	Inactive	H3K4me3	-1.50245541373426
HMEC	Inactive	H2Az	-0.847126270236433
HMEC	Inactive	H3K27me3	0.333194059240105
HMEC	Inactive	mH2A1	0.856740595086041
HMEC	Inactive	mH2A2	0.810626232925409
HMEC	Inactive	CTCF	3.0148717423205
HMEC	Inactive	H3K27ac	-1.492263665571
HMEC	Inactive	H3K4me1	-0.758303723021384
HMEC	Inactive	H3K4me3	-0.7948241511564
HMEC	Inactive	H2Az	-0.641192423242432
HMEC	Inactive	H3K27me3	0.826871017621774
HMEC	Inactive	mH2A1	0.464563531744282
HMEC	Inactive	mH2A2	0.786465838918442
HMEC	Inactive	CTCF	3.00108751138576
HMEC	Inactive	H3K27ac	-1.29905956038594
HMEC	Inactive	H3K4me1	1.39151707742958
HMEC	Inactive	H3K4me3	0.850457076520175
HMEC	Inactive	H2Az	1.24338225345655
HMEC	Inactive	H3K27me3	2.11542722257806
HMEC	Inactive	mH2A1	-0.714277203457042
HMEC	Inactive	mH2A2	-0.383388455886664
HMEC	Inactive	CTCF	0.70542749598639
HMEC	mBE	H3K27ac	-0.832674335152887
HMEC	mBE	H3K4me1	1.93774329005525
HMEC	mBE	H3K4me3	-1.10037975294072
HMEC	mBE	H2Az	0.370996391421926
HMEC	mBE	H3K27me3	-0.10778771625608
HMEC	mBE	mH2A1	1.14218210172998
HMEC	mBE	mH2A2	1.06212778518306
HMEC	mBE	CTCF	-0.292879302129378
HMEC	Inactive	H3K27ac	-1.67079340963309
HMEC	Inactive	H3K4me1	0.494631093534849
HMEC	Inactive	H3K4me3	-0.871755395264944
HMEC	Inactive	H2Az	-0.00901250611484265
HMEC	Inactive	H3K27me3	2.50034126204599
HMEC	Inactive	mH2A1	0.140117539043087
HMEC	Inactive	mH2A2	0.185391226722364
HMEC	Inactive	CTCF	-0.268647287952848
HMEC	Inactive	H3K27ac	-1.46417142165643
HMEC	Inactive	H3K4me1	-2.46339722124409
HMEC	Inactive	H3K4me3	-0.947721521756057
HMEC	Inactive	H2Az	-1.28178898124858
HMEC	Inactive	H3K27me3	1.33349989219972
HMEC	Inactive	mH2A1	1.40953993701222
HMEC	Inactive	mH2A2	1.72824748595058
HMEC	Inactive	CTCF	2.33715211558437
HMEC	APL	H3K27ac	-0.537786392436378
HMEC	APL	H3K4me1	-0.106170529416712
HMEC	APL	H3K4me3	2.00799464969465
HMEC	APL	H2Az	2.48266983545795
HMEC	APL	H3K27me3	1.10430791464006
HMEC	APL	mH2A1	-2.14891099172507
HMEC	APL	mH2A2	-2.00016357630205
HMEC	APL	CTCF	0.44391038885311
HMEC	APL	H3K27ac	-0.441172666252796
HMEC	APL	H3K4me1	-0.897311229073419
HMEC	APL	H3K4me3	1.71042203869571
HMEC	APL	H2Az	0.882137983024248
HMEC	APL	H3K27me3	-0.430999090022656
HMEC	APL	mH2A1	-1.59622282688457
HMEC	APL	mH2A2	-1.5102540233544
HMEC	APL	CTCF	0.717134523125003
HMEC	Inactive	H3K27ac	-1.1121752942111
HMEC	Inactive	H3K4me1	0.41313245665747
HMEC	Inactive	H3K4me3	-0.122316268582827
HMEC	Inactive	H2Az	0.574188361683994
HMEC	Inactive	H3K27me3	3.32867705744874
HMEC	Inactive	mH2A1	-0.0128574077594381
HMEC	Inactive	mH2A2	-0.60582537854202
HMEC	Inactive	CTCF	0.298222256281047
HMEC	mBE	H3K27ac	-0.917100295908592
HMEC	mBE	H3K4me1	0.777523387499052
HMEC	mBE	H3K4me3	-0.205361476742422
HMEC	mBE	H2Az	-0.31388922625248
HMEC	mBE	H3K27me3	0.976677722855118
HMEC	mBE	mH2A1	0.569521543165615
HMEC	mBE	mH2A2	0.819679149321156
HMEC	mBE	CTCF	0.0814705517289841
HMEC	mBE	H3K27ac	-1.49429016898961
HMEC	mBE	H3K4me1	0.486995533302492
HMEC	mBE	H3K4me3	-0.86197266056353
HMEC	mBE	H2Az	-0.515774246043128
HMEC	mBE	H3K27me3	1.10584254022252
HMEC	mBE	mH2A1	1.62195446586957
HMEC	mBE	mH2A2	1.26574942290911
HMEC	mBE	CTCF	0.174661661588415
HMEC	Inactive	H3K27ac	-1.04232379770714
HMEC	Inactive	H3K4me1	1.7822136777412
HMEC	Inactive	H3K4me3	0.213799571330409
HMEC	Inactive	H2Az	-0.352762289701681
HMEC	Inactive	H3K27me3	1.4802606265021
HMEC	Inactive	mH2A1	0.465162118999963
HMEC	Inactive	mH2A2	0.470793810182534
HMEC	Inactive	CTCF	0.17966375954187
HMEC	ATAC-only	H3K27ac	-0.460136634359813
HMEC	ATAC-only	H3K4me1	2.69984516529958
HMEC	ATAC-only	H3K4me3	-0.558692314197403
HMEC	ATAC-only	H2Az	-0.184835304135146
HMEC	ATAC-only	H3K27me3	1.03416827167272
HMEC	ATAC-only	mH2A1	-0.429365785459876
HMEC	ATAC-only	mH2A2	-0.210730910861793
HMEC	ATAC-only	CTCF	-0.133584296345413
HMEC	ATAC-only	H3K27ac	-1.67079340963309
HMEC	ATAC-only	H3K4me1	-2.21817640213607
HMEC	ATAC-only	H3K4me3	-1.68215911891251
HMEC	ATAC-only	H2Az	-1.19504871590102
HMEC	ATAC-only	H3K27me3	0.23992076189782
HMEC	ATAC-only	mH2A1	-0.401327606464481
HMEC	ATAC-only	mH2A2	-0.544168266774207
HMEC	ATAC-only	CTCF	-0.507177103843228
HMEC	APL	H3K27ac	-0.979151741350656
HMEC	APL	H3K4me1	0.108167091679376
HMEC	APL	H3K4me3	0.892747930056924
HMEC	APL	H2Az	1.2005044303186
HMEC	APL	H3K27me3	0.257757064249547
HMEC	APL	mH2A1	-1.13375162870528
HMEC	APL	mH2A2	-1.31533040197889
HMEC	APL	CTCF	-0.0392355048413555
HMEC	ATAC-only	H3K27ac	-1.29917810989184
HMEC	ATAC-only	H3K4me1	0.349077536830123
HMEC	ATAC-only	H3K4me3	-1.52272762988957
HMEC	ATAC-only	H2Az	-0.708363702286698
HMEC	ATAC-only	H3K27me3	-1.62890844093092
HMEC	ATAC-only	mH2A1	-0.331018684468327
HMEC	ATAC-only	mH2A2	-0.511800087451056
HMEC	ATAC-only	CTCF	1.92839313012998
HMEC	APL	H3K27ac	-0.835905113454198
HMEC	APL	H3K4me1	1.12808468290633
HMEC	APL	H3K4me3	1.97880407411584
HMEC	APL	H2Az	1.96539957087968
HMEC	APL	H3K27me3	0.679952801850692
HMEC	APL	mH2A1	-1.89056276826745
HMEC	APL	mH2A2	-1.8800807114461
HMEC	APL	CTCF	1.89002412580115
HMEC	ATAC-only	H3K27ac	-1.06029402241578
HMEC	ATAC-only	H3K4me1	0.990060847867809
HMEC	ATAC-only	H3K4me3	-0.850029970220296
HMEC	ATAC-only	H2Az	-0.849421966957324
HMEC	ATAC-only	H3K27me3	0.361719339437523
HMEC	ATAC-only	mH2A1	-1.32002637711132
HMEC	ATAC-only	mH2A2	-0.822834261547857
HMEC	ATAC-only	CTCF	0.948486523073226
HMEC	Inactive	H3K27ac	-1.47131354263941
HMEC	Inactive	H3K4me1	-1.15933112382619
HMEC	Inactive	H3K4me3	-0.695230558100977
HMEC	Inactive	H2Az	-0.211285529865018
HMEC	Inactive	H3K27me3	0.934670336531257
HMEC	Inactive	mH2A1	-1.10195770716255
HMEC	Inactive	mH2A2	-0.709631013300278
HMEC	Inactive	CTCF	2.99324773758801
HMEC	mBE	H3K27ac	-0.441265054113651
HMEC	mBE	H3K4me1	-0.160082973860393
HMEC	mBE	H3K4me3	-0.0718813394494971
HMEC	mBE	H2Az	-0.694102694530765
HMEC	mBE	H3K27me3	1.38142421093147
HMEC	mBE	mH2A1	0.421206538055699
HMEC	mBE	mH2A2	0.910955946830638
HMEC	mBE	CTCF	-0.688427897596101
HMEC	Active	H3K27ac	1.00844374407364
HMEC	Active	H3K4me1	1.42456780324645
HMEC	Active	H3K4me3	0.486265319928306
HMEC	Active	H2Az	0.143770332330677
HMEC	Active	H3K27me3	0.390180672352205
HMEC	Active	mH2A1	0.87716501914109
HMEC	Active	mH2A2	0.857329579734592
HMEC	Active	CTCF	-0.0874769675474985
HMEC	Inactive	H3K27ac	-0.746443641767649
HMEC	Inactive	H3K4me1	0.294460545963663
HMEC	Inactive	H3K4me3	-0.969461604233779
HMEC	Inactive	H2Az	0.264229385005654
HMEC	Inactive	H3K27me3	0.403384217674326
HMEC	Inactive	mH2A1	0.860029664048884
HMEC	Inactive	mH2A2	0.253602379791139
HMEC	Inactive	CTCF	2.86692802823522
HMEC	Inactive	H3K27ac	-0.926414507816102
HMEC	Inactive	H3K4me1	0.416485205126349
HMEC	Inactive	H3K4me3	-0.536773447155557
HMEC	Inactive	H2Az	0.353854574682265
HMEC	Inactive	H3K27me3	0.946722623000686
HMEC	Inactive	mH2A1	0.227969361085533
HMEC	Inactive	mH2A2	-0.0761149854640921
HMEC	Inactive	CTCF	2.84714516965998
HMEC	APL	H3K27ac	-0.239746450464874
HMEC	APL	H3K4me1	-0.850285768110961
HMEC	APL	H3K4me3	1.58338896186759
HMEC	APL	H2Az	0.411434551482917
HMEC	APL	H3K27me3	1.19245677221944
HMEC	APL	mH2A1	-0.708292437504883
HMEC	APL	mH2A2	-1.48369030026423
HMEC	APL	CTCF	2.95358703334124
HMEC	Active	H3K27ac	1.88312042047912
HMEC	Active	H3K4me1	0.810720840245094
HMEC	Active	H3K4me3	0.111779250328903
HMEC	Active	H2Az	-0.0169854263695349
HMEC	Active	H3K27me3	0.285353982621727
HMEC	Active	mH2A1	0.148382129401347
HMEC	Active	mH2A2	-0.0655544421538463
HMEC	Active	CTCF	-0.708251801026591
HMEC	ATAC-only	H3K27ac	-0.837898732546742
HMEC	ATAC-only	H3K4me1	-0.323529451030461
HMEC	ATAC-only	H3K4me3	-1.77020637992095
HMEC	ATAC-only	H2Az	-0.950592696221914
HMEC	ATAC-only	H3K27me3	0.5042151269397
HMEC	ATAC-only	mH2A1	-0.541193158824533
HMEC	ATAC-only	mH2A2	-0.433089250092876
HMEC	ATAC-only	CTCF	0.403038582346472
HMEC	ATAC-only	H3K27ac	-0.578452034754741
HMEC	ATAC-only	H3K4me1	0.834823926071909
HMEC	ATAC-only	H3K4me3	-0.819922875884454
HMEC	ATAC-only	H2Az	-0.709745035664426
HMEC	ATAC-only	H3K27me3	-0.554867533389862
HMEC	ATAC-only	mH2A1	-0.367501865090479
HMEC	ATAC-only	mH2A2	0.0593876317135243
HMEC	ATAC-only	CTCF	-0.0733153298907342
HMEC	Active	H3K27ac	1.33322746998565
HMEC	Active	H3K4me1	1.00199286092754
HMEC	Active	H3K4me3	0.805358669859465
HMEC	Active	H2Az	0.590055963183331
HMEC	Active	H3K27me3	-0.84499187346102
HMEC	Active	mH2A1	-0.209757534533666
HMEC	Active	mH2A2	0.253439254909182
HMEC	Active	CTCF	0.232304021457837
HMEC	ATAC-only	H3K27ac	-0.184138931953444
HMEC	ATAC-only	H3K4me1	0.889143148977067
HMEC	ATAC-only	H3K4me3	-0.744044381825661
HMEC	ATAC-only	H2Az	0.00436568156216218
HMEC	ATAC-only	H3K27me3	0.27004413488908
HMEC	ATAC-only	mH2A1	0.107608252098016
HMEC	ATAC-only	mH2A2	0.0935659437169796
HMEC	ATAC-only	CTCF	0.338837970700539
HMEC	Inactive	H3K27ac	-1.38706300643221
HMEC	Inactive	H3K4me1	-1.40128681889385
HMEC	Inactive	H3K4me3	-1.56202754345907
HMEC	Inactive	H2Az	-0.829078401928532
HMEC	Inactive	H3K27me3	1.61873879402312
HMEC	Inactive	mH2A1	0.241217967513155
HMEC	Inactive	mH2A2	0.585291884215749
HMEC	Inactive	CTCF	0.632910529180667
HMEC	ATAC-only	H3K27ac	-0.504475332903252
HMEC	ATAC-only	H3K4me1	-2.80818447698079
HMEC	ATAC-only	H3K4me3	-1.06590945905804
HMEC	ATAC-only	H2Az	-1.03054572929278
HMEC	ATAC-only	H3K27me3	-1.62890844093092
HMEC	ATAC-only	mH2A1	-0.474186404703243
HMEC	ATAC-only	mH2A2	-1.09373194773176
HMEC	ATAC-only	CTCF	1.58293015138572
HMEC	ATAC-only	H3K27ac	-0.908716369336457
HMEC	ATAC-only	H3K4me1	0.0442516954695129
HMEC	ATAC-only	H3K4me3	-0.363113733517824
HMEC	ATAC-only	H2Az	-0.746392620540211
HMEC	ATAC-only	H3K27me3	0.154186347223072
HMEC	ATAC-only	mH2A1	-0.0334677502704475
HMEC	ATAC-only	mH2A2	-0.810335285100229
HMEC	ATAC-only	CTCF	0.49060861272734
HMEC	APL	H3K27ac	0.616461521403537
HMEC	APL	H3K4me1	-1.30632200612705
HMEC	APL	H3K4me3	1.96563328511344
HMEC	APL	H2Az	2.30118173159927
HMEC	APL	H3K27me3	-0.15468708798966
HMEC	APL	mH2A1	-0.652752419021296
HMEC	APL	mH2A2	-1.43986241028343
HMEC	APL	CTCF	0.579711837088618
HMEC	APL	H3K27ac	-0.216896352416417
HMEC	APL	H3K4me1	0.146168703453946
HMEC	APL	H3K4me3	2.01345335917725
HMEC	APL	H2Az	1.70036538279156
HMEC	APL	H3K27me3	0.808286066189905
HMEC	APL	mH2A1	-0.928913671079714
HMEC	APL	mH2A2	-1.12713994807045
HMEC	APL	CTCF	0.583632940458937
HMEC	ATAC-only	H3K27ac	-0.612141149275033
HMEC	ATAC-only	H3K4me1	-0.0558646998827411
HMEC	ATAC-only	H3K4me3	0.391615000585811
HMEC	ATAC-only	H2Az	0.189851011638051
HMEC	ATAC-only	H3K27me3	-0.0887319324443663
HMEC	ATAC-only	mH2A1	-0.921088958172553
HMEC	ATAC-only	mH2A2	-0.691088805949738
HMEC	ATAC-only	CTCF	0.0888849420735346
HMEC	mBE	H3K27ac	-0.447678500234818
HMEC	mBE	H3K4me1	-0.420218623464945
HMEC	mBE	H3K4me3	-0.0478256542819979
HMEC	mBE	H2Az	-0.118954361776312
HMEC	mBE	H3K27me3	-0.638217807820808
HMEC	mBE	mH2A1	0.0891164728796423
HMEC	mBE	mH2A2	0.393907750173277
HMEC	mBE	CTCF	0.57549681814172
HMEC	Active	H3K27ac	0.399358799382166
HMEC	Active	H3K4me1	1.47733390806781
HMEC	Active	H3K4me3	1.07782890756406
HMEC	Active	H2Az	1.20609325807767
HMEC	Active	H3K27me3	-0.0516736131579241
HMEC	Active	mH2A1	-0.646492009905707
HMEC	Active	mH2A2	-0.425273808198416
HMEC	Active	CTCF	0.801068479345038
HMEC	Inactive	H3K27ac	-1.67079340963309
HMEC	Inactive	H3K4me1	-0.0256446821144528
HMEC	Inactive	H3K4me3	-1.2710878106784
HMEC	Inactive	H2Az	-0.273704773704136
HMEC	Inactive	H3K27me3	0.444793781543506
HMEC	Inactive	mH2A1	-0.47753221392156
HMEC	Inactive	mH2A2	0.190205799334387
HMEC	Inactive	CTCF	0.411120471670049
HMEC	Inactive	H3K27ac	-1.67079340963309
HMEC	Inactive	H3K4me1	0.330968772472317
HMEC	Inactive	H3K4me3	-1.51252338574993
HMEC	Inactive	H2Az	-0.225730599274314
HMEC	Inactive	H3K27me3	0.627745590500975
HMEC	Inactive	mH2A1	-0.0670822610527961
HMEC	Inactive	mH2A2	0.3794609879845
HMEC	Inactive	CTCF	0.549910422899441
HMEC	mBE	H3K27ac	-1.67079340963309
HMEC	mBE	H3K4me1	-0.492736119318711
HMEC	mBE	H3K4me3	-1.36205769826238
HMEC	mBE	H2Az	-1.02009660667257
HMEC	mBE	H3K27me3	0.293311857261237
HMEC	mBE	mH2A1	0.428619853926465
HMEC	mBE	mH2A2	0.425698649871713
HMEC	mBE	CTCF	0.122593892407034
HMEC	Active	H3K27ac	0.495761361214625
HMEC	Active	H3K4me1	1.68565327636623
HMEC	Active	H3K4me3	0.418099764105125
HMEC	Active	H2Az	-0.101346966874499
HMEC	Active	H3K27me3	-0.0260240722892146
HMEC	Active	mH2A1	-0.609727133660381
HMEC	Active	mH2A2	-0.37558409829035
HMEC	Active	CTCF	-0.274505781478426
HMEC	mBE	H3K27ac	-1.48624239879222
HMEC	mBE	H3K4me1	-0.0695016522727436
HMEC	mBE	H3K4me3	-0.954770287708874
HMEC	mBE	H2Az	0.340657828297674
HMEC	mBE	H3K27me3	0.956943276936834
HMEC	mBE	mH2A1	0.0672531447950888
HMEC	mBE	mH2A2	0.264167536792775
HMEC	mBE	CTCF	-0.396507138921095
HMEC	Active	H3K27ac	0.962306964984596
HMEC	Active	H3K4me1	2.58750193968783
HMEC	Active	H3K4me3	-0.457567621119849
HMEC	Active	H2Az	0.246265779027743
HMEC	Active	H3K27me3	-0.868420546498101
HMEC	Active	mH2A1	0.454937321516766
HMEC	Active	mH2A2	0.456042982304428
HMEC	Active	CTCF	-0.714446527682497
HMEC	ATAC-only	H3K27ac	-1.13400775800639
HMEC	ATAC-only	H3K4me1	-0.887154453165784
HMEC	ATAC-only	H3K4me3	-0.819236828044331
HMEC	ATAC-only	H2Az	-1.36946682581532
HMEC	ATAC-only	H3K27me3	0.187687006384616
HMEC	ATAC-only	mH2A1	-0.0510677602201666
HMEC	ATAC-only	mH2A2	0.00414096356767649
HMEC	ATAC-only	CTCF	0.259713255726503
HMEC	APL	H3K27ac	0.975704771174103
HMEC	APL	H3K4me1	-1.26728249956872
HMEC	APL	H3K4me3	2.78230166016193
HMEC	APL	H2Az	0.551656532654454
HMEC	APL	H3K27me3	1.10985071310303
HMEC	APL	mH2A1	-1.6488949904714
HMEC	APL	mH2A2	-1.08945947983407
HMEC	APL	CTCF	0.255169172765006
HMEC	APL	H3K27ac	1.10523745749445
HMEC	APL	H3K4me1	-1.88046241787627
HMEC	APL	H3K4me3	2.50935154252015
HMEC	APL	H2Az	2.43871305599597
HMEC	APL	H3K27me3	0.759182888764944
HMEC	APL	mH2A1	-1.1402343342621
HMEC	APL	mH2A2	-1.92411507290189
HMEC	APL	CTCF	0.423078269850036
HMEC	APL	H3K27ac	-0.574991032396023
HMEC	APL	H3K4me1	1.31613115934835
HMEC	APL	H3K4me3	1.69649008635838
HMEC	APL	H2Az	2.0866752208049
HMEC	APL	H3K27me3	0.264738563091546
HMEC	APL	mH2A1	-0.319306530293951
HMEC	APL	mH2A2	-0.4092007234169
HMEC	APL	CTCF	2.67176134590741
HMEC	mBE	H3K27ac	-1.67079340963309
HMEC	mBE	H3K4me1	-1.74447201503904
HMEC	mBE	H3K4me3	-1.15501985872715
HMEC	mBE	H2Az	-0.462092672351112
HMEC	mBE	H3K27me3	-1.62890844093092
HMEC	mBE	mH2A1	0.256812258038836
HMEC	mBE	mH2A2	0.720474916677901
HMEC	mBE	CTCF	1.68195186696488
HMEC	ATAC-only	H3K27ac	-0.0657581565027686
HMEC	ATAC-only	H3K4me1	-0.119175085246221
HMEC	ATAC-only	H3K4me3	-0.450899585921868
HMEC	ATAC-only	H2Az	-1.11879813960247
HMEC	ATAC-only	H3K27me3	0.224194226146818
HMEC	ATAC-only	mH2A1	-1.05124200814927
HMEC	ATAC-only	mH2A2	-0.601278643433063
HMEC	ATAC-only	CTCF	-0.656463350136437
HMEC	APL	H3K27ac	0.270929285884349
HMEC	APL	H3K4me1	-0.921258342544522
HMEC	APL	H3K4me3	1.96953418694844
HMEC	APL	H2Az	0.647892994023363
HMEC	APL	H3K27me3	1.07846464535539
HMEC	APL	mH2A1	-0.69029006040075
HMEC	APL	mH2A2	-1.78927244700604
HMEC	APL	CTCF	0.0554210255461873
HMEC	Inactive	H3K27ac	-1.64777776582037
HMEC	Inactive	H3K4me1	-0.396606411675108
HMEC	Inactive	H3K4me3	-0.704705702201828
HMEC	Inactive	H2Az	-0.643384643333911
HMEC	Inactive	H3K27me3	3.11245078861196
HMEC	Inactive	mH2A1	0.846862893729568
HMEC	Inactive	mH2A2	0.840411641069178
HMEC	Inactive	CTCF	0.134772762902889
HMEC	Inactive	H3K27ac	-1.67079340963309
HMEC	Inactive	H3K4me1	0.603682944690413
HMEC	Inactive	H3K4me3	0.525579059396856
HMEC	Inactive	H2Az	0.14817633023041
HMEC	Inactive	H3K27me3	2.58062330750249
HMEC	Inactive	mH2A1	-0.165156788779743
HMEC	Inactive	mH2A2	-0.00689901946979567
HMEC	Inactive	CTCF	3.25024956100613
HMEC	ATAC-only	H3K27ac	-0.653506433251568
HMEC	ATAC-only	H3K4me1	1.48718103604112
HMEC	ATAC-only	H3K4me3	-0.758943292720743
HMEC	ATAC-only	H2Az	-0.536440775045785
HMEC	ATAC-only	H3K27me3	-0.00274500270009621
HMEC	ATAC-only	mH2A1	-0.702850547629863
HMEC	ATAC-only	mH2A2	-0.276092958472046
HMEC	ATAC-only	CTCF	-0.350282498238142
HMEC	Inactive	H3K27ac	-0.864832054287937
HMEC	Inactive	H3K4me1	0.504877078385032
HMEC	Inactive	H3K4me3	0.891983259468871
HMEC	Inactive	H2Az	0.817956102488178
HMEC	Inactive	H3K27me3	0.623638837319337
HMEC	Inactive	mH2A1	-1.11010069633956
HMEC	Inactive	mH2A2	-0.597798292660378
HMEC	Inactive	CTCF	0.975584295212602
HMEC	APL	H3K27ac	-0.846849173041613
HMEC	APL	H3K4me1	0.811613954714134
HMEC	APL	H3K4me3	1.23895153640357
HMEC	APL	H2Az	1.40941096482884
HMEC	APL	H3K27me3	0.383243093825056
HMEC	APL	mH2A1	-2.00424064268312
HMEC	APL	mH2A2	-1.4065861654915
HMEC	APL	CTCF	0.942637972961178
HMEC	Inactive	H3K27ac	-0.71561010074528
HMEC	Inactive	H3K4me1	1.63803668675615
HMEC	Inactive	H3K4me3	-1.482004921017
HMEC	Inactive	H2Az	0.528602533198968
HMEC	Inactive	H3K27me3	-0.0882702815169005
HMEC	Inactive	mH2A1	-0.358486702005775
HMEC	Inactive	mH2A2	-1.31612159165042
HMEC	Inactive	CTCF	1.70945049439598
HMEC	ATAC-only	H3K27ac	-0.15565604149315
HMEC	ATAC-only	H3K4me1	2.2668390836563
HMEC	ATAC-only	H3K4me3	-0.354163921573881
HMEC	ATAC-only	H2Az	-0.573469384931023
HMEC	ATAC-only	H3K27me3	-0.772644125683871
HMEC	ATAC-only	mH2A1	-0.082484701325224
HMEC	ATAC-only	mH2A2	-0.338294284049953
HMEC	ATAC-only	CTCF	-0.0840444564756468
HMEC	ATAC-only	H3K27ac	-1.5010990007906
HMEC	ATAC-only	H3K4me1	1.59127504072685
HMEC	ATAC-only	H3K4me3	-0.743011831099493
HMEC	ATAC-only	H2Az	-0.462810694405577
HMEC	ATAC-only	H3K27me3	0.825835568432411
HMEC	ATAC-only	mH2A1	-1.19610562288147
HMEC	ATAC-only	mH2A2	-1.71989426842302
HMEC	ATAC-only	CTCF	-0.738646026571184
HMEC	Active	H3K27ac	0.457115183352738
HMEC	Active	H3K4me1	2.20063080833883
HMEC	Active	H3K4me3	-0.640795280643591
HMEC	Active	H2Az	-0.0312757114820497
HMEC	Active	H3K27me3	-0.221385662611778
HMEC	Active	mH2A1	0.0190716547802858
HMEC	Active	mH2A2	-0.825241645709222
HMEC	Active	CTCF	0.826880655230946
HMEC	Active	H3K27ac	0.935414508693931
HMEC	Active	H3K4me1	2.51858370185262
HMEC	Active	H3K4me3	-0.264982985747994
HMEC	Active	H2Az	1.197849186323
HMEC	Active	H3K27me3	0.115691768092776
HMEC	Active	mH2A1	-0.913916529560964
HMEC	Active	mH2A2	-0.7072466678354
HMEC	Active	CTCF	0.498703398473347
HMEC	ATAC-only	H3K27ac	0.00269964138088635
HMEC	ATAC-only	H3K4me1	0.585606986449432
HMEC	ATAC-only	H3K4me3	-0.52451488837393
HMEC	ATAC-only	H2Az	0.345463355419527
HMEC	ATAC-only	H3K27me3	-1.62890844093092
HMEC	ATAC-only	mH2A1	-0.976693436767866
HMEC	ATAC-only	mH2A2	-0.952253796468749
HMEC	ATAC-only	CTCF	0.176854270053533
HMEC	ATAC-only	H3K27ac	-0.452011192073438
HMEC	ATAC-only	H3K4me1	-0.838986834583107
HMEC	ATAC-only	H3K4me3	-1.01649966539477
HMEC	ATAC-only	H2Az	-1.21244329581901
HMEC	ATAC-only	H3K27me3	-0.322141655025261
HMEC	ATAC-only	mH2A1	-0.917737654983258
HMEC	ATAC-only	mH2A2	-1.19922482080788
HMEC	ATAC-only	CTCF	-1.04341559994661
HMEC	Active	H3K27ac	1.15540816714833
HMEC	Active	H3K4me1	2.77187804735157
HMEC	Active	H3K4me3	-0.474577415409025
HMEC	Active	H2Az	-0.240532721190913
HMEC	Active	H3K27me3	-1.62890844093092
HMEC	Active	mH2A1	-0.812498319781583
HMEC	Active	mH2A2	-1.66599007695616
HMEC	Active	CTCF	0.0548803383757654
HMEC	APL	H3K27ac	1.22536887645596
HMEC	APL	H3K4me1	-0.098594599444832
HMEC	APL	H3K4me3	1.99947397389369
HMEC	APL	H2Az	1.27798370449231
HMEC	APL	H3K27me3	0.808492244227045
HMEC	APL	mH2A1	-1.60853830329467
HMEC	APL	mH2A2	-0.9734869576817
HMEC	APL	CTCF	0.910346636668248
HMEC	APL	H3K27ac	-0.0382547605800029
HMEC	APL	H3K4me1	-0.626502834978701
HMEC	APL	H3K4me3	1.96387997951644
HMEC	APL	H2Az	1.33511681958689
HMEC	APL	H3K27me3	0.871695731635344
HMEC	APL	mH2A1	-0.83234286515769
HMEC	APL	mH2A2	-0.983484972481964
HMEC	APL	CTCF	-0.115022095591877
HMEC	APL	H3K27ac	0.923239898950074
HMEC	APL	H3K4me1	-1.13892645934341
HMEC	APL	H3K4me3	1.9454659005352
HMEC	APL	H2Az	2.08751222151286
HMEC	APL	H3K27me3	0.751330805763274
HMEC	APL	mH2A1	-0.823568805471669
HMEC	APL	mH2A2	-0.967026359862698
HMEC	APL	CTCF	0.883716451964468
HMEC	APL	H3K27ac	0.777530284466356
HMEC	APL	H3K4me1	-1.17143328394569
HMEC	APL	H3K4me3	1.08766647010677
HMEC	APL	H2Az	1.54862431959264
HMEC	APL	H3K27me3	-0.0832398153950182
HMEC	APL	mH2A1	-0.186313412872647
HMEC	APL	mH2A2	-0.450731266251052
HMEC	APL	CTCF	0.771032140177761
HMEC	APL	H3K27ac	-0.000329770022633022
HMEC	APL	H3K4me1	1.47060234322212
HMEC	APL	H3K4me3	1.87866032322164
HMEC	APL	H2Az	0.700012809404002
HMEC	APL	H3K27me3	0.187905901225785
HMEC	APL	mH2A1	-0.642016310322682
HMEC	APL	mH2A2	-1.85752678526586
HMEC	APL	CTCF	0.334618400942747
HMEC	Active	H3K27ac	-0.0943974847811794
HMEC	Active	H3K4me1	1.19042456585568
HMEC	Active	H3K4me3	1.51838505980346
HMEC	Active	H2Az	0.933228670070111
HMEC	Active	H3K27me3	0.532701643976788
HMEC	Active	mH2A1	0.411444527747644
HMEC	Active	mH2A2	-0.905243248109498
HMEC	Active	CTCF	0.303310835338885
HMEC	mBE	H3K27ac	-0.834666955182909
HMEC	mBE	H3K4me1	1.38101727307848
HMEC	mBE	H3K4me3	-1.3910271056739
HMEC	mBE	H2Az	-0.42830319833604
HMEC	mBE	H3K27me3	-0.280902616129881
HMEC	mBE	mH2A1	0.791384093520515
HMEC	mBE	mH2A2	0.996896960309179
HMEC	mBE	CTCF	-0.761767956115848
HMEC	Inactive	H3K27ac	-1.40169141401011
HMEC	Inactive	H3K4me1	-0.344298783668302
HMEC	Inactive	H3K4me3	-2.53284669788658
HMEC	Inactive	H2Az	-0.0795687374460238
HMEC	Inactive	H3K27me3	0.516786759170265
HMEC	Inactive	mH2A1	0.459933880933216
HMEC	Inactive	mH2A2	0.041871534953479
HMEC	Inactive	CTCF	1.12075789061852
HMEC	Inactive	H3K27ac	-1.67079340963309
HMEC	Inactive	H3K4me1	-0.881194557588037
HMEC	Inactive	H3K4me3	-1.58765060728843
HMEC	Inactive	H2Az	0.187121007172457
HMEC	Inactive	H3K27me3	2.69137017295781
HMEC	Inactive	mH2A1	-0.863400830212264
HMEC	Inactive	mH2A2	-0.347619691549666
HMEC	Inactive	CTCF	0.811373221129074
HMEC	APL	H3K27ac	1.83601573200324
HMEC	APL	H3K4me1	1.47625351717958
HMEC	APL	H3K4me3	1.67126986114101
HMEC	APL	H2Az	0.574095662340356
HMEC	APL	H3K27me3	0.807035439499123
HMEC	APL	mH2A1	-1.32010512467634
HMEC	APL	mH2A2	-1.88008503789802
HMEC	APL	CTCF	3.10378966623232
HMEC	ATAC-only	H3K27ac	0.130709339256352
HMEC	ATAC-only	H3K4me1	0.436011828621869
HMEC	ATAC-only	H3K4me3	-0.754231471175954
HMEC	ATAC-only	H2Az	-0.831613526410243
HMEC	ATAC-only	H3K27me3	0.0281851526990528
HMEC	ATAC-only	mH2A1	-0.284987608378501
HMEC	ATAC-only	mH2A2	-1.16117005478163
HMEC	ATAC-only	CTCF	-0.157967418126771
HMEC	mBE	H3K27ac	-1.10874275954615
HMEC	mBE	H3K4me1	-0.285374333748326
HMEC	mBE	H3K4me3	-0.796790725791563
HMEC	mBE	H2Az	-0.667231594543072
HMEC	mBE	H3K27me3	1.23411901639168
HMEC	mBE	mH2A1	0.815313313339017
HMEC	mBE	mH2A2	0.60339011946028
HMEC	mBE	CTCF	-0.0890794297467682
HMEC	Inactive	H3K27ac	-1.27306030067709
HMEC	Inactive	H3K4me1	0.826152491037197
HMEC	Inactive	H3K4me3	-0.463443133252587
HMEC	Inactive	H2Az	-0.37178430424728
HMEC	Inactive	H3K27me3	0.00163210992577107
HMEC	Inactive	mH2A1	0.0591268247365124
HMEC	Inactive	mH2A2	0.259764914200084
HMEC	Inactive	CTCF	0.917564840564889
HMEC	ATAC-only	H3K27ac	0.279828071865843
HMEC	ATAC-only	H3K4me1	0.396087957513011
HMEC	ATAC-only	H3K4me3	-0.634674936043133
HMEC	ATAC-only	H2Az	-1.16496578700355
HMEC	ATAC-only	H3K27me3	-0.517279073624567
HMEC	ATAC-only	mH2A1	-0.0923996627821622
HMEC	ATAC-only	mH2A2	-0.911842758110128
HMEC	ATAC-only	CTCF	-0.144544236959355
HMEC	APL	H3K27ac	0.67976963045515
HMEC	APL	H3K4me1	-0.444747825504702
HMEC	APL	H3K4me3	2.2237162781777
HMEC	APL	H2Az	2.47899775677253
HMEC	APL	H3K27me3	0.0873624664087653
HMEC	APL	mH2A1	-1.05520470389886
HMEC	APL	mH2A2	-0.652477156788832
HMEC	APL	CTCF	3.43977474855015
HMEC	APL	H3K27ac	1.28033391157854
HMEC	APL	H3K4me1	1.2867966102748
HMEC	APL	H3K4me3	1.65047522961274
HMEC	APL	H2Az	2.21408410347002
HMEC	APL	H3K27me3	0.718886747063773
HMEC	APL	mH2A1	-1.45151516745067
HMEC	APL	mH2A2	-0.858367056325582
HMEC	APL	CTCF	0.0247665413275719
HMEC	APL	H3K27ac	1.10089475460078
HMEC	APL	H3K4me1	0.119624280875871
HMEC	APL	H3K4me3	1.7329965760167
HMEC	APL	H2Az	1.6585568116964
HMEC	APL	H3K27me3	0.452882183884318
HMEC	APL	mH2A1	-1.60201485181538
HMEC	APL	mH2A2	-0.33799662869859
HMEC	APL	CTCF	0.311389666459106
HMEC	ATAC-only	H3K27ac	-0.497799274525262
HMEC	ATAC-only	H3K4me1	-0.268447895118449
HMEC	ATAC-only	H3K4me3	-0.193656894096584
HMEC	ATAC-only	H2Az	-0.79847051403148
HMEC	ATAC-only	H3K27me3	0.423171237303558
HMEC	ATAC-only	mH2A1	-0.918979121306047
HMEC	ATAC-only	mH2A2	-0.0964403218838247
HMEC	ATAC-only	CTCF	-0.322830591148805
HMEC	ATAC-only	H3K27ac	-1.02661844018372
HMEC	ATAC-only	H3K4me1	-1.01192375747424
HMEC	ATAC-only	H3K4me3	-0.822052055213103
HMEC	ATAC-only	H2Az	-1.08839280547099
HMEC	ATAC-only	H3K27me3	0.127871443583148
HMEC	ATAC-only	mH2A1	-0.724763632321719
HMEC	ATAC-only	mH2A2	-0.840518599776563
HMEC	ATAC-only	CTCF	-0.958078852785341
HMEC	ATAC-only	H3K27ac	-0.316779481154199
HMEC	ATAC-only	H3K4me1	2.14092128558316
HMEC	ATAC-only	H3K4me3	-1.19672514621464
HMEC	ATAC-only	H2Az	-1.01041337901
HMEC	ATAC-only	H3K27me3	0.013177881654892
HMEC	ATAC-only	mH2A1	-0.609996453869217
HMEC	ATAC-only	mH2A2	-1.41137646243681
HMEC	ATAC-only	CTCF	0.992945582541412
HMEC	ATAC-only	H3K27ac	-1.20256292582938
HMEC	ATAC-only	H3K4me1	-1.16564297713885
HMEC	ATAC-only	H3K4me3	-1.32534545429728
HMEC	ATAC-only	H2Az	-1.47484379353551
HMEC	ATAC-only	H3K27me3	-0.076293098296314
HMEC	ATAC-only	mH2A1	0.0407328176920694
HMEC	ATAC-only	mH2A2	-1.12807895279571
HMEC	ATAC-only	CTCF	-0.313384531626116
HMEC	APL	H3K27ac	1.69618975085319
HMEC	APL	H3K4me1	0.258458721672774
HMEC	APL	H3K4me3	2.47239583449456
HMEC	APL	H2Az	-0.430547101465544
HMEC	APL	H3K27me3	0.967713509389106
HMEC	APL	mH2A1	-1.07528071144535
HMEC	APL	mH2A2	-1.65284476076485
HMEC	APL	CTCF	1.45640355482221
HMEC	APL	H3K27ac	2.0191062653337
HMEC	APL	H3K4me1	-0.159089353325726
HMEC	APL	H3K4me3	2.16881510991222
HMEC	APL	H2Az	2.14488644289717
HMEC	APL	H3K27me3	0.718191487362072
HMEC	APL	mH2A1	-0.934394283232713
HMEC	APL	mH2A2	-1.24549229647583
HMEC	APL	CTCF	0.941811624273781
HMEC	Active	H3K27ac	1.84461648993265
HMEC	Active	H3K4me1	1.38755393785869
HMEC	Active	H3K4me3	1.3155668954356
HMEC	Active	H2Az	2.33610343441273
HMEC	Active	H3K27me3	-1.18132448877053
HMEC	Active	mH2A1	-0.399146586706805
HMEC	Active	mH2A2	-0.490438558887625
HMEC	Active	CTCF	0.144253210907537
HMEC	Active	H3K27ac	0.668715600910633
HMEC	Active	H3K4me1	0.0832614081560227
HMEC	Active	H3K4me3	-0.235035394105095
HMEC	Active	H2Az	1.03589422929749
HMEC	Active	H3K27me3	-1.62890844093092
HMEC	Active	mH2A1	0.265353325531873
HMEC	Active	mH2A2	0.227559949828097
HMEC	Active	CTCF	-0.00874114288562216
HMEC	Active	H3K27ac	1.07501478813717
HMEC	Active	H3K4me1	0.406592776881259
HMEC	Active	H3K4me3	0.606475972452109
HMEC	Active	H2Az	0.594623985297203
HMEC	Active	H3K27me3	0.703068894538624
HMEC	Active	mH2A1	-0.513428384178518
HMEC	Active	mH2A2	-0.227104663602791
HMEC	Active	CTCF	0.999134322656244
HMEC	APL	H3K27ac	0.861365310316919
HMEC	APL	H3K4me1	-0.819326293299708
HMEC	APL	H3K4me3	1.31567451852791
HMEC	APL	H2Az	1.03114723933745
HMEC	APL	H3K27me3	0.427365491031704
HMEC	APL	mH2A1	-1.25962114949215
HMEC	APL	mH2A2	-0.77652335639779
HMEC	APL	CTCF	-0.457576645217047
HMEC	APL	H3K27ac	0.213240647106619
HMEC	APL	H3K4me1	-0.831068426376901
HMEC	APL	H3K4me3	1.66533553073229
HMEC	APL	H2Az	1.59827923430206
HMEC	APL	H3K27me3	0.298759164461122
HMEC	APL	mH2A1	-1.01700776439423
HMEC	APL	mH2A2	-1.16935337131015
HMEC	APL	CTCF	1.26489637993307
HMEC	mBE	H3K27ac	0.345012580712092
HMEC	mBE	H3K4me1	-0.154505554991605
HMEC	mBE	H3K4me3	-0.482202270730138
HMEC	mBE	H2Az	0.505069451088663
HMEC	mBE	H3K27me3	-0.42103281648223
HMEC	mBE	mH2A1	0.201799452477653
HMEC	mBE	mH2A2	0.406559841483099
HMEC	mBE	CTCF	-1.24950570232944
HMEC	Active	H3K27ac	0.22203393957544
HMEC	Active	H3K4me1	0.88118423798564
HMEC	Active	H3K4me3	0.115256235457899
HMEC	Active	H2Az	1.54891908119693
HMEC	Active	H3K27me3	-0.351310974174855
HMEC	Active	mH2A1	0.246090042364481
HMEC	Active	mH2A2	0.0328102976868587
HMEC	Active	CTCF	-0.232710590972523
HMEC	mBE	H3K27ac	-1.13994685740921
HMEC	mBE	H3K4me1	-0.666137216125689
HMEC	mBE	H3K4me3	-0.880397076580223
HMEC	mBE	H2Az	0.304555371646102
HMEC	mBE	H3K27me3	-0.306630851493663
HMEC	mBE	mH2A1	0.847210240557953
HMEC	mBE	mH2A2	0.349256371512833
HMEC	mBE	CTCF	-0.222775482017381
HMEC	ATAC-only	H3K27ac	0.232402944173242
HMEC	ATAC-only	H3K4me1	-0.310409026305689
HMEC	ATAC-only	H3K4me3	-0.135398697061859
HMEC	ATAC-only	H2Az	-0.7263027843638
HMEC	ATAC-only	H3K27me3	0.373362248318254
HMEC	ATAC-only	mH2A1	-1.48560705251822
HMEC	ATAC-only	mH2A2	-0.943855942359184
HMEC	ATAC-only	CTCF	-1.00678929858723
HMEC	ATAC-only	H3K27ac	-1.26450873844722
HMEC	ATAC-only	H3K4me1	-0.825795565219036
HMEC	ATAC-only	H3K4me3	-0.720823654354832
HMEC	ATAC-only	H2Az	-0.903266575230479
HMEC	ATAC-only	H3K27me3	1.39785726827427
HMEC	ATAC-only	mH2A1	-0.323894364974092
HMEC	ATAC-only	mH2A2	-0.362768616666852
HMEC	ATAC-only	CTCF	-0.307993096987239
HMEC	ATAC-only	H3K27ac	-0.494909084301309
HMEC	ATAC-only	H3K4me1	1.86135696417239
HMEC	ATAC-only	H3K4me3	0.0669485910737448
HMEC	ATAC-only	H2Az	0.518304216872091
HMEC	ATAC-only	H3K27me3	-0.374091032418481
HMEC	ATAC-only	mH2A1	-0.810451583366913
HMEC	ATAC-only	mH2A2	-0.605273646492472
HMEC	ATAC-only	CTCF	0.318146050115532
HMEC	mBE	H3K27ac	-1.259761238922
HMEC	mBE	H3K4me1	-1.31872346612158
HMEC	mBE	H3K4me3	-0.665148470296669
HMEC	mBE	H2Az	-0.392232736312351
HMEC	mBE	H3K27me3	0.312289330463691
HMEC	mBE	mH2A1	0.363558141420683
HMEC	mBE	mH2A2	-0.0755868157366328
HMEC	mBE	CTCF	-0.29867379367343
HMEC	Active	H3K27ac	0.922302343922139
HMEC	Active	H3K4me1	0.661934513932686
HMEC	Active	H3K4me3	-0.164375479527377
HMEC	Active	H2Az	0.0482865883311326
HMEC	Active	H3K27me3	-1.62890844093092
HMEC	Active	mH2A1	-0.471364905857078
HMEC	Active	mH2A2	-0.216987097798562
HMEC	Active	CTCF	-0.191593793010893
HMEC	Active	H3K27ac	1.20991402285312
HMEC	Active	H3K4me1	-0.134147722524418
HMEC	Active	H3K4me3	0.669982878310549
HMEC	Active	H2Az	1.00140814738067
HMEC	Active	H3K27me3	-1.62890844093092
HMEC	Active	mH2A1	-0.520444130616274
HMEC	Active	mH2A2	-0.202691790419542
HMEC	Active	CTCF	2.15028577031623
HMEC	Active	H3K27ac	1.61788288351622
HMEC	Active	H3K4me1	1.27515313638641
HMEC	Active	H3K4me3	0.475554354764073
HMEC	Active	H2Az	0.891885313344367
HMEC	Active	H3K27me3	-0.602460775136355
HMEC	Active	mH2A1	-0.421490896842712
HMEC	Active	mH2A2	0.275120114409891
HMEC	Active	CTCF	-0.255094921278084
HMEC	mBE	H3K27ac	-0.652816530121775
HMEC	mBE	H3K4me1	-1.20544146138492
HMEC	mBE	H3K4me3	-0.669107852707886
HMEC	mBE	H2Az	-0.105187144823957
HMEC	mBE	H3K27me3	0.0532184965635936
HMEC	mBE	mH2A1	0.968093977395163
HMEC	mBE	mH2A2	0.551288720871374
HMEC	mBE	CTCF	-0.375871277155772
HMEC	mBE	H3K27ac	-0.798207964782461
HMEC	mBE	H3K4me1	0.414628775336523
HMEC	mBE	H3K4me3	-0.237741059139816
HMEC	mBE	H2Az	0.042414234536971
HMEC	mBE	H3K27me3	0.45334382634177
HMEC	mBE	mH2A1	0.934317585626364
HMEC	mBE	mH2A2	0.99688124931062
HMEC	mBE	CTCF	-0.81782731920701
HMEC	Active	H3K27ac	-0.1181160195097
HMEC	Active	H3K4me1	0.440134308396697
HMEC	Active	H3K4me3	0.108662056391659
HMEC	Active	H2Az	0.669442094185523
HMEC	Active	H3K27me3	0.374906941289943
HMEC	Active	mH2A1	0.40278669039718
HMEC	Active	mH2A2	0.0556516949383701
HMEC	Active	CTCF	-0.180400602721312
HMEC	ATAC-only	H3K27ac	-0.0679853725982497
HMEC	ATAC-only	H3K4me1	0.305144938796414
HMEC	ATAC-only	H3K4me3	-0.170350504584774
HMEC	ATAC-only	H2Az	0.303560414264991
HMEC	ATAC-only	H3K27me3	0.12222008142476
HMEC	ATAC-only	mH2A1	0.0522970107439445
HMEC	ATAC-only	mH2A2	-0.529622497863596
HMEC	ATAC-only	CTCF	-0.321759120017287
HMEC	mBE	H3K27ac	1.20590657788701
HMEC	mBE	H3K4me1	-0.457648914032543
HMEC	mBE	H3K4me3	-1.01906420008618
HMEC	mBE	H2Az	-0.284429569531913
HMEC	mBE	H3K27me3	0.219700822499599
HMEC	mBE	mH2A1	1.64611498666659
HMEC	mBE	mH2A2	2.03909224258115
HMEC	mBE	CTCF	-0.320195179196164
HMEC	mBE	H3K27ac	-0.938563743170031
HMEC	mBE	H3K4me1	0.592554596342143
HMEC	mBE	H3K4me3	-0.687030665206326
HMEC	mBE	H2Az	-0.449274555336767
HMEC	mBE	H3K27me3	0.914418110128291
HMEC	mBE	mH2A1	0.634123938449954
HMEC	mBE	mH2A2	0.937728723472991
HMEC	mBE	CTCF	0.26843982641236
HMEC	mBE	H3K27ac	-0.998340661326202
HMEC	mBE	H3K4me1	0.521727145827056
HMEC	mBE	H3K4me3	-0.569073341759125
HMEC	mBE	H2Az	-0.53771168748695
HMEC	mBE	H3K27me3	1.12161704064846
HMEC	mBE	mH2A1	0.642955351573191
HMEC	mBE	mH2A2	0.71109627858884
HMEC	mBE	CTCF	-0.234694340178042
HMEC	mBE	H3K27ac	-0.323790202837445
HMEC	mBE	H3K4me1	1.49828431422667
HMEC	mBE	H3K4me3	-0.714096493269988
HMEC	mBE	H2Az	0.390047348070941
HMEC	mBE	H3K27me3	0.31440466294589
HMEC	mBE	mH2A1	1.16622942091813
HMEC	mBE	mH2A2	1.09810603413447
HMEC	mBE	CTCF	-0.34884247501177
HMEC	Active	H3K27ac	0.614143801992558
HMEC	Active	H3K4me1	2.39388554475267
HMEC	Active	H3K4me3	-0.701659572556499
HMEC	Active	H2Az	1.41592596260774
HMEC	Active	H3K27me3	-0.0451600945926661
HMEC	Active	mH2A1	0.853527601559981
HMEC	Active	mH2A2	-0.157481827912898
HMEC	Active	CTCF	0.357516902310184
HMEC	mBE	H3K27ac	-0.688311377482932
HMEC	mBE	H3K4me1	1.24379028404619
HMEC	mBE	H3K4me3	-1.16604445603695
HMEC	mBE	H2Az	0.506148310998457
HMEC	mBE	H3K27me3	-0.249592024461953
HMEC	mBE	mH2A1	0.841795972418434
HMEC	mBE	mH2A2	0.522963533363317
HMEC	mBE	CTCF	-0.244369556962632
HMEC	mBE	H3K27ac	-0.695642048504941
HMEC	mBE	H3K4me1	0.734371806350345
HMEC	mBE	H3K4me3	-1.09375084631065
HMEC	mBE	H2Az	0.418729247571884
HMEC	mBE	H3K27me3	0.307154503903003
HMEC	mBE	mH2A1	0.871593132503774
HMEC	mBE	mH2A2	0.822536580651554
HMEC	mBE	CTCF	-0.502926078655655
HMEC	mBE	H3K27ac	-1.04946509064749
HMEC	mBE	H3K4me1	-2.45008993057919
HMEC	mBE	H3K4me3	-1.11888910575592
HMEC	mBE	H2Az	-1.00706360755266
HMEC	mBE	H3K27me3	0.406095597295245
HMEC	mBE	mH2A1	1.38905776792021
HMEC	mBE	mH2A2	1.10522699322332
HMEC	mBE	CTCF	2.21183952933384
HMEC	mBE	H3K27ac	-0.742655671043626
HMEC	mBE	H3K4me1	0.202707196098896
HMEC	mBE	H3K4me3	-0.637233100272964
HMEC	mBE	H2Az	-0.778849968886103
HMEC	mBE	H3K27me3	0.0747393750764909
HMEC	mBE	mH2A1	0.989478975761105
HMEC	mBE	mH2A2	1.37122344975516
HMEC	mBE	CTCF	-0.169385386602487
HMEC	Inactive	H3K27ac	-1.45573376505815
HMEC	Inactive	H3K4me1	-0.639993885336652
HMEC	Inactive	H3K4me3	-0.893331724320816
HMEC	Inactive	H2Az	0.173433419445413
HMEC	Inactive	H3K27me3	0.995569995564218
HMEC	Inactive	mH2A1	0.422370259335387
HMEC	Inactive	mH2A2	0.374502276004716
HMEC	Inactive	CTCF	2.59907383167431
HMEC	Inactive	H3K27ac	-1.27351293135551
HMEC	Inactive	H3K4me1	-0.406500901563027
HMEC	Inactive	H3K4me3	1.14320863060345
HMEC	Inactive	H2Az	1.7642801039141
HMEC	Inactive	H3K27me3	1.93035364976739
HMEC	Inactive	mH2A1	-0.22797839333079
HMEC	Inactive	mH2A2	-0.0624739127963562
HMEC	Inactive	CTCF	0.320572612280926
HMEC	Inactive	H3K27ac	-1.67079340963309
HMEC	Inactive	H3K4me1	0.462251916011508
HMEC	Inactive	H3K4me3	0.126718016330645
HMEC	Inactive	H2Az	0.730292926582865
HMEC	Inactive	H3K27me3	2.67345061929389
HMEC	Inactive	mH2A1	-1.83313396695385
HMEC	Inactive	mH2A2	-2.54289916394554
HMEC	Inactive	CTCF	-0.598050041819343
HMEC	Active	H3K27ac	0.691167335318802
HMEC	Active	H3K4me1	0.670417862823365
HMEC	Active	H3K4me3	1.28219079215944
HMEC	Active	H2Az	0.582507409747341
HMEC	Active	H3K27me3	-0.0842392699471196
HMEC	Active	mH2A1	-0.44289329252366
HMEC	Active	mH2A2	-0.508428818282591
[truncated: 998,000+ more rows]
