# Supplementary material for: MacroH2A histone variants modulate enhancer activity to repress oncogenic programs and cellular reprogramming
Source: Commun Biol. 2023 Feb 23;6:215. doi: 10.1038/s42003-023-04571-1 (PMC9950461; doi:10.1038/s42003-023-04571-1)
Supplement: Supplementary file 10 — Supplementary_Data_8 [file 42003_2023_4571_MOESM10_ESM.zip]

Archive with 2 entries (2 files):
- Supplementary_Data_8/Conserv.clust.tab.gz
- Supplementary_Data_8/DNAM.clust.tab.gz
