# Supplementary material for: MacroH2A histone variants modulate enhancer activity to repress oncogenic programs and cellular reprogramming
Source: Commun Biol. 2023 Feb 23;6:215. doi: 10.1038/s42003-023-04571-1 (PMC9950461; doi:10.1038/s42003-023-04571-1)
Supplement: Supplementary file 11 — Supplementary_Data_9 [file 42003_2023_4571_MOESM11_ESM.txt]

TF	mark	avg_signal
actTSS	H3K27me3	0.364003
actTSS	mH2A1	0.388705
actTSS	mH2A2	0.283715
actTSS	H3K27me3	0.24086
actTSS	mH2A1	0.441276
actTSS	mH2A2	0.107954
actTSS	H3K27me3	0.361235
actTSS	mH2A1	0.578752
actTSS	mH2A2	0.285494
actTSS	H3K27me3	0.357023
actTSS	mH2A1	0.28518
actTSS	mH2A2	0.038699
actTSS	H3K27me3	0.320062
actTSS	mH2A1	0.481622
actTSS	mH2A2	0.811903
actTSS	H3K27me3	0.691805
actTSS	mH2A1	0.369833
actTSS	mH2A2	0.294381
actTSS	H3K27me3	3.586104
actTSS	mH2A1	0.49801
actTSS	mH2A2	0.411796
actTSS	H3K27me3	0.426444
actTSS	mH2A1	0.28765
actTSS	mH2A2	0.218809
actTSS	H3K27me3	0.500887
actTSS	mH2A1	0.229602
actTSS	mH2A2	0.050472
actTSS	H3K27me3	0.061685
actTSS	mH2A1	0.401935
actTSS	mH2A2	0.222085
actTSS	H3K27me3	2.083494
actTSS	mH2A1	0.385429
actTSS	mH2A2	0.382398
actTSS	H3K27me3	0.088599
actTSS	mH2A1	0
actTSS	mH2A2	0.117706
actTSS	H3K27me3	0.157978
actTSS	mH2A1	0.240028
actTSS	mH2A2	0
actTSS	H3K27me3	0.143202
actTSS	mH2A1	0.238312
actTSS	mH2A2	0.185847
actTSS	H3K27me3	0.106663
actTSS	mH2A1	0.046234
actTSS	mH2A2	0.112259
actTSS	H3K27me3	0.215467
actTSS	mH2A1	0.14742
actTSS	mH2A2	0.150965
actTSS	H3K27me3	2.548914
actTSS	mH2A1	0.089749
actTSS	mH2A2	0.142102
actTSS	H3K27me3	0.72297
actTSS	mH2A1	0.265319
actTSS	mH2A2	0.450498
actTSS	H3K27me3	0.747921
actTSS	mH2A1	0.260015
actTSS	mH2A2	0.473967
actTSS	H3K27me3	0.147933
actTSS	mH2A1	0.104849
actTSS	mH2A2	0.121611
actTSS	H3K27me3	0.115648
actTSS	mH2A1	0.35744
actTSS	mH2A2	0.10093
actTSS	H3K27me3	1.032375
actTSS	mH2A1	0.269816
actTSS	mH2A2	0.195472
actTSS	H3K27me3	0.39591
actTSS	mH2A1	0.328471
actTSS	mH2A2	0.196235
actTSS	H3K27me3	0.440407
actTSS	mH2A1	0.390657
actTSS	mH2A2	0.088547
actTSS	H3K27me3	0.501281
actTSS	mH2A1	0.460066
actTSS	mH2A2	0.28132
actTSS	H3K27me3	0.368335
actTSS	mH2A1	0.250294
actTSS	mH2A2	0.267915
actTSS	H3K27me3	0.449551
actTSS	mH2A1	0.233246
actTSS	mH2A2	0.168274
actTSS	H3K27me3	0.393466
actTSS	mH2A1	0.456603
actTSS	mH2A2	0.469429
actTSS	H3K27me3	0.338861
actTSS	mH2A1	0.12992
actTSS	mH2A2	0
actTSS	H3K27me3	0.197575
actTSS	mH2A1	0.81333
actTSS	mH2A2	1.146288
actTSS	H3K27me3	0.554534
actTSS	mH2A1	0.249082
actTSS	mH2A2	0.258648
actTSS	H3K27me3	0.104294
actTSS	mH2A1	0.33073
actTSS	mH2A2	0.219235
actTSS	H3K27me3	0.268693
actTSS	mH2A1	0.613812
actTSS	mH2A2	0.38327
actTSS	H3K27me3	0.161599
actTSS	mH2A1	0.195453
actTSS	mH2A2	0.058888
actTSS	H3K27me3	0.096484
actTSS	mH2A1	0.074691
actTSS	mH2A2	0
actTSS	H3K27me3	0.068969
actTSS	mH2A1	0.037134
actTSS	mH2A2	0
actTSS	H3K27me3	0.543436
actTSS	mH2A1	0.177281
actTSS	mH2A2	0.262694
actTSS	H3K27me3	0.220538
actTSS	mH2A1	0.350844
actTSS	mH2A2	0.294954
actTSS	H3K27me3	0.166034
actTSS	mH2A1	0.372183
actTSS	mH2A2	0.462329
actTSS	H3K27me3	0.073039
actTSS	mH2A1	0.177354
actTSS	mH2A2	0.141733
actTSS	H3K27me3	1.071445
actTSS	mH2A1	0.250913
actTSS	mH2A2	0.058803
actTSS	H3K27me3	0.312789
actTSS	mH2A1	0.543328
actTSS	mH2A2	0.460068
actTSS	H3K27me3	1.250481
actTSS	mH2A1	0.106064
actTSS	mH2A2	0.288977
actTSS	H3K27me3	1.401391
actTSS	mH2A1	0.188193
actTSS	mH2A2	0.127472
actTSS	H3K27me3	0.067718
actTSS	mH2A1	0.505955
actTSS	mH2A2	0.245986
actTSS	H3K27me3	0.161601
actTSS	mH2A1	0.09474
actTSS	mH2A2	0.294386
actTSS	H3K27me3	0.205358
actTSS	mH2A1	0.172577
actTSS	mH2A2	0.117725
actTSS	H3K27me3	0.205099
actTSS	mH2A1	0.184512
actTSS	mH2A2	0.14692
actTSS	H3K27me3	0.062376
actTSS	mH2A1	0.183328
actTSS	mH2A2	0.151539
actTSS	H3K27me3	0.162891
actTSS	mH2A1	0.18848
actTSS	mH2A2	0.319554
actTSS	H3K27me3	0.534893
actTSS	mH2A1	0.342502
actTSS	mH2A2	0.529417
actTSS	H3K27me3	0.327748
actTSS	mH2A1	0.306715
actTSS	mH2A2	0.559163
actTSS	H3K27me3	0.077334
actTSS	mH2A1	0.155372
actTSS	mH2A2	0
actTSS	H3K27me3	0.178445
actTSS	mH2A1	0.572889
actTSS	mH2A2	0.497917
actTSS	H3K27me3	0.309706
actTSS	mH2A1	0.21101
actTSS	mH2A2	0.173158
actTSS	H3K27me3	0.188379
actTSS	mH2A1	0.525548
actTSS	mH2A2	0.336768
actTSS	H3K27me3	0.484644
actTSS	mH2A1	0.083165
actTSS	mH2A2	0.197987
actTSS	H3K27me3	0.274953
actTSS	mH2A1	0.288312
actTSS	mH2A2	0.176611
actTSS	H3K27me3	0.342513
actTSS	mH2A1	0.193741
actTSS	mH2A2	0.294378
actTSS	H3K27me3	0.052593
actTSS	mH2A1	0.30075
actTSS	mH2A2	0.298871
actTSS	H3K27me3	0.269333
actTSS	mH2A1	0.290637
actTSS	mH2A2	0.058888
actTSS	H3K27me3	0.269333
actTSS	mH2A1	0.290637
actTSS	mH2A2	0.058888
actTSS	H3K27me3	0.168578
actTSS	mH2A1	0.197752
actTSS	mH2A2	0.10462
actTSS	H3K27me3	0.125484
actTSS	mH2A1	0.197752
actTSS	mH2A2	0.10462
actTSS	H3K27me3	0.147058
actTSS	mH2A1	0.222552
actTSS	mH2A2	0.5244
actTSS	H3K27me3	0.322125
actTSS	mH2A1	0.051031
actTSS	mH2A2	0
actTSS	H3K27me3	0.039227
actTSS	mH2A1	0.279464
actTSS	mH2A2	0.172718
actTSS	H3K27me3	0.532304
actTSS	mH2A1	0.392429
actTSS	mH2A2	0.263087
actTSS	H3K27me3	0.693263
actTSS	mH2A1	1.265224
actTSS	mH2A2	0.933201
actTSS	H3K27me3	0.273623
actTSS	mH2A1	0.123827
actTSS	mH2A2	0.303825
actTSS	H3K27me3	0.281675
actTSS	mH2A1	0.165137
actTSS	mH2A2	0.294371
actTSS	H3K27me3	0.287456
actTSS	mH2A1	0.247725
actTSS	mH2A2	0.058888
actTSS	H3K27me3	0.23245
actTSS	mH2A1	0.146026
actTSS	mH2A2	0.322399
actTSS	H3K27me3	0
actTSS	mH2A1	0.160182
actTSS	mH2A2	0.089799
actTSS	H3K27me3	0.148213
actTSS	mH2A1	0.284137
actTSS	mH2A2	0.342465
actTSS	H3K27me3	0.306314
actTSS	mH2A1	0.221518
actTSS	mH2A2	0
actTSS	H3K27me3	0.625175
actTSS	mH2A1	0.308964
actTSS	mH2A2	0.041489
actTSS	H3K27me3	0.569833
actTSS	mH2A1	0.105916
actTSS	mH2A2	0.041489
actTSS	H3K27me3	0.205792
actTSS	mH2A1	0.415695
actTSS	mH2A2	0.22509
actTSS	H3K27me3	0.265293
actTSS	mH2A1	0.164731
actTSS	mH2A2	0.150649
actTSS	H3K27me3	0.208611
actTSS	mH2A1	0.265329
actTSS	mH2A2	0.51492
actTSS	H3K27me3	0.200775
actTSS	mH2A1	0.215218
actTSS	mH2A2	0.471452
actTSS	H3K27me3	0.421148
actTSS	mH2A1	0.519815
actTSS	mH2A2	0.109861
actTSS	H3K27me3	0.316287
actTSS	mH2A1	0.471199
actTSS	mH2A2	0.045392
actTSS	H3K27me3	0.084824
actTSS	mH2A1	0.231056
actTSS	mH2A2	0.124301
actTSS	H3K27me3	0.125025
actTSS	mH2A1	0.409037
actTSS	mH2A2	0.158327
actTSS	H3K27me3	0.215468
actTSS	mH2A1	0.44594
actTSS	mH2A2	0.284416
actTSS	H3K27me3	0.107734
actTSS	mH2A1	0.109528
actTSS	mH2A2	0.107868
actTSS	H3K27me3	0.016812
actTSS	mH2A1	0.395944
actTSS	mH2A2	0.041995
actTSS	H3K27me3	0.298633
actTSS	mH2A1	0.35114
actTSS	mH2A2	0.269341
actTSS	H3K27me3	0.113528
actTSS	mH2A1	0.393388
actTSS	mH2A2	0.305755
actTSS	H3K27me3	0.183041
actTSS	mH2A1	0.435505
actTSS	mH2A2	0.199959
actTSS	H3K27me3	0.498816
actTSS	mH2A1	0.295187
actTSS	mH2A2	0.118935
actTSS	H3K27me3	0.983367
actTSS	mH2A1	0.342367
actTSS	mH2A2	0.628016
actTSS	H3K27me3	0.452098
actTSS	mH2A1	0.160661
actTSS	mH2A2	0.389473
actTSS	H3K27me3	0.410647
actTSS	mH2A1	0.165723
actTSS	mH2A2	0.217408
actTSS	H3K27me3	0.297417
actTSS	mH2A1	0.252686
actTSS	mH2A2	0
actTSS	H3K27me3	0.197361
actTSS	mH2A1	0.491522
actTSS	mH2A2	0.467093
actTSS	H3K27me3	0.175801
actTSS	mH2A1	0.273085
actTSS	mH2A2	0.306631
actTSS	H3K27me3	0.344287
actTSS	mH2A1	0.20749
actTSS	mH2A2	0.636985
actTSS	H3K27me3	0.357753
actTSS	mH2A1	0.20749
actTSS	mH2A2	0.616357
actTSS	H3K27me3	0.447182
actTSS	mH2A1	0.268713
actTSS	mH2A2	0.344557
actTSS	H3K27me3	0.432005
actTSS	mH2A1	1.050383
actTSS	mH2A2	0.469156
actTSS	H3K27me3	0.512935
actTSS	mH2A1	0.463239
actTSS	mH2A2	0.274051
actTSS	H3K27me3	0.532821
actTSS	mH2A1	0.426678
actTSS	mH2A2	0.274051
actTSS	H3K27me3	0.500469
actTSS	mH2A1	0.503022
actTSS	mH2A2	0.060887
actTSS	H3K27me3	0.360532
actTSS	mH2A1	0.167023
actTSS	mH2A2	0
actTSS	H3K27me3	0.085769
actTSS	mH2A1	0.185911
actTSS	mH2A2	0
actTSS	H3K27me3	0.516071
actTSS	mH2A1	0.646593
actTSS	mH2A2	0.442069
actTSS	H3K27me3	0.260065
actTSS	mH2A1	0.146501
actTSS	mH2A2	0.174822
actTSS	H3K27me3	0.31992
actTSS	mH2A1	0.208389
actTSS	mH2A2	0.286145
actTSS	H3K27me3	0.045074
actTSS	mH2A1	0.187568
actTSS	mH2A2	0
actTSS	H3K27me3	0.092717
actTSS	mH2A1	0.356495
actTSS	mH2A2	0.333948
actTSS	H3K27me3	0.114286
actTSS	mH2A1	0.601781
actTSS	mH2A2	0.104876
actTSS	H3K27me3	0.107733
actTSS	mH2A1	0.250079
actTSS	mH2A2	0.058888
actTSS	H3K27me3	0.994273
actTSS	mH2A1	0.922272
actTSS	mH2A2	0.88169
actTSS	H3K27me3	0.32545
actTSS	mH2A1	0.403809
actTSS	mH2A2	0.364178
actTSS	H3K27me3	0.246356
actTSS	mH2A1	0.195838
actTSS	mH2A2	0.33966
actTSS	H3K27me3	0.137499
actTSS	mH2A1	0.480976
actTSS	mH2A2	0.164112
actTSS	H3K27me3	0.305371
actTSS	mH2A1	0.485384
actTSS	mH2A2	0.550357
actTSS	H3K27me3	0.270787
actTSS	mH2A1	0.517857
actTSS	mH2A2	0.526703
actTSS	H3K27me3	0.227333
actTSS	mH2A1	0.523398
actTSS	mH2A2	0.426628
actTSS	H3K27me3	0.636399
actTSS	mH2A1	0.041689
actTSS	mH2A2	0.117776
actTSS	H3K27me3	4.929939
actTSS	mH2A1	1.704292
actTSS	mH2A2	1.589653
actTSS	H3K27me3	0.162518
actTSS	mH2A1	0.433965
actTSS	mH2A2	0
actTSS	H3K27me3	0.238022
actTSS	mH2A1	0.203603
actTSS	mH2A2	0
actTSS	H3K27me3	0.393555
actTSS	mH2A1	0.259416
actTSS	mH2A2	0.042754
actTSS	H3K27me3	0.369876
actTSS	mH2A1	0.206298
actTSS	mH2A2	0.042754
actTSS	H3K27me3	0.495911
actTSS	mH2A1	0.383838
actTSS	mH2A2	0.551224
actTSS	H3K27me3	0.133018
actTSS	mH2A1	0.237648
actTSS	mH2A2	0.124592
actTSS	H3K27me3	0.57684
actTSS	mH2A1	0.702313
actTSS	mH2A2	0.953883
actTSS	H3K27me3	0.328586
actTSS	mH2A1	0.205385
actTSS	mH2A2	0.221374
actTSS	H3K27me3	0.276829
actTSS	mH2A1	0.442364
actTSS	mH2A2	0.229493
actTSS	H3K27me3	0.317169
actTSS	mH2A1	0.289443
actTSS	mH2A2	0.224708
actTSS	H3K27me3	0.107734
actTSS	mH2A1	0.127474
actTSS	mH2A2	0.489536
actTSS	H3K27me3	0.056176
actTSS	mH2A1	0.063493
actTSS	mH2A2	0.221976
actTSS	H3K27me3	0.113586
actTSS	mH2A1	0.254683
actTSS	mH2A2	0.078874
actTSS	H3K27me3	0.160476
actTSS	mH2A1	0.412299
actTSS	mH2A2	0.251731
actTSS	H3K27me3	0.237506
actTSS	mH2A1	0.673769
actTSS	mH2A2	0.334026
actTSS	H3K27me3	0.136652
actTSS	mH2A1	0.526682
actTSS	mH2A2	0.516067
actTSS	H3K27me3	0.21297
actTSS	mH2A1	0.282332
actTSS	mH2A2	0.480584
actTSS	H3K27me3	0.239154
actTSS	mH2A1	0.926619
actTSS	mH2A2	1.337656
actTSS	H3K27me3	0.269329
actTSS	mH2A1	0.388696
actTSS	mH2A2	0.456198
actTSS	H3K27me3	0.228159
actTSS	mH2A1	0.329875
actTSS	mH2A2	0.469448
actTSS	H3K27me3	0.209689
actTSS	mH2A1	0.411972
actTSS	mH2A2	0
actTSS	H3K27me3	0.72244
actTSS	mH2A1	0.416658
actTSS	mH2A2	0.302662
actTSS	H3K27me3	0.377069
actTSS	mH2A1	0.290707
actTSS	mH2A2	0.058888
actTSS	H3K27me3	0.514353
actTSS	mH2A1	0.227573
actTSS	mH2A2	0.130338
actTSS	H3K27me3	0.152259
actTSS	mH2A1	0.621676
actTSS	mH2A2	0.285011
actTSS	H3K27me3	0.145426
actTSS	mH2A1	0.338518
actTSS	mH2A2	0.217888
actTSS	H3K27me3	0.651306
actTSS	mH2A1	0.295086
actTSS	mH2A2	0.526602
actTSS	H3K27me3	0.367943
actTSS	mH2A1	0.40182
actTSS	mH2A2	0.177197
actTSS	H3K27me3	0.380255
actTSS	mH2A1	0.382487
actTSS	mH2A2	0.196644
actTSS	H3K27me3	0.215467
actTSS	mH2A1	0.353451
actTSS	mH2A2	0.117776
actTSS	H3K27me3	0.10891
actTSS	mH2A1	0.12669
actTSS	mH2A2	0.091837
actTSS	H3K27me3	2.05211
actTSS	mH2A1	0.479399
actTSS	mH2A2	0.899963
actTSS	H3K27me3	0.149426
actTSS	mH2A1	0.312548
actTSS	mH2A2	0.112018
actTSS	H3K27me3	0.298664
actTSS	mH2A1	0.258264
actTSS	mH2A2	0.188975
actTSS	H3K27me3	0.048624
actTSS	mH2A1	0.235758
actTSS	mH2A2	0.034729
actTSS	H3K27me3	0.07204
actTSS	mH2A1	0.359046
actTSS	mH2A2	0.756968
actTSS	H3K27me3	0.398295
actTSS	mH2A1	0.158665
actTSS	mH2A2	0.395352
actTSS	H3K27me3	0.252633
actTSS	mH2A1	0.430875
actTSS	mH2A2	0.151748
actTSS	H3K27me3	0.477115
actTSS	mH2A1	0.199118
actTSS	mH2A2	0.141833
actTSS	H3K27me3	0.758946
actTSS	mH2A1	0.214689
actTSS	mH2A2	0.249804
actTSS	H3K27me3	0.398664
actTSS	mH2A1	0.168132
actTSS	mH2A2	0.447264
actTSS	H3K27me3	0.104168
actTSS	mH2A1	0.36635
actTSS	mH2A2	0.058884
actTSS	H3K27me3	0.505981
actTSS	mH2A1	0.667359
actTSS	mH2A2	0
actTSS	H3K27me3	0.624398
actTSS	mH2A1	0.558221
actTSS	mH2A2	0
actTSS	H3K27me3	0.631247
actTSS	mH2A1	0.513428
actTSS	mH2A2	0
actTSS	H3K27me3	0.4135
actTSS	mH2A1	0.416166
actTSS	mH2A2	0.097465
actTSS	H3K27me3	0.091615
actTSS	mH2A1	0.328961
actTSS	mH2A2	0.080943
actTSS	H3K27me3	0.195909
actTSS	mH2A1	0.399667
actTSS	mH2A2	0.106532
actTSS	H3K27me3	0.871503
actTSS	mH2A1	0.205525
actTSS	mH2A2	0.109539
actTSS	H3K27me3	0.52905
actTSS	mH2A1	0.167792
actTSS	mH2A2	0
actTSS	H3K27me3	0.225311
actTSS	mH2A1	0.268512
actTSS	mH2A2	0.579829
actTSS	H3K27me3	0.212427
actTSS	mH2A1	0.200811
actTSS	mH2A2	0.521685
actTSS	H3K27me3	0.2037
actTSS	mH2A1	0.213177
actTSS	mH2A2	0.105065
actTSS	H3K27me3	0.199295
actTSS	mH2A1	0.213177
actTSS	mH2A2	0.206823
actTSS	H3K27me3	0.101596
actTSS	mH2A1	0.142698
actTSS	mH2A2	0.108511
actTSS	H3K27me3	0.416216
actTSS	mH2A1	0.315893
actTSS	mH2A2	0.446229
actTSS	H3K27me3	0.211122
actTSS	mH2A1	0.151393
actTSS	mH2A2	0.223951
actTSS	H3K27me3	0.346943
actTSS	mH2A1	0.146212
actTSS	mH2A2	0.460696
actTSS	H3K27me3	0.292647
actTSS	mH2A1	0.37561
actTSS	mH2A2	0.332078
actTSS	H3K27me3	0.107734
actTSS	mH2A1	0
actTSS	mH2A2	0
actTSS	H3K27me3	0.243992
actTSS	mH2A1	0.435962
actTSS	mH2A2	0.312351
actTSS	H3K27me3	0.276801
actTSS	mH2A1	0.123821
actTSS	mH2A2	0.30868
actTSS	H3K27me3	0.28778
actTSS	mH2A1	0.274671
actTSS	mH2A2	0.383498
actTSS	H3K27me3	0.160509
actTSS	mH2A1	0.582962
actTSS	mH2A2	0.334528
actTSS	H3K27me3	0.151895
actTSS	mH2A1	0.242727
actTSS	mH2A2	0.216505
actTSS	H3K27me3	0.188283
actTSS	mH2A1	0.168619
actTSS	mH2A2	0.081457
actTSS	H3K27me3	0.263671
actTSS	mH2A1	0.465679
actTSS	mH2A2	0.279584
actTSS	H3K27me3	0.271727
actTSS	mH2A1	0.429033
actTSS	mH2A2	0.28887
actTSS	H3K27me3	0.233882
actTSS	mH2A1	0.271203
actTSS	mH2A2	0.1552
actTSS	H3K27me3	0.285021
actTSS	mH2A1	0.154629
actTSS	mH2A2	0.312823
actTSS	H3K27me3	0.114512
actTSS	mH2A1	0.078365
actTSS	mH2A2	0.126253
actTSS	H3K27me3	0.290527
actTSS	mH2A1	0.273212
actTSS	mH2A2	0.004895
actTSS	H3K27me3	0.254835
actTSS	mH2A1	0.082572
actTSS	mH2A2	0.116022
actTSS	H3K27me3	0.265302
actTSS	mH2A1	0.21971
actTSS	mH2A2	0.662559
actTSS	H3K27me3	0.332352
actTSS	mH2A1	0.483855
actTSS	mH2A2	0.10892
actTSS	H3K27me3	0.321597
actTSS	mH2A1	0.477186
actTSS	mH2A2	0.10892
actTSS	H3K27me3	0.244
actTSS	mH2A1	0.416298
actTSS	mH2A2	0.264864
actTSS	H3K27me3	0.267571
actTSS	mH2A1	0.236743
actTSS	mH2A2	0.192028
actTSS	H3K27me3	0.282532
actTSS	mH2A1	0.338976
actTSS	mH2A2	0.135559
actTSS	H3K27me3	0.197106
actTSS	mH2A1	0.127739
actTSS	mH2A2	0.395683
actTSS	H3K27me3	0.24429
actTSS	mH2A1	0.122584
actTSS	mH2A2	0.053985
actTSS	H3K27me3	0.193408
actTSS	mH2A1	0.087703
actTSS	mH2A2	0.053985
actTSS	H3K27me3	0.211619
actTSS	mH2A1	0.33291
actTSS	mH2A2	0.28245
actTSS	H3K27me3	0.575878
actTSS	mH2A1	0.418393
actTSS	mH2A2	0.749831
actTSS	H3K27me3	0.163408
actTSS	mH2A1	0.129671
actTSS	mH2A2	0.107286
actTSS	H3K27me3	0.361805
actTSS	mH2A1	0.357674
actTSS	mH2A2	0.11554
actTSS	H3K27me3	0.359622
actTSS	mH2A1	0.487312
actTSS	mH2A2	0.486582
actTSS	H3K27me3	0.342039
actTSS	mH2A1	0.89934
actTSS	mH2A2	0.104391
actTSS	H3K27me3	0.14609
actTSS	mH2A1	0.094729
actTSS	mH2A2	0.022348
actTSS	H3K27me3	0.140412
actTSS	mH2A1	0.406089
actTSS	mH2A2	0.058888
actTSS	H3K27me3	0.533004
actTSS	mH2A1	0.482501
actTSS	mH2A2	0.276267
actTSS	H3K27me3	0.537154
actTSS	mH2A1	0.333836
actTSS	mH2A2	0.084498
actTSS	H3K27me3	0.496353
actTSS	mH2A1	0.324579
actTSS	mH2A2	0.102205
actTSS	H3K27me3	0.318289
actTSS	mH2A1	0.249793
actTSS	mH2A2	0.11629
actTSS	H3K27me3	0.064503
actTSS	mH2A1	1.335834
actTSS	mH2A2	0.698284
actTSS	H3K27me3	0.265823
actTSS	mH2A1	0.232717
actTSS	mH2A2	0.138543
actTSS	H3K27me3	0.104586
actTSS	mH2A1	0.041689
actTSS	mH2A2	0.235482
actTSS	H3K27me3	1.132518
actTSS	mH2A1	0.537327
actTSS	mH2A2	0.453621
actTSS	H3K27me3	0.249622
actTSS	mH2A1	0.079506
actTSS	mH2A2	0.180007
actTSS	H3K27me3	0.407503
actTSS	mH2A1	0.447457
actTSS	mH2A2	0.71962
actTSS	H3K27me3	0.107734
actTSS	mH2A1	0.181128
actTSS	mH2A2	0.660922
actTSS	H3K27me3	0.160744
actTSS	mH2A1	0.298573
actTSS	mH2A2	0.706485
actTSS	H3K27me3	0.160744
actTSS	mH2A1	0.32912
actTSS	mH2A2	0.696169
actTSS	H3K27me3	0.493663
actTSS	mH2A1	0.628052
actTSS	mH2A2	0.342524
actTSS	H3K27me3	0.496158
actTSS	mH2A1	0.625626
actTSS	mH2A2	0.334302
actTSS	H3K27me3	0.111618
actTSS	mH2A1	0.556681
actTSS	mH2A2	0.368951
actTSS	H3K27me3	0.053866
actTSS	mH2A1	1.306989
actTSS	mH2A2	2.635581
actTSS	H3K27me3	0.158429
actTSS	mH2A1	0.084962
actTSS	mH2A2	0.176637
actTSS	H3K27me3	0.045211
actTSS	mH2A1	0.155025
actTSS	mH2A2	0.287368
actTSS	H3K27me3	0.320948
actTSS	mH2A1	0.18918
actTSS	mH2A2	0.158961
actTSS	H3K27me3	0.31124
actTSS	mH2A1	0.347113
actTSS	mH2A2	0.176432
actTSS	H3K27me3	0.247003
actTSS	mH2A1	0.393168
actTSS	mH2A2	0.15566
actTSS	H3K27me3	0.307853
actTSS	mH2A1	0.505903
actTSS	mH2A2	0.6469
actTSS	H3K27me3	0.390747
actTSS	mH2A1	0.439542
actTSS	mH2A2	0.278437
actTSS	H3K27me3	0.251381
actTSS	mH2A1	0.201321
actTSS	mH2A2	0.176479
actTSS	H3K27me3	0.299497
actTSS	mH2A1	0.233256
actTSS	mH2A2	0.309394
actTSS	H3K27me3	0.228464
actTSS	mH2A1	0.182897
actTSS	mH2A2	0.209166
actTSS	H3K27me3	0.195059
actTSS	mH2A1	0.080216
actTSS	mH2A2	0.209166
actTSS	H3K27me3	0.203137
actTSS	mH2A1	0.541075
actTSS	mH2A2	0.285121
actTSS	H3K27me3	0.217338
actTSS	mH2A1	0.110183
actTSS	mH2A2	0.385271
actTSS	H3K27me3	0.49413
actTSS	mH2A1	0.450916
actTSS	mH2A2	0
actTSS	H3K27me3	0.479502
actTSS	mH2A1	0.423253
actTSS	mH2A2	0
actTSS	H3K27me3	0.127304
actTSS	mH2A1	0.546259
actTSS	mH2A2	0.218176
actTSS	H3K27me3	0.242312
actTSS	mH2A1	0.202812
actTSS	mH2A2	0.176637
actTSS	H3K27me3	0.256548
actTSS	mH2A1	0.200153
actTSS	mH2A2	0.176637
actTSS	H3K27me3	0.053866
actTSS	mH2A1	0.708585
actTSS	mH2A2	0.158545
actTSS	H3K27me3	0.278466
actTSS	mH2A1	0.450055
actTSS	mH2A2	0.017216
actTSS	H3K27me3	0.352845
actTSS	mH2A1	0.44241
actTSS	mH2A2	0.0329
actTSS	H3K27me3	0.376791
actTSS	mH2A1	0.587593
actTSS	mH2A2	0.223343
actTSS	H3K27me3	0.535852
actTSS	mH2A1	0.385788
actTSS	mH2A2	0.146715
actTSS	H3K27me3	2.689263
actTSS	mH2A1	0.199379
actTSS	mH2A2	0.159488
actTSS	H3K27me3	6.063151
actTSS	mH2A1	0.588759
actTSS	mH2A2	0.20196
actTSS	H3K27me3	2.13979
actTSS	mH2A1	0.496865
actTSS	mH2A2	0.744814
actTSS	H3K27me3	1.091358
actTSS	mH2A1	1.005511
actTSS	mH2A2	1.074403
actTSS	H3K27me3	0.289776
actTSS	mH2A1	0.126366
actTSS	mH2A2	0.165131
actTSS	H3K27me3	0.361256
actTSS	mH2A1	0.177716
actTSS	mH2A2	0.608573
actTSS	H3K27me3	0.33051
actTSS	mH2A1	0.265951
actTSS	mH2A2	0
actTSS	H3K27me3	0.421699
actTSS	mH2A1	0.424656
actTSS	mH2A2	0
actTSS	H3K27me3	0.154137
actTSS	mH2A1	0.33555
actTSS	mH2A2	0.085274
actTSS	H3K27me3	0.262003
actTSS	mH2A1	0.591162
actTSS	mH2A2	0.08004
actTSS	H3K27me3	0.196614
actTSS	mH2A1	0.221898
actTSS	mH2A2	0
actTSS	H3K27me3	0.193731
actTSS	mH2A1	0.162719
actTSS	mH2A2	0.234995
actTSS	H3K27me3	0.135518
actTSS	mH2A1	0.195387
actTSS	mH2A2	0.166761
actTSS	H3K27me3	0.303052
actTSS	mH2A1	0.137159
actTSS	mH2A2	0
actTSS	H3K27me3	0.319254
actTSS	mH2A1	0.100222
actTSS	mH2A2	0.038963
actTSS	H3K27me3	0.057787
actTSS	mH2A1	0.225516
actTSS	mH2A2	0.216564
actTSS	H3K27me3	0.051816
actTSS	mH2A1	0.225516
actTSS	mH2A2	0.216564
actTSS	H3K27me3	0.267201
actTSS	mH2A1	0.289475
actTSS	mH2A2	0.105735
actTSS	H3K27me3	1.743739
actTSS	mH2A1	0.823322
actTSS	mH2A2	0.618979
actTSS	H3K27me3	0.212724
actTSS	mH2A1	0.203555
actTSS	mH2A2	0.227465
actTSS	H3K27me3	0.053866
actTSS	mH2A1	0.204416
actTSS	mH2A2	0.277834
actTSS	H3K27me3	0.06464
actTSS	mH2A1	0.184541
actTSS	mH2A2	0.251429
actTSS	H3K27me3	0.053866
actTSS	mH2A1	0.352905
actTSS	mH2A2	0.231496
actTSS	H3K27me3	0.084556
actTSS	mH2A1	0.31567
actTSS	mH2A2	0
actTSS	H3K27me3	0.0759
actTSS	mH2A1	0.236027
actTSS	mH2A2	0
actTSS	H3K27me3	0.120559
actTSS	mH2A1	0.321583
actTSS	mH2A2	0.003439
actTSS	H3K27me3	0.158016
actTSS	mH2A1	0.156155
actTSS	mH2A2	0.569841
actTSS	H3K27me3	0.158016
actTSS	mH2A1	0.100903
actTSS	mH2A2	0.580347
actTSS	H3K27me3	0.311704
actTSS	mH2A1	0.196185
actTSS	mH2A2	0.061816
actTSS	H3K27me3	0.330865
actTSS	mH2A1	0.172979
actTSS	mH2A2	0.061816
actTSS	H3K27me3	0.801072
actTSS	mH2A1	0.373609
actTSS	mH2A2	0.034409
actTSS	H3K27me3	0.364138
actTSS	mH2A1	0.110962
actTSS	mH2A2	0.093387
actTSS	H3K27me3	0.235614
actTSS	mH2A1	0.194784
actTSS	mH2A2	0.160326
actTSS	H3K27me3	0.863467
actTSS	mH2A1	0.165241
actTSS	mH2A2	0.387231
actTSS	H3K27me3	2.166153
actTSS	mH2A1	0.358145
actTSS	mH2A2	0.152706
actTSS	H3K27me3	0.282255
actTSS	mH2A1	0.03352
actTSS	mH2A2	0.134593
actTSS	H3K27me3	1.139702
actTSS	mH2A1	0.630681
actTSS	mH2A2	0.349208
actTSS	H3K27me3	0.388954
actTSS	mH2A1	0.283468
actTSS	mH2A2	0.478433
actTSS	H3K27me3	0.292664
actTSS	mH2A1	0.378531
actTSS	mH2A2	0.572038
actTSS	H3K27me3	0.316896
actTSS	mH2A1	0.229494
actTSS	mH2A2	0.270839
actTSS	H3K27me3	0.330748
actTSS	mH2A1	0.229494
actTSS	mH2A2	0.270839
actTSS	H3K27me3	0.856514
actTSS	mH2A1	0.29024
actTSS	mH2A2	0.233806
actTSS	H3K27me3	1.538013
actTSS	mH2A1	0.482563
actTSS	mH2A2	0.181282
actTSS	H3K27me3	1.561782
actTSS	mH2A1	0.735633
actTSS	mH2A2	0.224185
actTSS	H3K27me3	0.295337
actTSS	mH2A1	0.296677
actTSS	mH2A2	0.222442
actTSS	H3K27me3	0.185984
actTSS	mH2A1	0.192376
actTSS	mH2A2	0.054412
actTSS	H3K27me3	0.051921
actTSS	mH2A1	0.42929
actTSS	mH2A2	0.6369
actTSS	H3K27me3	0.328722
actTSS	mH2A1	0.421266
actTSS	mH2A2	0.204038
actTSS	H3K27me3	0.106592
actTSS	mH2A1	0.246855
actTSS	mH2A2	0.137063
actTSS	H3K27me3	0.277413
actTSS	mH2A1	0.448393
actTSS	mH2A2	0.28542
actTSS	H3K27me3	0.272958
actTSS	mH2A1	0.421972
actTSS	mH2A2	0.285725
actTSS	H3K27me3	0.319472
actTSS	mH2A1	0.509381
actTSS	mH2A2	0.11259
actTSS	H3K27me3	0.346101
actTSS	mH2A1	0.270913
actTSS	mH2A2	0.269244
actTSS	H3K27me3	0.311658
actTSS	mH2A1	0.034863
actTSS	mH2A2	0
actTSS	H3K27me3	0.049366
actTSS	mH2A1	0.151515
actTSS	mH2A2	0.068892
actTSS	H3K27me3	0.173527
actTSS	mH2A1	0.375045
actTSS	mH2A2	0.284227
actTSS	H3K27me3	0.133542
actTSS	mH2A1	0.181499
actTSS	mH2A2	0.284411
actTSS	H3K27me3	0.488941
actTSS	mH2A1	0.294415
actTSS	mH2A2	0.1766
actTSS	H3K27me3	0.133273
actTSS	mH2A1	0.426813
actTSS	mH2A2	0.470484
actTSS	H3K27me3	0.238639
actTSS	mH2A1	0.073763
actTSS	mH2A2	0.211518
actTSS	H3K27me3	0.615925
actTSS	mH2A1	0.299942
actTSS	mH2A2	0.170146
actTSS	H3K27me3	0.472354
actTSS	mH2A1	0.843581
actTSS	mH2A2	0.735369
actTSS	H3K27me3	0.45854
actTSS	mH2A1	0.563999
actTSS	mH2A2	0
actTSS	H3K27me3	0.718395
actTSS	mH2A1	0.481893
actTSS	mH2A2	0.047657
actTSS	H3K27me3	0.25921
actTSS	mH2A1	0.494948
actTSS	mH2A2	0.159818
actTSS	H3K27me3	0.265553
actTSS	mH2A1	0.153666
actTSS	mH2A2	0
actTSS	H3K27me3	0.180266
actTSS	mH2A1	0.283523
actTSS	mH2A2	0.135882
actTSS	H3K27me3	0.103984
actTSS	mH2A1	0.146702
actTSS	mH2A2	0.171399
actTSS	H3K27me3	0.171986
actTSS	mH2A1	0.678296
actTSS	mH2A2	0.452237
actTSS	H3K27me3	0.4846
actTSS	mH2A1	0.417223
actTSS	mH2A2	0.321591
actTSS	H3K27me3	0.305945
actTSS	mH2A1	0.52544
actTSS	mH2A2	0.451476
actTSS	H3K27me3	0.122925
actTSS	mH2A1	0.27736
actTSS	mH2A2	0.226528
actTSS	H3K27me3	0.465306
actTSS	mH2A1	0.220982
actTSS	mH2A2	0.297501
actTSS	H3K27me3	0.48907
actTSS	mH2A1	0.324596
actTSS	mH2A2	0.307573
actTSS	H3K27me3	0.178529
actTSS	mH2A1	0.374939
actTSS	mH2A2	0.218643
actTSS	H3K27me3	0.330083
actTSS	mH2A1	0.319131
actTSS	mH2A2	0.266886
actTSS	H3K27me3	0.235892
actTSS	mH2A1	0.364574
actTSS	mH2A2	0.344677
actTSS	H3K27me3	0.096141
actTSS	mH2A1	0.389772
actTSS	mH2A2	0.096613
actTSS	H3K27me3	0.099511
actTSS	mH2A1	0.389772
actTSS	mH2A2	0.094112
actTSS	H3K27me3	0.127594
actTSS	mH2A1	0.397147
actTSS	mH2A2	0.094112
actTSS	H3K27me3	6.37388
actTSS	mH2A1	0.565812
actTSS	mH2A2	0.496574
actTSS	H3K27me3	0.187581
actTSS	mH2A1	0.463623
actTSS	mH2A2	0.33003
actTSS	H3K27me3	0.114336
actTSS	mH2A1	0.474477
actTSS	mH2A2	0.127513
actTSS	H3K27me3	0.150907
actTSS	mH2A1	0.32147
actTSS	mH2A2	0.086955
actTSS	H3K27me3	0.105898
actTSS	mH2A1	0.175672
actTSS	mH2A2	0.094058
actTSS	H3K27me3	0.252141
actTSS	mH2A1	0.366741
actTSS	mH2A2	0.100935
actTSS	H3K27me3	0.888929
actTSS	mH2A1	0.525114
actTSS	mH2A2	0.644329
actTSS	H3K27me3	0.300503
actTSS	mH2A1	0.66637
actTSS	mH2A2	0.619481
actTSS	H3K27me3	1.167726
actTSS	mH2A1	0.815466
actTSS	mH2A2	0.170823
actTSS	H3K27me3	0.357153
actTSS	mH2A1	0.436317
actTSS	mH2A2	0.203969
actTSS	H3K27me3	0.160832
actTSS	mH2A1	0.437614
actTSS	mH2A2	0.461247
actTSS	H3K27me3	0.270145
actTSS	mH2A1	0.491711
actTSS	mH2A2	0.246103
actTSS	H3K27me3	0.268497
actTSS	mH2A1	0.505882
actTSS	mH2A2	0.260585
actTSS	H3K27me3	0.118122
actTSS	mH2A1	0.576613
actTSS	mH2A2	0.507249
actTSS	H3K27me3	0.428168
actTSS	mH2A1	0.288216
actTSS	mH2A2	0.268517
actTSS	H3K27me3	0.248557
actTSS	mH2A1	0.295542
actTSS	mH2A2	0.117749
actTSS	H3K27me3	0.143214
actTSS	mH2A1	0.322311
actTSS	mH2A2	0.191797
actTSS	H3K27me3	3.430393
actTSS	mH2A1	0.124915
actTSS	mH2A2	0.048568
actTSS	H3K27me3	0.144286
actTSS	mH2A1	0.271704
actTSS	mH2A2	0.272203
actTSS	H3K27me3	0.422804
actTSS	mH2A1	0.387837
actTSS	mH2A2	0.460339
actTSS	H3K27me3	0.236138
actTSS	mH2A1	0.034109
actTSS	mH2A2	0.176564
actTSS	H3K27me3	0.15426
actTSS	mH2A1	0.379448
actTSS	mH2A2	0.378824
actTSS	H3K27me3	0.131662
actTSS	mH2A1	0.114656
actTSS	mH2A2	0.207818
actTSS	H3K27me3	0.114213
actTSS	mH2A1	0.157801
actTSS	mH2A2	0.158659
actTSS	H3K27me3	0.264738
actTSS	mH2A1	0.23317
actTSS	mH2A2	0.039197
actTSS	H3K27me3	0.122507
actTSS	mH2A1	0.428856
actTSS	mH2A2	0.080869
actTSS	H3K27me3	0
actTSS	mH2A1	0.36567
actTSS	mH2A2	0.170628
actTSS	H3K27me3	0.161599
actTSS	mH2A1	0.176138
actTSS	mH2A2	0.111908
actTSS	H3K27me3	0.121585
actTSS	mH2A1	0.306875
actTSS	mH2A2	0
actTSS	H3K27me3	0.053866
actTSS	mH2A1	0.300078
actTSS	mH2A2	0.117749
actTSS	H3K27me3	0.246643
actTSS	mH2A1	0.21522
actTSS	mH2A2	0.050101
actTSS	H3K27me3	0.147087
actTSS	mH2A1	0.49103
actTSS	mH2A2	0.456731
actTSS	H3K27me3	0.05826
actTSS	mH2A1	0.458767
actTSS	mH2A2	0.263268
actTSS	H3K27me3	0.285713
actTSS	mH2A1	0.648032
actTSS	mH2A2	0.110856
actTSS	H3K27me3	0.274995
actTSS	mH2A1	0.708
actTSS	mH2A2	0.141363
actTSS	H3K27me3	0.491015
actTSS	mH2A1	0.14512
actTSS	mH2A2	0.136385
actTSS	H3K27me3	0.525574
actTSS	mH2A1	0.268294
actTSS	mH2A2	0.598899
actTSS	H3K27me3	0.017699
actTSS	mH2A1	0.289779
actTSS	mH2A2	0.251185
actTSS	H3K27me3	0.174806
actTSS	mH2A1	0.458359
actTSS	mH2A2	0.09311
actTSS	H3K27me3	0.160074
actTSS	mH2A1	0.487257
actTSS	mH2A2	0.12577
actTSS	H3K27me3	0.183159
actTSS	mH2A1	0.49583
actTSS	mH2A2	0.177339
actTSS	H3K27me3	0.19992
actTSS	mH2A1	0.296029
actTSS	mH2A2	0.137448
actTSS	H3K27me3	0.298229
actTSS	mH2A1	1.186355
actTSS	mH2A2	1.264507
actTSS	H3K27me3	0.191803
actTSS	mH2A1	0.70267
actTSS	mH2A2	0.759048
actTSS	H3K27me3	0.360554
actTSS	mH2A1	0.795751
actTSS	mH2A2	0.642857
actTSS	H3K27me3	3.178042
actTSS	mH2A1	0.200127
actTSS	mH2A2	0.163868
actTSS	H3K27me3	0.469603
actTSS	mH2A1	0.48687
actTSS	mH2A2	0.288794
actTSS	H3K27me3	0.184254
actTSS	mH2A1	1.245282
actTSS	mH2A2	0.388087
actTSS	H3K27me3	0.067637
actTSS	mH2A1	0.28779
actTSS	mH2A2	0.414713
actTSS	H3K27me3	0.406465
actTSS	mH2A1	0.333035
actTSS	mH2A2	0.155137
actTSS	H3K27me3	0.110137
actTSS	mH2A1	0.230819
actTSS	mH2A2	0.36352
actTSS	H3K27me3	0.421371
actTSS	mH2A1	0.32408
actTSS	mH2A2	0.38716
actTSS	H3K27me3	0.161601
actTSS	mH2A1	0.210464
actTSS	mH2A2	0
actTSS	H3K27me3	0.186225
actTSS	mH2A1	0.14022
actTSS	mH2A2	0.294082
actTSS	H3K27me3	0.375528
actTSS	mH2A1	0.372039
actTSS	mH2A2	0.176464
actTSS	H3K27me3	0.377067
actTSS	mH2A1	0.355742
actTSS	mH2A2	0.176464
actTSS	H3K27me3	0.387841
actTSS	mH2A1	0.333229
actTSS	mH2A2	0.176464
actTSS	H3K27me3	0.053866
actTSS	mH2A1	0.230592
actTSS	mH2A2	0.058888
actTSS	H3K27me3	0.146848
actTSS	mH2A1	0.541408
actTSS	mH2A2	0
actTSS	H3K27me3	0.128839
actTSS	mH2A1	0.223263
actTSS	mH2A2	0.503181
actTSS	H3K27me3	0.15789
actTSS	mH2A1	0.272778
actTSS	mH2A2	0
actTSS	H3K27me3	0.189056
actTSS	mH2A1	0.285659
actTSS	mH2A2	0.058794
actTSS	H3K27me3	0.051955
actTSS	mH2A1	0.308182
actTSS	mH2A2	0.171976
actTSS	H3K27me3	0.151018
actTSS	mH2A1	0.248926
actTSS	mH2A2	0.102028
actTSS	H3K27me3	0.447479
actTSS	mH2A1	0.041689
actTSS	mH2A2	0.088547
actTSS	H3K27me3	0.434561
actTSS	mH2A1	0.903567
actTSS	mH2A2	0.820537
actTSS	H3K27me3	0.241053
actTSS	mH2A1	0.528077
actTSS	mH2A2	0.353453
actTSS	H3K27me3	0.459215
actTSS	mH2A1	0.197376
actTSS	mH2A2	0.057492
actTSS	H3K27me3	0.452197
actTSS	mH2A1	0.197376
actTSS	mH2A2	0.057492
actTSS	H3K27me3	0.044968
actTSS	mH2A1	0.619586
actTSS	mH2A2	0.452205
actTSS	H3K27me3	0.612467
actTSS	mH2A1	0.360513
actTSS	mH2A2	0.040415
actTSS	H3K27me3	0.640964
actTSS	mH2A1	0.367313
actTSS	mH2A2	0.046175
actTSS	H3K27me3	0.706926
actTSS	mH2A1	0.458264
actTSS	mH2A2	0.05837
actTSS	H3K27me3	0.688639
actTSS	mH2A1	0.394452
actTSS	mH2A2	0
actTSS	H3K27me3	0.326524
actTSS	mH2A1	0.231287
actTSS	mH2A2	0.055436
actTSS	H3K27me3	0.308313
actTSS	mH2A1	0.231287
actTSS	mH2A2	0.055436
actTSS	H3K27me3	0.093532
actTSS	mH2A1	0.168289
actTSS	mH2A2	0.018402
actTSS	H3K27me3	0.078786
actTSS	mH2A1	0.174908
actTSS	mH2A2	0
actTSS	H3K27me3	0.447419
actTSS	mH2A1	0.739789
actTSS	mH2A2	0.720746
actTSS	H3K27me3	0.117171
actTSS	mH2A1	0.141231
actTSS	mH2A2	0.122022
actTSS	H3K27me3	0.196352
actTSS	mH2A1	0.414306
actTSS	mH2A2	0.097693
actTSS	H3K27me3	0.053438
actTSS	mH2A1	0.252309
actTSS	mH2A2	0.522829
actTSS	H3K27me3	0.110034
actTSS	mH2A1	0.25019
actTSS	mH2A2	0.114661
actTSS	H3K27me3	0.343267
actTSS	mH2A1	0.162729
actTSS	mH2A2	0.28556
actTSS	H3K27me3	0.425356
actTSS	mH2A1	0.634262
actTSS	mH2A2	0.156622
actTSS	H3K27me3	0.427939
actTSS	mH2A1	0.309398
actTSS	mH2A2	0.117706
actTSS	H3K27me3	0
actTSS	mH2A1	0.14297
actTSS	mH2A2	0.321867
actTSS	H3K27me3	0.352963
actTSS	mH2A1	0.264156
actTSS	mH2A2	0.252411
actTSS	H3K27me3	0.107734
actTSS	mH2A1	0.112978
actTSS	mH2A2	0.469138
actTSS	H3K27me3	0.384302
actTSS	mH2A1	0.389473
actTSS	mH2A2	0.168426
actTSS	H3K27me3	0.236244
actTSS	mH2A1	0.041689
actTSS	mH2A2	0.3227
actTSS	H3K27me3	0.641611
actTSS	mH2A1	0.041689
actTSS	mH2A2	0.04964
actTSS	H3K27me3	0.377757
actTSS	mH2A1	0.195068
actTSS	mH2A2	0.27754
actTSS	H3K27me3	0.30868
actTSS	mH2A1	0.089364
actTSS	mH2A2	0.438719
actTSS	H3K27me3	0.190456
actTSS	mH2A1	0.183677
actTSS	mH2A2	0.066853
actTSS	H3K27me3	0.188656
actTSS	mH2A1	0.454871
actTSS	mH2A2	0.191266
actTSS	H3K27me3	0.214356
actTSS	mH2A1	0.135773
actTSS	mH2A2	0.494298
actTSS	H3K27me3	0.179519
actTSS	mH2A1	0.116412
actTSS	mH2A2	0.462096
actTSS	H3K27me3	0.158133
actTSS	mH2A1	0.151954
actTSS	mH2A2	0.459698
actTSS	H3K27me3	0.175493
actTSS	mH2A1	0.60337
actTSS	mH2A2	0.412083
actTSS	H3K27me3	0.379846
actTSS	mH2A1	0.329771
actTSS	mH2A2	0.176637
actTSS	H3K27me3	0.284936
actTSS	mH2A1	0.166728
actTSS	mH2A2	0.176637
actTSS	H3K27me3	0.413731
actTSS	mH2A1	0.377837
actTSS	mH2A2	0.741314
actTSS	H3K27me3	0.266729
actTSS	mH2A1	0.227233
actTSS	mH2A2	0.636473
actTSS	H3K27me3	0.384736
actTSS	mH2A1	0.523012
actTSS	mH2A2	0.232632
actTSS	H3K27me3	0.362658
actTSS	mH2A1	0.464807
actTSS	mH2A2	0.155948
actTSS	H3K27me3	0.323201
actTSS	mH2A1	0.275841
actTSS	mH2A2	0
actTSS	H3K27me3	0.760621
actTSS	mH2A1	0.577467
actTSS	mH2A2	0.749778
actTSS	H3K27me3	0.140367
actTSS	mH2A1	0.296278
actTSS	mH2A2	0.291246
actTSS	H3K27me3	0.31354
actTSS	mH2A1	0.34814
actTSS	mH2A2	0.166255
actTSS	H3K27me3	0.264281
actTSS	mH2A1	0.307115
actTSS	mH2A2	0.223876
actTSS	H3K27me3	0.234323
actTSS	mH2A1	0.192713
actTSS	mH2A2	0.110168
actTSS	H3K27me3	0.315732
actTSS	mH2A1	0.215093
actTSS	mH2A2	0.043554
actTSS	H3K27me3	0.334201
actTSS	mH2A1	0.20312
actTSS	mH2A2	0.043554
actTSS	H3K27me3	0.4059
actTSS	mH2A1	0.187818
actTSS	mH2A2	0.173777
actTSS	H3K27me3	0.132275
actTSS	mH2A1	0.541982
actTSS	mH2A2	0.359205
actTSS	H3K27me3	0.264862
actTSS	mH2A1	0.129986
actTSS	mH2A2	0.157823
actTSS	H3K27me3	0.070796
actTSS	mH2A1	0.079209
actTSS	mH2A2	0.235498
actTSS	H3K27me3	0.215467
actTSS	mH2A1	0.325443
actTSS	mH2A2	0.732288
actTSS	H3K27me3	1.423629
actTSS	mH2A1	0.457691
actTSS	mH2A2	0.901654
actTSS	H3K27me3	1.659036
actTSS	mH2A1	0.546351
actTSS	mH2A2	1.24358
actTSS	H3K27me3	0.860534
actTSS	mH2A1	0.228015
actTSS	mH2A2	0.408505
actTSS	H3K27me3	0.154076
actTSS	mH2A1	0.236422
actTSS	mH2A2	0.213275
actTSS	H3K27me3	0.16311
actTSS	mH2A1	0.187901
actTSS	mH2A2	0.218928
actTSS	H3K27me3	0.209047
actTSS	mH2A1	0.224807
actTSS	mH2A2	0
actTSS	H3K27me3	0.011928
actTSS	mH2A1	0.204596
actTSS	mH2A2	0.058888
actTSS	H3K27me3	0.180554
actTSS	mH2A1	0.197323
actTSS	mH2A2	0.034256
actTSS	H3K27me3	0.215466
actTSS	mH2A1	0.384636
actTSS	mH2A2	0.30534
actTSS	H3K27me3	0.449559
actTSS	mH2A1	0.425878
actTSS	mH2A2	0.700889
actTSS	H3K27me3	0.625802
actTSS	mH2A1	0.264484
actTSS	mH2A2	0
actTSS	H3K27me3	0.206044
actTSS	mH2A1	0.423398
actTSS	mH2A2	0.189484
actTSS	H3K27me3	0.143082
actTSS	mH2A1	0.045254
actTSS	mH2A2	0.176268
actTSS	H3K27me3	0.248941
actTSS	mH2A1	0.125045
actTSS	mH2A2	0.1066
actTSS	H3K27me3	0.132917
actTSS	mH2A1	0.578071
actTSS	mH2A2	0.224079
actTSS	H3K27me3	0.187862
actTSS	mH2A1	0.361213
actTSS	mH2A2	0.110647
actTSS	H3K27me3	0.17021
actTSS	mH2A1	0.612327
actTSS	mH2A2	0.535095
actTSS	H3K27me3	0.14205
actTSS	mH2A1	0.425757
actTSS	mH2A2	0.176637
actTSS	H3K27me3	0.089883
actTSS	mH2A1	0.339652
actTSS	mH2A2	0.274263
actTSS	H3K27me3	0.831626
actTSS	mH2A1	0.349621
actTSS	mH2A2	0.261374
actTSS	H3K27me3	0.214138
actTSS	mH2A1	0.446943
actTSS	mH2A2	0.475645
actTSS	H3K27me3	0.399277
actTSS	mH2A1	0.544035
actTSS	mH2A2	0.499233
actTSS	H3K27me3	0.219646
actTSS	mH2A1	0.385586
actTSS	mH2A2	0.354833
actTSS	H3K27me3	0.250538
actTSS	mH2A1	0.212799
actTSS	mH2A2	0.206083
actTSS	H3K27me3	0.17699
actTSS	mH2A1	0.238945
actTSS	mH2A2	0.300757
actTSS	H3K27me3	0.048767
actTSS	mH2A1	0.563757
actTSS	mH2A2	0.314275
actTSS	H3K27me3	0.70004
actTSS	mH2A1	0.584217
actTSS	mH2A2	0.229056
actTSS	H3K27me3	0.169676
actTSS	mH2A1	0.252633
actTSS	mH2A2	0.283363
actTSS	H3K27me3	3.033236
actTSS	mH2A1	0.166642
actTSS	mH2A2	0.375115
actTSS	H3K27me3	0.1616
actTSS	mH2A1	0.112637
actTSS	mH2A2	0.351572
actTSS	H3K27me3	0.377068
actTSS	mH2A1	0.361029
actTSS	mH2A2	0.353695
actTSS	H3K27me3	0.269658
actTSS	mH2A1	0.324977
actTSS	mH2A2	0.176508
actTSS	H3K27me3	0.145383
actTSS	mH2A1	0.36053
actTSS	mH2A2	0.439428
actTSS	H3K27me3	0.141193
actTSS	mH2A1	0.219953
actTSS	mH2A2	0.112433
actTSS	H3K27me3	0.798027
actTSS	mH2A1	0.558899
actTSS	mH2A2	0.75568
actTSS	H3K27me3	0.804162
actTSS	mH2A1	0.612542
actTSS	mH2A2	0.718692
actTSS	H3K27me3	0.74542
actTSS	mH2A1	0.461872
actTSS	mH2A2	0.612268
actTSS	H3K27me3	0.892258
actTSS	mH2A1	0.614057
actTSS	mH2A2	0.468049
actTSS	H3K27me3	0.593507
actTSS	mH2A1	0.597748
actTSS	mH2A2	0.512694
actTSS	H3K27me3	0.100749
actTSS	mH2A1	0.427667
actTSS	mH2A2	0.281728
actTSS	H3K27me3	0.261862
actTSS	mH2A1	0.344178
actTSS	mH2A2	0.169314
actTSS	H3K27me3	0.261857
actTSS	mH2A1	0.335301
actTSS	mH2A2	0.174943
actTSS	H3K27me3	0.334551
actTSS	mH2A1	0.181434
actTSS	mH2A2	0
actTSS	H3K27me3	0.09227
actTSS	mH2A1	0.157918
actTSS	mH2A2	0.103787
actTSS	H3K27me3	0.098016
actTSS	mH2A1	0.197109
actTSS	mH2A2	0.149924
actTSS	H3K27me3	0
actTSS	mH2A1	0.402269
actTSS	mH2A2	0.212447
actTSS	H3K27me3	0.183135
actTSS	mH2A1	0.220471
actTSS	mH2A2	0.125592
actTSS	H3K27me3	0.279199
actTSS	mH2A1	0.5256
actTSS	mH2A2	0.218491
actTSS	H3K27me3	0.107734
actTSS	mH2A1	0.249995
actTSS	mH2A2	0.321858
actTSS	H3K27me3	0.215467
actTSS	mH2A1	0.249419
actTSS	mH2A2	0.423449
actTSS	H3K27me3	0.049701
actTSS	mH2A1	0.04078
actTSS	mH2A2	0.058888
actTSS	H3K27me3	0.329826
actTSS	mH2A1	0.344597
actTSS	mH2A2	0.058776
actTSS	H3K27me3	0.107734
actTSS	mH2A1	0.283156
actTSS	mH2A2	0.405989
actTSS	H3K27me3	0.100109
actTSS	mH2A1	0.225533
actTSS	mH2A2	0.130486
actTSS	H3K27me3	0.3243
actTSS	mH2A1	0.320043
actTSS	mH2A2	0.181229
actTSS	H3K27me3	0.200673
actTSS	mH2A1	0.345378
actTSS	mH2A2	0.169247
actTSS	H3K27me3	0.634061
actTSS	mH2A1	0.407692
actTSS	mH2A2	0.335041
actTSS	H3K27me3	0.28813
actTSS	mH2A1	0.306281
actTSS	mH2A2	0.403006
actTSS	H3K27me3	0.291208
actTSS	mH2A1	0.306281
actTSS	mH2A2	0.409882
actTSS	H3K27me3	0.146033
actTSS	mH2A1	0.383871
actTSS	mH2A2	0.184526
actTSS	H3K27me3	0.092769
actTSS	mH2A1	0.202558
actTSS	mH2A2	0
actTSS	H3K27me3	0.111419
actTSS	mH2A1	0.259519
actTSS	mH2A2	0.289882
actTSS	H3K27me3	0.323201
actTSS	mH2A1	0.390041
actTSS	mH2A2	0.847169
actTSS	H3K27me3	0.25509
actTSS	mH2A1	0.092516
actTSS	mH2A2	0
actTSS	H3K27me3	0.341605
actTSS	mH2A1	0.310869
actTSS	mH2A2	0.009078
actTSS	H3K27me3	0.368872
actTSS	mH2A1	0.389151
actTSS	mH2A2	0.274074
actTSS	H3K27me3	0.19738
actTSS	mH2A1	0.28492
actTSS	mH2A2	0.075222
actTSS	H3K27me3	0.381622
actTSS	mH2A1	0.261062
actTSS	mH2A2	0.252477
actTSS	H3K27me3	0.305246
actTSS	mH2A1	0.525183
actTSS	mH2A2	0.101378
actTSS	H3K27me3	0.228535
actTSS	mH2A1	0.435206
actTSS	mH2A2	0.356436
actTSS	H3K27me3	0.243817
actTSS	mH2A1	0.42685
actTSS	mH2A2	0
actTSS	H3K27me3	0.047327
actTSS	mH2A1	0.604562
actTSS	mH2A2	0.514162
actTSS	H3K27me3	0.020008
actTSS	mH2A1	0.372502
actTSS	mH2A2	0.29072
actTSS	H3K27me3	0.153259
actTSS	mH2A1	0.442528
actTSS	mH2A2	0.407821
actTSS	H3K27me3	0.22438
actTSS	mH2A1	0.162124
actTSS	mH2A2	0.154941
actTSS	H3K27me3	1.357754
actTSS	mH2A1	0.239268
actTSS	mH2A2	0.30569
actTSS	H3K27me3	0.973413
actTSS	mH2A1	0.135651
actTSS	mH2A2	0.304638
actTSS	H3K27me3	0.195743
actTSS	mH2A1	0.575516
actTSS	mH2A2	0.347206
actTSS	H3K27me3	0.408934
actTSS	mH2A1	0.167811
actTSS	mH2A2	0.21806
actTSS	H3K27me3	0.361113
actTSS	mH2A1	0.15091
actTSS	mH2A2	0.05124
actTSS	H3K27me3	0.31859
actTSS	mH2A1	0.398788
actTSS	mH2A2	0.102005
actTSS	H3K27me3	0.414067
actTSS	mH2A1	0.356206
actTSS	mH2A2	0.31228
actTSS	H3K27me3	1.068848
actTSS	mH2A1	0.570262
actTSS	mH2A2	0.274179
actTSS	H3K27me3	0.700506
actTSS	mH2A1	0.215345
actTSS	mH2A2	0.078196
actTSS	H3K27me3	0.655137
actTSS	mH2A1	0.200964
actTSS	mH2A2	0.058882
actTSS	H3K27me3	0.371385
actTSS	mH2A1	0.156262
actTSS	mH2A2	0.235285
actTSS	H3K27me3	0.329226
actTSS	mH2A1	0.307072
actTSS	mH2A2	0.288063
actTSS	H3K27me3	0.461374
actTSS	mH2A1	0.258336
actTSS	mH2A2	0.288063
actTSS	H3K27me3	0.37131
actTSS	mH2A1	0.204048
actTSS	mH2A2	0.349004
actTSS	H3K27me3	0.121442
actTSS	mH2A1	0.274207
actTSS	mH2A2	0.183286
actTSS	H3K27me3	0.47913
actTSS	mH2A1	0.542036
actTSS	mH2A2	0.189325
actTSS	H3K27me3	0.342398
actTSS	mH2A1	0.331957
actTSS	mH2A2	0.431199
actTSS	H3K27me3	0.417769
actTSS	mH2A1	0.430504
actTSS	mH2A2	0.3843
actTSS	H3K27me3	0.057515
actTSS	mH2A1	0.472728
actTSS	mH2A2	0.292239
actTSS	H3K27me3	0.451028
actTSS	mH2A1	0.477015
actTSS	mH2A2	0.269942
actTSS	H3K27me3	0.533127
actTSS	mH2A1	0.474881
actTSS	mH2A2	0.261955
actTSS	H3K27me3	0.51297
actTSS	mH2A1	0.45184
actTSS	mH2A2	0.253389
actTSS	H3K27me3	0.540933
actTSS	mH2A1	0.266181
actTSS	mH2A2	0.100557
actTSS	H3K27me3	0.407208
actTSS	mH2A1	0.077712
actTSS	mH2A2	0.057207
actTSS	H3K27me3	0.404701
actTSS	mH2A1	0.077712
actTSS	mH2A2	0.057207
actTSS	H3K27me3	0.323202
actTSS	mH2A1	0.072757
actTSS	mH2A2	0.283582
actTSS	H3K27me3	0.323202
actTSS	mH2A1	0.083378
actTSS	mH2A2	0.32273
actTSS	H3K27me3	0.339418
actTSS	mH2A1	0.315928
actTSS	mH2A2	0.455707
actTSS	H3K27me3	0.105006
actTSS	mH2A1	0.115425
actTSS	mH2A2	0
actTSS	H3K27me3	0.925177
actTSS	mH2A1	0.399599
actTSS	mH2A2	0.058855
actTSS	H3K27me3	0.310159
actTSS	mH2A1	0.288788
actTSS	mH2A2	0.273228
actTSS	H3K27me3	0.25346
actTSS	mH2A1	0.159022
actTSS	mH2A2	0.038606
actTSS	H3K27me3	0.1616
actTSS	mH2A1	0.214764
actTSS	mH2A2	0
actTSS	H3K27me3	0.730295
actTSS	mH2A1	0.784505
actTSS	mH2A2	0.508833
actTSS	H3K27me3	0.510098
actTSS	mH2A1	0.398911
actTSS	mH2A2	0.214809
actTSS	H3K27me3	0.958303
actTSS	mH2A1	0.157458
actTSS	mH2A2	0.23021
actTSS	H3K27me3	0.547375
actTSS	mH2A1	0.202916
actTSS	mH2A2	0.112461
actTSS	H3K27me3	0.395304
actTSS	mH2A1	0.115686
actTSS	mH2A2	0.054887
actTSS	H3K27me3	0.395304
actTSS	mH2A1	0.115686
actTSS	mH2A2	0.05447
actTSS	H3K27me3	3.914102
actTSS	mH2A1	0.323897
actTSS	mH2A2	0.41067
actTSS	H3K27me3	1.844559
actTSS	mH2A1	0.798557
actTSS	mH2A2	1.120234
actTSS	H3K27me3	0.174509
actTSS	mH2A1	0
actTSS	mH2A2	0.114243
actTSS	H3K27me3	0.378311
actTSS	mH2A1	0.459718
actTSS	mH2A2	0.258284
actTSS	H3K27me3	0.051513
actTSS	mH2A1	0.526291
actTSS	mH2A2	0.65301
actTSS	H3K27me3	0.475847
actTSS	mH2A1	0.219645
actTSS	mH2A2	0.310706
actTSS	H3K27me3	0.147142
actTSS	mH2A1	0.199122
actTSS	mH2A2	0.123777
actTSS	H3K27me3	0.147142
actTSS	mH2A1	0.199122
actTSS	mH2A2	0.125096
actTSS	H3K27me3	0.101504
actTSS	mH2A1	0.569921
actTSS	mH2A2	0.593767
actTSS	H3K27me3	0.285607
actTSS	mH2A1	0.591934
actTSS	mH2A2	0.483244
actTSS	H3K27me3	0.072879
actTSS	mH2A1	0.240412
actTSS	mH2A2	0
actTSS	H3K27me3	0.32709
actTSS	mH2A1	0.182495
actTSS	mH2A2	0.258356
actTSS	H3K27me3	0.280789
actTSS	mH2A1	0.260557
actTSS	mH2A2	0.093886
actTSS	H3K27me3	0.53558
actTSS	mH2A1	0.252141
actTSS	mH2A2	0.288948
actTSS	H3K27me3	0.216462
actTSS	mH2A1	0.119988
actTSS	mH2A2	0
actTSS	H3K27me3	0.058793
actTSS	mH2A1	0.351227
actTSS	mH2A2	0.194343
actTSS	H3K27me3	0.328856
actTSS	mH2A1	0.423161
actTSS	mH2A2	0.322587
actTSS	H3K27me3	0.328856
actTSS	mH2A1	0.437561
actTSS	mH2A2	0.308487
actTSS	H3K27me3	0.338288
actTSS	mH2A1	0.467958
actTSS	mH2A2	0.311925
actTSS	H3K27me3	0.323037
actTSS	mH2A1	0.572005
actTSS	mH2A2	0.117721
actTSS	H3K27me3	0.214126
actTSS	mH2A1	0.469299
actTSS	mH2A2	0.251819
actTSS	H3K27me3	0.222206
actTSS	mH2A1	0.460583
actTSS	mH2A2	0.251819
actTSS	H3K27me3	0.401454
actTSS	mH2A1	0.110497
actTSS	mH2A2	0.287277
actTSS	H3K27me3	0.097533
actTSS	mH2A1	0.233145
actTSS	mH2A2	0.003426
actTSS	H3K27me3	0.107391
actTSS	mH2A1	0.354516
actTSS	mH2A2	0.291921
actTSS	H3K27me3	0.318968
actTSS	mH2A1	0.361485
actTSS	mH2A2	0.063599
actTSS	H3K27me3	0.418125
actTSS	mH2A1	0.258077
actTSS	mH2A2	0.216134
actTSS	H3K27me3	0.187836
actTSS	mH2A1	0.194919
actTSS	mH2A2	0.541439
actTSS	H3K27me3	0.251109
actTSS	mH2A1	0.291193
actTSS	mH2A2	0.66728
actTSS	H3K27me3	0.267762
actTSS	mH2A1	0.357967
actTSS	mH2A2	0.134288
actTSS	H3K27me3	0.212603
actTSS	mH2A1	0.713988
actTSS	mH2A2	0.426297
actTSS	H3K27me3	0.122913
actTSS	mH2A1	0.822816
actTSS	mH2A2	0.860864
actTSS	H3K27me3	0.715367
actTSS	mH2A1	0.78261
actTSS	mH2A2	0.352091
actTSS	H3K27me3	1.368149
actTSS	mH2A1	0.995551
actTSS	mH2A2	1.069022
actTSS	H3K27me3	0.39883
actTSS	mH2A1	0.31246
actTSS	mH2A2	0.023024
actTSS	H3K27me3	0.175155
actTSS	mH2A1	0.531438
actTSS	mH2A2	0.181154
actTSS	H3K27me3	0.396051
actTSS	mH2A1	0.802359
actTSS	mH2A2	0.725719
actTSS	H3K27me3	0.396051
actTSS	mH2A1	0.747464
actTSS	mH2A2	0.685213
actTSS	H3K27me3	0.232327
actTSS	mH2A1	0.436103
actTSS	mH2A2	0.362809
actTSS	H3K27me3	0.294721
actTSS	mH2A1	0.741404
actTSS	mH2A2	0.348661
actTSS	H3K27me3	0.264515
actTSS	mH2A1	0.806208
actTSS	mH2A2	0.336136
actTSS	H3K27me3	0.294304
actTSS	mH2A1	0.203698
actTSS	mH2A2	0.113614
actTSS	H3K27me3	0.359839
actTSS	mH2A1	0.192057
actTSS	mH2A2	0.089787
actTSS	H3K27me3	0.163074
actTSS	mH2A1	0.290298
actTSS	mH2A2	0.191463
actTSS	H3K27me3	0.158431
actTSS	mH2A1	0.779403
actTSS	mH2A2	0.493492
actTSS	H3K27me3	0.563527
actTSS	mH2A1	0.346741
actTSS	mH2A2	0.032425
actTSS	H3K27me3	0.306917
actTSS	mH2A1	0.509249
actTSS	mH2A2	0.428717
actTSS	H3K27me3	0.43567
actTSS	mH2A1	0.23957
actTSS	mH2A2	0.223874
actTSS	H3K27me3	0.580236
actTSS	mH2A1	0.246856
actTSS	mH2A2	0.11529
actTSS	H3K27me3	0.053795
actTSS	mH2A1	0.124309
actTSS	mH2A2	0
actTSS	H3K27me3	0.053795
actTSS	mH2A1	0.125067
actTSS	mH2A2	0.025008
actTSS	H3K27me3	0.107733
actTSS	mH2A1	0.119356
actTSS	mH2A2	0
actTSS	H3K27me3	0.486108
actTSS	mH2A1	0.164521
actTSS	mH2A2	0.22019
actTSS	H3K27me3	0.489552
actTSS	mH2A1	0.144441
actTSS	mH2A2	0.22019
actTSS	H3K27me3	0.24435
actTSS	mH2A1	0.242885
actTSS	mH2A2	0.661181
actTSS	H3K27me3	0.118123
actTSS	mH2A1	0.465572
actTSS	mH2A2	0.159897
actTSS	H3K27me3	0.11553
actTSS	mH2A1	0.886641
actTSS	mH2A2	0.888367
actTSS	H3K27me3	0.591273
actTSS	mH2A1	0.198333
actTSS	mH2A2	0.295245
actTSS	H3K27me3	0.197878
actTSS	mH2A1	0.375406
actTSS	mH2A2	0.290825
actTSS	H3K27me3	0.207755
actTSS	mH2A1	0.39181
actTSS	mH2A2	0.25648
actTSS	H3K27me3	0.107733
actTSS	mH2A1	0.723353
actTSS	mH2A2	0.22539
actTSS	H3K27me3	0.598836
actTSS	mH2A1	0.08773
actTSS	mH2A2	0.163827
actTSS	H3K27me3	0.787371
actTSS	mH2A1	0.135862
actTSS	mH2A2	0.104939
actTSS	H3K27me3	0.195502
actTSS	mH2A1	0.331078
actTSS	mH2A2	0.240911
actTSS	H3K27me3	0.151486
actTSS	mH2A1	0.12813
actTSS	mH2A2	0.300717
actTSS	H3K27me3	0.170916
actTSS	mH2A1	0.273401
actTSS	mH2A2	0.086556
actTSS	H3K27me3	0.174847
actTSS	mH2A1	0.106793
actTSS	mH2A2	0.112172
actTSS	H3K27me3	0.419218
actTSS	mH2A1	0.178561
actTSS	mH2A2	0.478411
actTSS	H3K27me3	0.954902
actTSS	mH2A1	0.781825
actTSS	mH2A2	0.976079
actTSS	H3K27me3	0.188746
actTSS	mH2A1	0.323993
actTSS	mH2A2	0.490417
actTSS	H3K27me3	0.305408
actTSS	mH2A1	0.199952
actTSS	mH2A2	0.534568
actTSS	H3K27me3	0.176173
actTSS	mH2A1	0.381513
actTSS	mH2A2	0.058596
actTSS	H3K27me3	0.192474
actTSS	mH2A1	0.093714
actTSS	mH2A2	0.098774
actTSS	H3K27me3	0.356961
actTSS	mH2A1	0.244411
actTSS	mH2A2	0.162628
actTSS	H3K27me3	0.195219
actTSS	mH2A1	0.493687
actTSS	mH2A2	0.196146
actTSS	H3K27me3	0.484477
actTSS	mH2A1	0.330575
actTSS	mH2A2	0.200101
actTSS	H3K27me3	0.485544
actTSS	mH2A1	0.330623
actTSS	mH2A2	0.197827
actTSS	H3K27me3	0.446704
actTSS	mH2A1	0.377677
actTSS	mH2A2	0.145253
actTSS	H3K27me3	1.383399
actTSS	mH2A1	0.145223
actTSS	mH2A2	0.278026
actTSS	H3K27me3	0.717513
actTSS	mH2A1	0.919714
actTSS	mH2A2	0.47393
actTSS	H3K27me3	0.322195
actTSS	mH2A1	0.365751
actTSS	mH2A2	0.169207
actTSS	H3K27me3	0.320409
actTSS	mH2A1	0.367538
actTSS	mH2A2	0.167488
actTSS	H3K27me3	0.206992
actTSS	mH2A1	0.30245
actTSS	mH2A2	0.166088
actTSS	H3K27me3	0.36162
actTSS	mH2A1	0.496863
actTSS	mH2A2	0.406451
actTSS	H3K27me3	0.467003
actTSS	mH2A1	0.044937
actTSS	mH2A2	0.297925
actTSS	H3K27me3	0.380356
actTSS	mH2A1	0.25085
actTSS	mH2A2	0.289956
actTSS	H3K27me3	0.32986
actTSS	mH2A1	0.626164
actTSS	mH2A2	0.234453
actTSS	H3K27me3	0.214639
actTSS	mH2A1	0.533283
actTSS	mH2A2	0.142194
actTSS	H3K27me3	0.161601
actTSS	mH2A1	0.316808
actTSS	mH2A2	0.597317
actTSS	H3K27me3	0.084262
actTSS	mH2A1	0.171124
actTSS	mH2A2	0.040505
actTSS	H3K27me3	0.599846
actTSS	mH2A1	0.370488
actTSS	mH2A2	0.058888
actTSS	H3K27me3	0.214225
actTSS	mH2A1	0.19655
actTSS	mH2A2	0.371297
actTSS	H3K27me3	0.076274
actTSS	mH2A1	0.125046
actTSS	mH2A2	0.044768
actTSS	H3K27me3	0.249278
actTSS	mH2A1	0.575778
actTSS	mH2A2	0.176556
actTSS	H3K27me3	0.375632
actTSS	mH2A1	0.392602
actTSS	mH2A2	0.2886
actTSS	H3K27me3	0.258725
actTSS	mH2A1	0.327259
actTSS	mH2A2	0.147708
actTSS	H3K27me3	0.217171
actTSS	mH2A1	0.141577
actTSS	mH2A2	0.158025
actTSS	H3K27me3	0.160722
actTSS	mH2A1	0.167275
actTSS	mH2A2	0.306332
actTSS	H3K27me3	0.449969
actTSS	mH2A1	0.10928
actTSS	mH2A2	0.172309
actTSS	H3K27me3	0.305651
[truncated: 644,420 more rows]
