# Supplementary material for: MacroH2A histone variants modulate enhancer activity to repress oncogenic programs and cellular reprogramming
Source: Commun Biol. 2023 Feb 23;6:215. doi: 10.1038/s42003-023-04571-1 (PMC9950461; doi:10.1038/s42003-023-04571-1)
Supplement: Supplementary file 12 — Supplementary_Data_10 [file 42003_2023_4571_MOESM12_ESM.zip]

Archive with 1 entries (1 files):
- Supplementary_Data_10/BRD4gainloss.tab.gz
